# Supplementary material for: Conservation analysis of sequences flanking the testis-determining gene Sry in 17 mammalian species
Source: BMC Dev Biol. 2015 Oct 6;15:34. doi: 10.1186/s12861-015-0085-6 (PMC4595323; doi:10.1186/s12861-015-0085-6)
Supplement: Additional file 1: — Sry coding sequences. (TXT 12 kb) [file 12861_2015_85_MOESM1_ESM.txt]

>antelope CDS
ATGAATAGAACAGTGCAATCGTATGCTTCTGCTATGTTCAGAGTATTGGAAGACGATGTTTACAGTCCAGCGGTGGTACA
GCAACAAAATACTTTCGCCTTTGGGAAAACCTCTTCCTTGTGCACAGACAAGCATAGCGCAAATAATCAGTGTGAAAGAG
GGGGGAATGTTAGGGAGAGCAGACAGGACCACGTCAAGCGACCCATGAACGCCTTCATTGTGTGGTCTCGTGAACGAAGA
CGAAAGGTGGCTCTAGAGAATCCCAAATTGCAAAACTCAGAGATCAGCAAGCAGCTGGGATACGAGTGGAAAAGGCTTAC
AGATGCTGAAAAGCGCCCATTCTTTGAGGAGGCACAGAGACTACTAGCTATACACCGAGACAAATACCCGGGCTATAAAT
ATAGACCTCGTCGGAAAGCCAAGAGGCCACAGAAATCGCTTGCTGCAGACTCTTCAATACTATGCAACCAGAGGGATGTA
GAGACATTGCACCCTTTCACATACAGGGACGATTGTGCCAAGACCACACACTCACAAATGGAAAGCCAATTAAGCCGCTC
ACAGTCCGTGATTATAACCAATTCACTTCTGCAAAAGGAGCATCACAGCAACTGGACAAACCTGGGCCACGATAGGGTAA
CATTGGCTACACAGATTTCTGCGGACTTTCCCTTTTACCAAAGCTTAGAGCCTGGACTTTCTTGCGCTTATGTTCAATAT
TGA
>bat CDS
ATGTCCAGAGTAATAAGCAGCGATGATAATTACAGTCCAGCGATACAGCAACAAACTATCTTGGCTTTTGGGGAAACCTC
TTCCCTACTTTGGATGGGCAATCCTAGCTCAAGTTATTGGTGTGAAACAGGAGAAAATGGTAGAGACAAGGGTCAGAACC
GCGTCAAACGACCCATGAATGCATTCATGCTGTGGTCTCAAGAACAAAGGCGCCGGGTGGCTCTAGAAAATCCCAAAATG
CAAAATTCTGAGATCAGCAAGAGGCTGGGAAACCAGTGGAAAATGCTTACAGAAACCGAAAAATGGCCATTTTTTGAGGA
GGCACTGAGGCTACGCGAAGAGCACCGAGAGAAATACCCGGACTATAAATATAGACCTCGTCGGAAGACCAAGGTACCAC
TGAAAAATGACATATCGCACCCCGCAGGTTCCTTTTCAATACCACGCAGCCAGGTGCATGTGGACGGGCGGTTGAACCCC
ATCACATACAGGAACGTCTCTACCAAAATTACACACTTAAGAATGCAGGACCAGCTAAGTAGCTCACAACCCGCGATTAG
AGCTAGCTCCGTGCTCGGACAGGAGCAGGTCAGTAGCTCCGCAGAACTGGGTGAAAATCGGGTAAGTTGGCTGCATAAGG
TTCCCTTTTTACCTTAG
>chimp CDS
ATGCAATCATATGCTTCTGCTATGTTAAGCGTATTCAACAGCGATGATTACAGTCCAGCTGTGCAACAGAATATTCCCGC
TCTCCGGAGAAGCTCTTCCTTCCTTTGCACTGAAAGCTATAACTCTAAGTATCAGCGTGAAACGGGAGAAAACAGTAAAG
ATAGCGTCCAGGATAGAGTGAAGCGACCCATGAACGCATTCTTCGTGTGGTCTCGCGATCAGAGGCGCAAGATGGCTCTA
GAGAATCCCAGAATGCGAAACTCAGAGATCAGCAAGCAGCTGGGATACCAGTGGAAAATGCTTACTGAAGCCGAAAAATG
GCCATTCTTCCAGGAGGCACAGAAATTACAGGCCATGCACAGAGAGAAATACCCGAATTATAAGTATCGACCTCGTCGGA
AGGCGAACATGCTGCCGAAGAATTGCAGTTTGCTTCCCGCAGATCCCGCTTCGGTACTCTGCAGCGAAGTGCAACTGGAC
AACAGGTTGTACAGGGATGACTGTACGAAAGCCACACACTCAAGAATGGAGCACCAGCTAGGCCACTTACCGCCCATCAA
CGCAGCCAGCTCACCGCAGCAACGGGACCGCTACAGCCACTGGACAAAGCTGTAG
>cow CDS
ATGTTCAGAGTATTGAACGACGATGTTTACAGTCCAGCTGTGGTACAGCAACAAACTACTCTCGCTTTTAGGAAAGACTC
TTCCTTGTGCACAGACAGTCATAGCGCAAATGATCAGTGTGAAAGGGGAGAACATGTTAGGGAGAGCAGCCAGGACCACG
TCAAGCGACCCATGAACGCCTTCATTGTGTGGTCTCGTGAACGAAGACGAAAGGTGGCTCTAGAGAATCCCAAAATGAAA
AACTCAGACATCAGCAAGCAGCTGGGATATGAGTGGAAAAGGCTTACAGATGCTGAAAAGCGCCCATTCTTTGAGGAGGC
ACAGAGACTACTAGCCATACACCGAGACAAATACCCGGGCTATAAATATCGACCTCGTCGGAGAGCCAAGAGGCCACAGA
AATCGCTTCCTGCAGACTCTTCAATACTATGCAACCCGATGCATGTAGAGACATTGCACCCCTTCACATACAGGGATGGT
TGTGCCAAGACCACATACTCACAAATGGAAAGCCAATTAAGCCGGTCACAGTCCGTGATCATAACCAATTCACTCCTGCA
AAAGGAGCATCACAGCAGCTGGACAAGCCTGGGCCACAATAAGGTAACATTGGCTACACGGATTTCGGCGGACTTTCCCT
GTAACAAAAGCTTAGAGCCTGGACTTTCTTGTGCTTATTTTCAATATTGA
>ferret CDS
ATGTTCGGAGTGTTGAACACCGATAATCACTGTGCAGCCGTACAACGAGGAAACATCCTCGCCTTTGGAAGAACCTCTTC
TGAACTTTGGACGAACAATCCTACCTCAAATTATCGGTGTGAAACTGGAGGAAACGGTACGGACAGGGGCCAGACCCGCA
TCAGACGACCCATGAACGCATTCATGGTGTGGTCGCGTGATCAAAGGCGCAAGGTGGCTCTAGAGAATCCCCAAATGCAA
AACTCAGAGATCAGCAAGCAGCTGGGGTACCAGTGGAAAATGCTTACAGAAGCCGAAAAACGGCCATTCTTCGAGGAGGC
ACAGAGAATACAGGCCATGCACCGAGAGAAATACCCGGACTATAAATATCGACCTCGTCGGAAGACCGTGCCACAGAACA
GTGATAAATTGCTACCTGCAGCCTCCTCCTCCATGCTGTGCAGGCAGGGGTACGTGGATGAGAGGTGGTACCCCTTCACG
TGCAGGGGCGGCCGTACTAGGGCTGCACACTCAGGAACAGAGGACCGGTTAAACTCCTCACAAGCCCGGAACGTAGTCTG
CTCCGTGCTGCAACAGGAGCACCACTGCAGCTCCACAAGCCTCCGTCACAGTTCAGAAACGTTGGCTACACAGCTGTCCA
CAGACTTTTACCCTAAGTAA
>goat CDS
ATGAATAGAACGGTGCAATCGTATGCTTCTGCTATGTTCAGAGTATTGAAAGACGATGTTTACAGTCCAGCGGTGGTACA
GCAACAAAATACTTTCGCCTTTGGGAAAACCTCTTCCTTGTGCACAGACAATCATAGTGCAAATGATCAGTGTGAAAGGG
GCGAAAATGTTACGGAGAGCAGCCAGGACCACGTCAAGCGACCCATGAACGCCTTCATTGTGTGGTCTCGTGAACGAAGA
CGAAAGGTGGCTCTAGAGAATCCCAAATTGCAAAACTCAGAGATCAGCAAGCAGCTGGGATACGAGTGGAAAAGGCTTAC
AGATGCTGAAAAGCGCCCATTCTTTGAGGAGGCACAGAGACTACTAGCTATACACCGAGACAAATACCCGGGCTATAAAT
ATCGACCTCGTCGGAAAGCCAAGAGGCCACAGAAATCGCTTGATGCAGACTCTCCAATACTATGCAACCAGATGGATGTA
GAGACATTGCACCCCTTCACATACAGGGACGATTGTGCCAAGACCACACACTCACAAATGGAAAGCCAATTATGCCGCTC
ACAGTCCCTGATTCTAACCAATTCACTTCTGCAAAAGGAGCATCACAGCAGCTGGACAAACCTGGGCCACGATAGGGTAA
CATTGGATACACGGATTTCCGCGGACTTTCCCTTTTACCAAAGCTTAGAGCCTGGGCTTTCTTGCGCTTATGTTCAATAC
TGA
>human CDS
ATGCAATCATATGCTTCTGCTATGTTAAGCGTATTCAACAGCGATGATTACAGTCCAGCTGTGCAAGAGAATATTCCCGC
TCTCCGGAGAAGCTCTTCCTTCCTTTGCACTGAAAGCTGTAACTCTAAGTATCAGTGTGAAACGGGAGAAAACAGTAAAG
GCAACGTCCAGGATAGAGTGAAGCGACCCATGAACGCATTCATCGTGTGGTCTCGCGATCAGAGGCGCAAGATGGCTCTA
GAGAATCCCAGAATGCGAAACTCAGAGATCAGCAAGCAGCTGGGATACCAGTGGAAAATGCTTACTGAAGCCGAAAAATG
GCCATTCTTCCAGGAGGCACAGAAATTACAGGCCATGCACAGAGAGAAATACCCGAATTATAAGTATCGACCTCGTCGGA
AGGCGAAGATGCTGCCGAAGAATTGCAGTTTGCTTCCCGCAGATCCCGCTTCGGTACTCTGCAGCGAAGTGCAACTGGAC
AACAGGTTGTACAGGGATGACTGTACGAAAGCCACACACTCAAGAATGGAGCACCAGCTAGGCCACTTACCGCCCATCAA
CGCAGCCAGCTCACCGCAGCAACGGGACCGCTACAGCCACTGGACAAAGCTGTAG
>horse CDS
ATGTCCAGAGTATCCAACAGCGATAATTACAGTCTAGCAGGACAGCAACATACCGTTCTCGGCTCTGGGAGAACCTCATC
CCTACTTTGGACGAGCAATCCTGGCTCACATTTTCGGAGTGAAACAAGAGGAAATGGTAGAGAGAACGGCCAGGACCGTG
TCAAACGACCCATGAATGCATTCATGGTGTGGTCTCGTGATCACAGGCGCAAGGTCGCTCTAGAGAATCCCCAACTGCAA
AACTCAGAGATCAGCAAGCGGCTGGGATGCCAGTGGAAAATGCTTACGGAAGCCGAAAAATTGCCATTCTTCGAGGAGGC
ACAGAGACTACGGGCTATGCATCAAGAGAAATACCCGGACTATAAATATCGACCTCGTCGGAAGGCCAAGATGCCACAGA
AAAGTGACAAACCGCTTCCCGCAGACTCCTCTTCTACACTGTGCGGGCAGGCGCACGTACACGTCGACGAGTGGTTGAAC
CCTTTCACATTCACGGACGACTGTACTGAGGCCACACAGTCACAAACGGAGGAGCGGTTAAACCATTCGCAGCCCGCGAA
CACAGCTAATTCGGCGCTGCAACAGGAGCGTCACAGCAGCACCGCAACCCTGCGTGACAATCGGGTAACGTTGGCTACGC
AGACATACGCAGACGTTCCCTTTCACTGTAATTTACCCTCCGGACTTTCTCACGGTGATTTTCCTTGA
>macaque CDS
ATGCAATCATATGCTTCTGCCATGTTAAGCGTATTTAACACTGATGGTTACAGTCCAGCTGCGCAACAGAATATTCCTGC
TCTCCGGAGAAGCTCTTCCTTCATTTGCACTGAAAGCTGTAGCTCTAAGTATCAGTGTGAAGCAGGAGAAAACAGTAAAG
GCAGCGTCCAGGATAAAGTGAAGCGACCCATGAACGCATTCATTGTGTGGTCTCGCGATCAGAGGCGCAAGATGGCTCTA
GAGAATCCCAAAATGCGAAACTCAGAGATCAGCAAGCAGCTGGGATACCAGTGGAAAATGCTTACCGAAGCCGATAAATG
GCCATTCTTCCAGGAGGCACAGAAACTACAGGCCATGCATAGAGAGAAATACCCGAATTATAAGTATCGACCTCGTCGGA
AGGCGAAGATGCTGCAAAACAGTTGCAGTTTGCTTCCGGCAGATCCCTCTTCGGTACCCTGCAGAGAAGTGTACAACAAC
AGGTTGTACAGGGATGACTGTACCAAAGCCACGCACTCAAGAATGCAGCACCAGTTAGGCCACTTACCGCCCATCAACAC
AGCCAGCTCACCGCAGCAACGGGACCGCTACAGCCACTCGACAAAGCTGTAG
>marmoset CDS
ATGCAGTCTTATGCTTCCGCTATGTTGAGAGTATTTAACAGTGATGAATACAATCCAGCTGCGCTACAGAATATCCCTGA
TTCCGGGAAAAGCTCTTCCGTCATTTGGACTGACAACTCTAGCTCAAAGGATCAGTGGCAAACAGGAGAAAACAGTAAAG
GCAGCGTCCAGAACAGAGTGAAGCGACCCATGAACGCTTTCATTGTGTGGTCTCGTGATCAAAGGCGCAAGATGGCTGTA
GAGAATCCCCAAATGCGAAATTCAGAGATCAGCAAGCGGCTGGGATACCAGTGGAAATTGCTTACTGAAGCCGAAAAATG
GCCATTCTTCCAGGAGGCACAGAAACTACAGGCCATGCACAGAGAGAAATACCCGAATTATAAGTATCGACCTCGTCGGA
AGGCCAATATGCTGCAGAACAATGACAGTTTGCTTACCGCCGATCCATCTTCAGAACTCTGTGGTGAAATGCAAGCAGAG
GACAGGTTGTTCACCTTCTCATACAGTGATAACAGTAAGAAATCCACCCAATCAACAATGGAACACCCGCTAGGCCTCTC
ACCGCCAGTCAACCCAGACAGCTCACCGCAGCAGCGGGACCGCTGCAGCCACTCGACAAATCTGCAGGACAATCGGGTAA
CATTGACTACAAAGATCTACGCAGACTCTCCTTTTTACCGTTAA
>mouse.b6 CDS
ATGGAGGGCCATGTCAAGCGCCCCATGAATGCATTTATGGTGTGGTCCCGTGGTGAGAGGCACAAGTTGGCCCAGCAGAA
TCCCAGCATGCAAAATACAGAGATCAGCAAGCAGCTGGGATGCAGGTGGAAAAGCCTTACAGAAGCCGAAAAAAGGCCCT
TTTTCCAGGAGGCACAGAGATTGAAGATCCTACACAGAGAGAAATACCCAAACTATAAATATCAGCCTCATCGGAGGGCT
AAAGTGTCACAGAGGAGTGGCATTTTACAGCCTGCAGTTGCCTCAACAAAACTGTACAACCTTCTGCAGTGGGACAGGAA
CCCACATGCCATCACATACAGGCAAGACTGGAGTAGAGCTGCACACCTGTACTCCAAAAACCAGCAAAGCTTTTATTGGC
AGCCTGTTGATATCCCCACTGGGCACCTGCAGCAGCAGCAGCAGCAGCAGCAGCAGCAGCAGTTCCATAACCACCACCAG
CAGCAACAGCAGTTCTATGACCACCACCAGCAGCAGCAGCAGCAGCAGCAGCAGCAGCAGCAGTTCCATGACCACCACCA
GCAGAAGCAGCAGTTTCATGACCACCACCAGCAGCAACAGCAGTTCCATGACCACCACCACCACCACCAGGAGCAGCAGT
TCCATGACCACCACCAGCAGCAACAGCAGTTCCATGACCACCAGCAGCAGCAGCAGCAGCAGCAGCAGCAGCAGTTCCAT
GACCACCACCAGCAGAAGCAGCAGTTCCATGACCACCACCACCACCAACAGCAGCAGCAGTTCCATGACCACCAGCAGCA
GCAGCAGCAGTTCCATGACCACCAGCAGCAGCAGCATCAGTTCCATGACCACCCCCAGCAGAAGCAGCAGTTCCATGACC
ACCCCCAGCAGCAACAGCAGTTCCATGACCACCACCACCAGCAGCAGCAGAAGCAGCAGTTCCATGACCACCACCAGCAG
AAGCAGCAGTTCCATGACCACCACCAGCAGAAGCAGCAGTTCCATGACCACCACCAGCAGCAACAGCAGTTCCATGACCA
CCACCAGCAGCAGCAGCAGCAGCAGCAGCAGCAGCAGCAGCAGTTCCACGACCAGCAGCTTACCTACTTACTAACAGCTG
ACATCACTGGTGAGCATACACCATACCAGGAGCACCTCAGCACAGCCCTGTGGTTGGCAGTCTCATGA
>pig.1 CDS
ATGGTGCAGTCATATGCTTCTGCTATGTTCAGAGTATTGAAAGCGGACGATTACAGCCCAGCGGCACAGCAGCAAAATAT
TCTCGCCTTGGGGAAAGGCTCCTCACTATTTCCGACGGACAATCATAGCTCAAAGGATGGACGTGAAACTAGAGGAAGTG
GTAGAGAGAGTGGCCAGGATCGTGTCAAGCGACCCATGAACGCTTTCATTGTGTGGTCTCGTGATCAAAGGAGAAAAGTG
GCTCTAGAGAACCCTCAAATGCAAAACTCAGAGATCAGCAAGTGGCTGGGATGCAAGTGGAAAATGCTTACAGAAGCCGA
AAAGCGCCCATTCTTCGAGGAGGCACAGAGGCTACAGGCGGTGCACCGAGATAAATACCCGGGCTATAAATACCGACCTC
GTCGCAAGGGAGAGAGGGCACAGAATTTGCTTCCGGCAGAGGCGGCAGTACTATGCAGCCAAGTGCGCGTAGAGGAGAGG
ATGTATCCCTTCACATACACAGTCGCCAAGGCCAAGTGCTCAGGAACAGAAAGCCAGTTAAGTCACTCACAGCCCATGAA
CATAACCAGCTCACTTCTGCAACAGGAGGATCGCTGCAACTGGACAGGCCTGTGCCACAGTAGGGTAACATCCACCCGGC
AGATCCGCGCCGACTTGCCTTTTCACCGTGGTTTACAGCCGGGACTTTCTCACATTTATTTTCCATATTGA
>rabbit.1 CDS
ATGTATGCCCTTATGTTCGGAGCACTGTACAGCGATGCTTACACACCAGCCAAACAGCAATCGAATAGTTTTGCCTTGGT
TAGCACAAACCACCAGTGCAATACAGGAGGAACACGTAAAGTGAGCGGCCAGGAACGGGTCAAGCGACCCATGAACGCAT
TCATGGTGTGGTCCCAACATCAGAGACGCCAGGTGGCTCTGCAGAATCCCAAAATGCGAAACTCAGACATCAGCAAGCAG
CTGGGACACCAGTGGAAAATGCTTTCAGAAGCTGAAAAATGGCCATTCTTCCAGGAGGCGCAAAGACTGCAGGCCATGCA
CAAAGAGAAATACCCGGACTACAAGTACAGACCTCGTCGGAAGGTTAAAATCCTACAGAAGAGCGACAGTTTGCTGCTTG
CACAACCTACTTCCACGCTGTGCAGCGAGGTGCATATGGACGAGGGGTTATATACTTGCACGGGAATGAAGGAGCAGCTA
ATCTGCTCACAGCCAGTGAACACAGGCAGCTCGCTGCCACAACAGCAATGCCACAGCAACTGGACAAGCTGGCAAGAAAA
CCGAGTAACACTGGCTGCACAGACCTGTGAGAACATTCCCCTTTACCATAAATTACAGCCGTGA
>sheep.cds CDS
ATGAATAGAACGGTGCAATCGTATGCTTCTGCTATGTTCAGAGTATTGAAAGACGATGTTTACAGTCCAGCGGTGGTACA
GCAACAAAATACTTTCGCCTTTGGGAAAACCTCTTCCTTGTGCACAGACAATCATAGCGCAAACGATCAGCGTGAAAGGG
GGGAAAATGTTAGGGAGAGCAGCCAGAACCACGTCAAGCGACCCATGAACGCCTTCATTGTGTGGTCTCGTGAACGAAGA
CGAAAGGTGGCTCTAGAGAATCCCAAACTGCAAAACTCAGAGATCAGCAAGCAGCTGGGATACGAGTGGAAAAGGCTTAC
AGATGCTGAAAAGCGCCCATTCTTTGAGGAGGCACAGAGACTACTAGCTATACACCGAGACAAATACCCGGGCTATAAAT
ATCGACCTCGTCGGAAGGCCAAGAGGCCACAGAAATCCCTTGCTGCAGACTCTTCAATACTATGCAACCAGATGGATGCA
GAGACATTGCACCCCTTCACATACAGGGACGATTGTGCCAAGACCACACACTCACAAATGGAAAGCCAATTAAGCCGCTC
ACAGTCCGTGATTATAACGAATTCACTTCTGCAAAAGGAGCATCACAGCAGCTGGACAAACCTGGGCCACGATAGGGTAA
CATTGGCTTCACGAATTTCCGCGGACTTTCCCTTTTACCAAAGCTTAGAGCCTGGACTTTCTTGCGCTTATGTTCAATAT
TGA
>tiger CDS
ATGTTGAGAGTATTGAGCAGCGATGAGCACCGTGAGGCGGTACAGCAACAAAATATCCTCGCTGTGGAGGGAACCTCTAG
CGAACTTTGCACGGAGAGTCCTACCTCCAATTACCGGTGCGAAACCAGAGGAAGTGGTAGAGACCGCGGTCAGGACCGCG
TCAAACGGCCCATGAACGCATTCATGGTGTGGTCTCGTGACCAAAGGCGCAAGGTGGCTCTAGAGAATCCCCAAACGCAA
AACTCAGAGATCAGCAAGCAGCTGGGGTACCAGTGGAAAATGCTTACAGAAGCCGAAAAATGGCCGTTCTTCGAGGAGGC
ACAGAGACTACAGGCGCTGCACCGAGAGAAATACCCGGGCTATAAATACCGACCTCGTCGGAAGGCCACGCCAGAAAAAA
GTGACAAATTGCTCCCCGCAGAGCCCTCGTCCACACTCTGTAGTCAGCTGCACGCGGGAGAGAGGTTGTACGCCTTCCCC
TACAAGGACGGCTGTACGAAGGCTGCACACTCACGAATGAAGGACCAGTTATACTCCTCCTCGGAACCCATGAGCATAAC
CAACTCGCTGCTGGAACCGGGACCTCACAGGACCTCCACAACCCTCCAAAACAGTCCTGAAGACTTGGCTCTGCAGCTCT
CCGCGGATGCTCCCCTTTACCGTAACTTAGAGCTGGGAGTTTCTGAGGCTTACTTTGCATGGTGA
>walrus CDS
ATGTTCGGAGTATTGAACAGCGATGATCACCGTGCAGCGATACAACAACGAAATATCCTCGCCTTTGGAAGAACCTCTTC
TGAACTGTGGACGAACAATCCTACCTCAAATTATTGGTGTGAAACCAGAGGAAACGGTAGGGACAGCGGCCAGAACCGCG
TCAGACGGCCCATGAACGCATTCATGGTGTGGTCGCGTGATCAAAGGCGCAAGGTGGCTCTGGAGAATCCCCAAATGCAA
AACTCAGAGATCAGCAAGCAGCTGGGGTACCAGTGGAAAATGCTTACAGAAGCCGAAAAATGGCCATTCTTCGAGGAGGC
ACAGAGACTACAGGCCATGCACCGAGAGAAATACCCAGACTATAAATATCGACCTCGTCGGAAGGCCCTGCCACAGAAAA
GTGATAAATTGCTACCTGCAGCCTCCTCCTCCCTGCTATGCAGGCAGGTGCTCGTGGATAAGTGGTATCCCTTCACGTAC
AGGGACAGCTGTAGTAGGGCTACACACTCACATATGGAGGACCAGTTAAGCTCCACACAACCCGTGAACATAGCCAACTC
GCTGCTGCAACAGGAGCACCACTACAGCTCTACAAGCCTCCGTGGCAGTCCAGAAACCTTGGCTACGCATCTGTCCGCTG
ACACTCCCTTTTACCCTAAGTAA
>whale CDS
ATGTTCAGAATTGTGAACGGTGAGGATTACAGCCCAGCGGTACAGCAACGAAATAGCCTCGACTTTGGGAAAGCCCCTTC
CCTACTGTGGACGGACAATGGTGGCTCAAATGATCGGTGTGAAACTGGAGGAAATGGTAGAGAGAGCGGCCAGGACCGCG
TCAAGCGACCCATGAACGCTTTCATTGTGTGGTCTCGTGATCAAAGGCGAAAGGTGGCTCTAGAGAATCCCCAAATGCAA
AACTCAGAGATCAGTAAGCGCTTGGGATACGACTGGAAAATGCTTACAGAAGCTGAAAAGCAGCCATTCTTCGAGGAGGC
ACAGAGACTACGAGCCATGCACCGAGACAAATACCCGGGCTATAAATATCGACCTCGTCGGAAGGCCAAGAGGCCACAGA
AATTGCTTCCTGCAGACTCTTCAGTACTGTGCAGCCGAATGCACATAGAGGAGACGTTGTACCCCTTCACATACAAGGAC
GGTTGCGCCAAGGCCACACGTTCACGAATGGAAAGTCGGTTAAGCTACTCACAGCCCACGAACACAACCAGCTCACTCCT
GCCACAGGAGCATCGCAGCAGCTGGACAAGCCTGAGCCACAATAGGGTAACCTAG
