# Supplementary material for: Conservation analysis of sequences flanking the testis-determining gene Sry in 17 mammalian species
Source: BMC Dev Biol. 2015 Oct 6;15:34. doi: 10.1186/s12861-015-0085-6 (PMC4595323; doi:10.1186/s12861-015-0085-6)
Supplement: Additional file 2: — Sry 5’ flanking sequences. Repeat-masked 10 kb sequences from 5’ ofSry. (TXT 149 kb) [file 12861_2015_85_MOESM2_ESM.txt]

>antelope 10000 bp
NNNNNNNNNNNNNNNNNNNNNNNNNNNNNNNNNNNNNNNNNNNNNNNNNNNNNNNNNNNNNNNNNNNNNNNNNNNNNNNN
NNNNNNNNNNNNNNNNNNNNNNNNNNNNNNNNNNNNNNNNNNNNNNNNNNNNNNNNNNNNNNNNNNNNNNNNNNNNNNNN
NNNNNNNNNNNNNNNNNNNNNNNNNNNNNNNNNNNNNNNNNNNNNNNNNNNNNNNNNNNNNNNNNNNNNNNNNNNNNNNN
NNNNNNNNNNNNNNNNNNNNNNNNNNNNNNNNNNNNNNNNNNNNNNNNNNNNNNNNNNNNNNNNNNNNNNNNNNNNNNNN
NNNNNNNNNNNNNNNNNNNNNNNNNNNNNNNNNNNNNNNNNNNNNNNNNNNNNNNNNNNNNNNNNNNNNNNNNNNNNNNN
NNNNNNNNNNNNNNNNNNNNNNNNNNNNNNNNNNNNNNNNNNNNNNNNNNNNNNNNNNNNNNNNNNNNNNNNNNNNNNNN
NNNNNNNNNNNNNNNNNNNNNNNNNNNNNNNNNNNNNNNNNNNNNNNNNNNNNNNNNNNNNNNNNNNNNNNNNNNNNNNN
NNNNNNNNNNNNNNNNNNNNNNNNNNNNNNNNNNNNNNNNNNNNNNNNNNNNNNNNNNNNNNNNNNNNNNNNNNNNNNNN
NNNNNNNNNNNNNNNNNNNNNNNNNNNNNNNNNNNNNNNNNNNNNNNNNNNNNNNNNNNNNTGAACTGAACTGNNNNNNN
NNNNNNNNNNNNNNNNNNNNNNNNNNNNNNNNNNNNNNNNNNNNNNNNNNNNNNNNNNNNNNNNNNNNNNNNNNNNNNNN
NNNNNNNNGTTGTAATTACAGCATAAAAATTAGTTCACAGGGAAGCAATATTTTTCAGCTTGTAAGACACTATAACCATT
GTCTTCGAAACCAGACCAAAACCGGGATTCATGTTATATCCATTTTTACCAAAGTACTGTTCTGAAGATTTAAAGATGAA
AAGGATTAATATAAATATATAGAGCATATGAAAAAAAGTACTAGTTAAATGTTTGTCAGCTAAAAGATATCTTTCATGTA
TAAATCACTACAGGAGAAAGAAAAGTCCTCATCAGAAAACTGAGAAATATTCATAAGAACTGACCGATTATTAGGGTATT
AAAAGTATTTTAAAAATAAAGAGCTGAATGGAAAGAGTTTCTGATGTCAATAAAGTGAGAACAAATAATATATACAAGGT
ACAGTAGAGCAGGTCCATGGAACATCATCAAAAAATTAACAACTTTCATCAAGTGGTTTTTGGCCAAACAGCTGCTTAGT
TNNNNNNNNNNNNNNNNNNNNNNNNNNNNNNNNNNNNNNNNNNNNNNNNNNNNNNNNNNNNNNNNNNNNNNNNNNNNNNN
NNNNNNNNNNNNNNNNNNNNNNNNNNNNNNNNNNNNNNNNNNNNNNNNNNNNNNNNNNNNNNNNNNNNNNNNNNNNNNNN
NNNNNNNNNNNNNNNNNNNNNNNNNNNNNNNNNNNNNNNNNNNNNNNNNNNNNNNNNNNNNNNNNNNNNNNNNNNNNNNN
NNNNNNNNNNNNNNNNNNNNNNNNNNNNNNNNNNNNNNNNNNNNNNNNNNNNNNNNNNNNNNNNNNNNNNNNNNNNNNNN
NNNNNNNNNNNNNNNNNNNNNNNNNNNNNNNNNNNNNNNNNNNNNNNNNNNNNNNNNNNNNNNNNNNNNNNNNNNNNNNN
NNNNNNNNNNNNNNNNNNNNNNNNNNNNNNNNNNNTGGTTGGGTATTTCTGTCTAACTTCTGAAGTTNNNNNNNNNNNNN
NNNNNNNNNNNNNNNNNNNNNNNNNNNNNNNNNNNNNNNNNNNNNNNNNNNNNNNNNNNNNNNNNNNNNNNNNNNNNNNN
NNNNNNNNNNNNGNNNNNNNNNNNNNNNNNNNNNNNNNNNNNNNNNNNNNNNNNNNNNNNNNNNNNNNNNNNNNNNNNNN
NNNNNNNNNNNNNNNNNNNNNNNNNNNNNNNNNNNNNNNNNNNNNNNNNNNNNNNNNNNNNNNNNNNNNNNNNNNNNNNN
NNNNNNNNNNNNNNNNNNNNNNNNNNNNNNNNNNNNNNNNNNNNNNNNNNNNNNNNNNNNNNNNNNNNNNNNNNNNNNNN
NNNNNNNNNNNNNNNNNNNNNNNNNNNNNNNNNNNNNNNNNNNNNNNNNNNNNNNNNNNNNNNNNNNNNNNNNNNNNNNN
NNNNNNNNNNNNNNNNNNNNNNNNNNNNNNNNNNNNNNNNNNNNNNNNNNNNNNNNNNNNNNNNNNNNNNNNNNNNNNNN
NNNNNNNNNNNNNNNNNNNNNNNNNNNNNNNNNNNNNNNNNNNNNNNNNNNNNNNNNNNNNNNNNNNNNNNNNNNNNNNN
NNNNNNNNNNNNNNNNNNNNNNNNNNNNNNNNNNNNNNNNNNNNTGAAATGAACTGNNNNNNNNNNNNNNNNNNNNNNNN
NNNNNNNNNNNNNNNNNNNNNNNNNNNNNNNNNNNNNNNNNNNNNNNNNNNNNNNNNNNNNNNNNNNNNNNNNGTAATTA
CAGCATAAAAATTAGTTCACAGGGAAGCAATATTTTTCAGCTTGTAAGACACTGTAACCATTGACTTTGAAACCAGACCA
AAACCGGGATTCATGTTATATCCATTTTTACCAAAGTACTGTTCTGAAGATTTAAAGATGAAAAGGATTAATATAAATAT
ACAGAGCATATGAAAAAAGTATTAGTTAAATGTTTGTCAGCTAAAGGATGATATCTTTCATGTATAAATCACTACAGGAG
AAAGAAAAATCCTCATCAGAAAACTGAGAAATATTCATAAGAACTGACCAATTATTAGGGTACTAAAAGTATTTTAAAAA
TAAGGAGCTGAATGGAAAGAGTTTTTGATGTCAATAAAGTGAGAACAAATAATATATACAAGGTACAGTAGAGCAAGTCC
ATGGAACATCATCAATAAATTAACAATTTTCATCAAGTAGTTTTTGGCCAAACAGCTGCTTAGTTTNNNNNNNNNNNNNN
NNNNNNNNNNNNNNNNNNNNNNNNNNNNNNNNNNNNNNNNNNNNNNNNNNNNNNNNNNNNNNNNNNNNNNNNNNNNNNNN
NNNNNNNNNNNNNNNNNNNNNNNNNNNNNNNNNNNNNNNNNNNNNNNNNNNNNNNNNNNNNNNNNNNNNNNNNNNNNNNN
NNNNNNNNNNNNNNNNNNNNNNNNNNNNNNNNNNNNNNNNNNNNNNNNNNNNNNNNNNNNNNNNNNNNNNNNNNNNNNNN
NNNNNNNNNNNNNNNNNNNNNNNNNNNNNNNNNNNNNNNNNNNNNNNNNNNNNNNNNNNNNNNNNNNNNNNNNNNNNNNN
NNNNNNNNNNNNNNNNNNNNNNNNNNNNNNNNNNNNNNNNNNNNNNNNNNNNNNNNNNNNNNNNNNNNNNNNNNNNNNNN
NNNNNNNNNNNNNNNTGGTTGGGTATTTCTGTCTAACTTCTGAAGTTTTATGCTCTTCCTCATTAGAGAGGATGTCTGTA
CCCTCTGTCTACATGTGTGCCTCTGCCCTGTGTCTGACATTGATAAAATGTTTCCCTATATGTTCTCTCATNNNNNNNNN
NNNNNNNNNNNNNNNNNNNNNNNNNNNNNNNNNNNNNNNNNNNNNNNNNNNNNNNNNNNNNNNNNNNNNNNNNNNNNNNN
NNNNNNNNNNNNNNNNNNNNNNNNNNNNNNNNNNNNNNNNNNNNNNNNNNNNNNNNNNNNNNNNNNNNNNNNNNNNNNNN
NNNNNNNNNNNNNNNNNNNNNNNNNNNNNNNNNNNNNNNNNNNNNNNNNNNNNNNNNNNNNNNNNNNNNNNNNNNNNNNN
NNNNNNNNNNNNNNNNNNNNNNNNNNNNNNNNNNNNNNNNNNNNNNNNNNNNNNNNNNNNNNNNNNNNNNNNNNNNNNNN
NNNNNNNNNNNNNNNNNNNNNNNNNNNNNNNNNNNNNNNNNNNNNNNNNNNNNNNNNNNNNNNNNNNNNNNNNNNNNNNN
NNNNNNNNNNNNNNNNNNNNNNNNNNNNNNNNNNNNNNNNNNNNNNNNNNNNNNNNNNNNNNNNNNNNNNNNNNNNNNNN
NNNNNNNNNNNNNNNNNNNNNNNNGAATTGAACTGAAAAGAAAACTTTGTACCTATTCTTATAGTTNNNNNNNNNNNNNN
NNNNNNNNNNNNNNNNNNNNNNNNNNNNNNNNNNNNNNNNNNNNNNNNNNNNNNNNNNNNNNNNNNNNNNNNNNNNNNNN
NNNNNNNNNNNNNNNNNNNNNNNNNNNNNNNNNNNNNNNNNNNNNNNNNNNNNNNNNNNNNNNNNNNNNNNNNGGTTCAT
TTCAGAACTGAGACTATTATAACTGACTTTCATAGAAACACGGGAGATTGTGAAACAGAGAAGAGATCAAAAGTGACCTT
CTTTTTAAAGAACAAGCTAAATCAATTAACATCTGAGCTGACTAGACTAATTAAAAATGGTAGCTTGTGCTTTGTGCATC
AGAAATTAAGTGGCAGGAGTGAGACCATTTTTAATGTATCAAGGTAGAAAGGAAGACTGGTTTGAAACAGGCTTTCTTCT
CTTTATTTTAATACCAATAGTTACAAATAAGCTAAGAAAATACATCAAGCTATAGTAATTTTTAAGAAATTTCCTATATT
GGNNNNNNNNNNNNNNNNNNNNNNNNNNNNNNNNNNNNNNNNATGATAGAGAAAAAAACAAGAAGAATTACTTTTTATAG
TTGTAAACCAGGTAGTTATTTATATTTATACAGCATATAGTTATTTGTAAGTTTCTTCCCTTTTTTTTTTTTTCCAGGTA
GTTTCTGTTTCTTCCACCTCATACTAATTAAGATGCTCCTAGAAGGCGATAACAGTTAAATCAATCATGATTATGGGAAT
CAGATTCTATATGACTTATTTAAGTCTTGGAACAATGAGATAATTGAGCTTTGAGACATATTTAAACATCAAAAAGTTAT
ATTATTTTAATTTATTAAGTCCAGGTTATGTTTAAAAATCCAGCAAGATTAAAAAAAAAAAAGTTGTTTATCATTNNNNN
NNNNNNNNNNNNNNNNNNNNNNNNNNNNNNNNNNNNNNNNNNNNNNNNNNNNNNNNNNNNNNNNNNNNNNNNNNNNNNNN
NNNNNNNNNNNNNNNNNNNNNNNNNNNNNNNNNNNNNNNNNNNNNNNNNNNNNNNNNNNNNNNNNNNNNNNNNNNNNNNN
NNNNNNNNNNNNNNNNNNNNNNNNNNNNNNNNNTNNNNNNNNNNNNNNNNNNNNNNNNNNNNNNNNNNNNNNNNNNNNNN
NNNNNNNNNNNNNNNNNNNNNNNNNNNNNNNNNNNNNNNNNNNNNNNNNNNNNNNNNNNNNNGCTATCAGAGAGCTTTAT
GTATCATTAGAGTTNNNNNNNNNNNNNNNNNNNNNNNNNNNNNNNNNNNNNNNNNNNNNNNNNNNNNTTAATATAGATCA
GAAAAATACAAATAGGGCAAGATTTAGTGTCCTTATACTTTAACCACATACTTTCATATTTTGTTGGGAAATGTCCTGAT
AATTTTAGAGGACATGAATGCAGCAAAATCTGTGCAATTATAATTGTATCTATTCCTTCATTTAAAAATGGTCTGACTAT
TTTGTTGGGGGAGGTGAGCGGAAATAGTGAAGAGAAAAAATATGCAAATTATTATTGTGAAATTTTGTGAGGGTTTCATG
TAAACACTGTTGAACTATGGTCCATCAATTGTTCACGTCAGCTCAGTTCAGTTCNNNNNNNNNNNNNNNNNNNNNNNNNN
NNNNNNNNNNNNNNNNNNNNNNNNNNNNNNNNNNNNNNNNNNNNNNNNNNNNNNNNNNNNNNNNNNNNNNNNNNNNNNNN
NNNNNNNNNNNNNNNNNNNNNNNNNNNNNNNNNNNNNNNNNNNNNNNNNNNNNNNNNNNNNNNNNNNNNNNNNNNNNNNN
NNNNNNNNNNNNNNNNNNNNNNNNNNNNNNNNNNNNNNNNNNNNNNNNNNNNNNNNNNNNNNNNNNNNNNNNNNNNNNNN
NNNNNNNNNNNNNNNNNNNNNNNNNNNNNNNNNNNNNNNNNNNNNNNNNNNNNNNNNNNNNNNNNNNNNNNNNNNNNNNN
NNNNNNNNNNNNNNNNNNNNNNNNNNNNNNNNNNNNNNNNNNNNNNNNNNNNNNNNNNNNNNNNNNNNNNNNNNNNNNNN
NNNNNNNNNNNNNNNNNNNNNNNNNNNNNNNNNNNNNNNNAGAANNNNNNNNNNNNNNNNNNNNNNNNNNNNNNNNNNNN
NNNNNNNNNNNNNNNNNNNNNNNNNNNNNNNNNNNNNNNNNNNNNNNNNNNNNNNNNNNNNNNNNNNNNNNNNNNNNNNN
NNNNNNNNNNNNNNNNNNNNNNNNNNNNNNNNNNNNNNNNNNNNNNNNNNNNNNNNNNNNNNNNNNNNNNNNNNNNNNNN
NNNNNNNNNNNNNNNNNNNNNNNNNNNNNNNNNNNNNNNNNNNNNNCACTTCATATGTGTGNNNNNNNNNNNNNNNNNNN
NNNNNNNNNNNNNNNNNNNNNNNNNNNNNNNNNNNNNNNNNNNNNNNNNNNNNNNNNNNNNNNNNNNNNNNNNNNNNNNN
NNNNNNNNNNNNNNNNNNNNNNNNNNNNNNNNNNNNNNNNNNNNNNNNNNNNNNNNNNNNNNNNNNNNNNNNNNNNNNNN
NNNNNNNNNNNNNNNNNNNNNNNNNNNNNNNNNNNNNNNNNNNNNNNNNNNNNNNNNNNNNNNNNNNNNNNNNNNNNNNN
NNNNNNNNNNNNNNNNNNNNNNNNNNNNNNNNNNNNNNNNNNNNNNNNNNNNNNNNNNNNNNNNNNNNNNNNNNNNNNNN
NNNNNNNNNNNNNNNNNNNNNNNNNNNNNNNNNNNNNNNNNNNNNNNNNNNNNNNNNNNNNNNNNNNNNNNNNNNNNNNN
NNNNNNNNNNNNNNNNNNNNNNNNNNNNNNNNNNNATAAAGTGTGTACTTATACCTTAAACAAAGCTGAGAACTGAAGAA
TGGATGANNNNNNNNNNNNNNNNNNNNNNNNNNNNNNNNNNNNNNNNNNNNNNNNNNNNNNNNNNNNNNNNNNNNNNNNN
NNNNNNNNNNNNNNNNNNNNNNNNNNNNNNNNNNNNNNNNNNNNNNNNNNNNNNNNNNNNNNNNNNNNNNNNNNNNNNNN
NNNNNNNNNNNNNNNNNNNNNNNNNNNNNNNNNNNNNNNNNNNNNNNNNNNNNNNNNNNNNNNNNNNNNNNNNNNNNNNN
NNNNNNNNNNNNNNNNNNNNNNNNNNNNNNNNNNNNNNNNNNNNNNNNNNNNNNNNNNNNNNNNNNNNNNNNNNNNNNNN
NNNNNNNNNNNNNNNNNNNACTGAACTGATACCTTACATAGAGTTGATTCCATTGTAATAAGCTAGAATATAGTGTTTAG
TTCTTATTCATTTTACTTCAGTTTGAGAAGAAATAAGAATCTATAATATGAAAAATTATTTTTATCTAANNNNNNNNNNN
NNNNNNNNNNNNNNNNNNNNNNNNNNNNNNNNNNNNNNNNNNNNNNNNNNNNNNNNNNNNNNNNNNNNNNNNNNNNNNNN
NNTCTTTGGGTTTAACTTTTTAAGAACTATATCACTTCCTACTACTTTGCTTATGGGGATGATTGAGGAAAAATTGAGAC
ATAGTCAATCATGAATAAGAAATATGATAGTTATTAACCCAATAGAGCCAAAAATGAATGTGGGGAATGGATGTGGTATC
CTAGTCACCCAAAAGTTCAGGGTAACATGCATTTTGTCTCTAGTATAAAGGTGCAATATTATAAGAATTGCTAAATATTG
TATGTGAACATAGTGACTGAGTATATATCAGGCTTCTGAGATAAAAATAAGCTGAAACATTAAAAATGCACTCAAAGAAA
CATTAGGTAACCTGCTGATGTATTATTGAGATGGACTATACTGCCCTTTCTTCATCCTGTTTCCTCCCTTCTTGCATGAA
AAATCTTTACTTTAGAGAATCATGGAAGGTTTTGGCTTTTTATAAGAGGAATACCAGTTNNNNNNNNNNNNNNNNNNNNN
NNNNNNNNNNNNNNNNNNTTCATAAGCTTGGAGCTGTTTTTGACTCTGATTCTTGATTGAAGTATATTGTAGAGATATTT
CAAGAAAGTAATATATATGCCAGGCTATATTCTTGGAGCTGGAAGCCTAAAAGCAGTGAAATCCCTTTTTTAATTTAAAG
GTTCTTATCTTCTGAACCCCTTCATATGATGACATTAATATCTGTGAAGTCCTCTTTTTCTTTTTTCTGCTTTGAANNNN
NNNNNNNNNNNNNNNNNNNNNNNNNNNNNNNNNNNNNNNNNNNNNNNNNNNNNNNNNNNNNNNNNNNNNNNNNNNNNNNN
NNNNNNNNNNNNNNNNNNNNNNNNNNNNNNNNNNNNNNNNNNNNNNNNNNNNNNNNNNNNNNNNNNNNNNNNNNNNNNNN
NNNNNNNNNNNNNNNNNNNNNNNNNNNNNNNNNNNNNNNNNNNNNNNNNNNNNNNNNNNNNNNNNNNNNNNNNNNNNNNN
NNNNNNNNNNNNNNNNNNNNNNNNNNNNNNNNNNNNNNNNNNNNNNNNNNNNNNNNNNNNNNNNNNNNNNNNNNNNNNNN
NNNNNNNNNNNNNTTTTGTCCTTTCATTTCAACTTTGAGAAGATATGTATTTTTCTCTTATATTAAACAATTTCTAGGTT
TATAAATCTGCTTTTGTGTATGAGTGACATTTAAACATTTGCTTCCACAGTAAGATTCATGTTTTTAACTGCATCAAGTA
ATAATGTTTTCACATTTTGTTTGGATCTTTAATACTTAACTTTAATGAGTAAGATACAACTTACAAGATTGACACATTTC
ACTGAATAAAGTTAGCCTTTGAAGTTTCTACTGTCATTGTATCATAAGACATTGCTTAAATCACATTTTTTATGCAGATC
ATATTTATGTAGGACAAGCATTATTCAAATTATATTTTCTTAGGAATTTTGGCATCACTTTTATGAAATCTTGGTGAGAC
ATTTTTTTTTTCATGATATGTGAAATATATTTCATACAATATACAGTTGTTATTCCCATTTTACAGATATGGTTTTAAAA
CTTGTATAGGGGAAGTCTCCTTATATTTTATTGCATGAAAATATTCTATGTCAACTTTCAAGTTTGCCTCACAGATTTAT
TTGGAAGAGGGCTTCAGTTATTTCATTTTGTAAAGCCTTACTTTTTAATTTTCCTGAGTTTGAACTAGAATATAAAACAA
CTGATGGTAAAAATTTAGAAATTTATAGAGCATTGTTGTTTTAGTTTTGTTTAGTTTTAATCATCTGTTAGGTAAAAGGT
CAGAAGAGAGTGATAGATATTACTTCTGCACAGCCTAACCATCTAACACACCACACACCAGCCCCCCTTTCACCTCCACA
AACAGTCCCCCCACCCAACCTCACACTTTCCCTGCTCCCCCGCCCTCAAAACAAACAAACAAAAACCCAGTCCCTTTGAA
GTGTTATTTCAATACCAGGAAACTGCTTGGGTGCCAAGATTAAGTGTTTTTTTTCTTTTAATGGAACAGTTTTTATGTCA
AATTTTAGTTGTATCTGAGATTGATCATTAAATATATATTAGTATATATTAGCATTCTGAAAGTCGTCAGCACATATCCA
GTCCAGTTATTAACTACTGAAATACATACATAGATTTTTCAGCTGTGCTTTAAGCCTAAGTGGAGAAGCGGGGATAGTGA
TTAGCATGGATTCGGCATTCTGTGTATTCAACTATATAACAGGATCGGGCTGTTTTTTTATCTTTTTTTAAAGATAACAT
TCTCTTACATTCATAACCATAAACAATTTGTTAGTATGTCTGCTGTACCTTCATCCTTTGAAATAAGTATATGAAAATAA
CTTCACAATGACACCGTTTGTATTTTTAAGCAGGTATTAGCGCCTTCACAAATTCTGATTAGACGTAAACAAAGAAGAAA
GCAGAGCGTTAATATCCTGTTAAGCACCTTTGCTTCAGAAAGAGTAGGTTGGTGGGTTTCGGCTGGCTGCCAGGAGGTAC
TGACGGGAGGTATTGGGGGCGGAGAAATGAATATTTCACTGCAAATTTTGCACTAAGTCAGTCTCTGGTAAGAACAACTT
>bat 10000 bp
NNNNNNNNNNNNNNNNNNNNNNNNNNNNNNNNNNNNNNNNNNNNNNNNNNNNNNNNNNNNNNNNNNNNNNNNNNNNNNNN
NNNNNNNNNNNNNNNNNNNNNNNNNNNNNNNNNNNNNNNNNNNNNNNNNNNNNNNNNNNNNNNNNNNNNNNNNNNNNNNN
NNNNNNNNNNNNNNNNNNNNNNNNNNNNNNNNNNNNNNNNNNNNNNNNNNNNNNNNNNNNNNNNNNNNNNNNNNNNNNNN
NNNNNNNNNNNNNNNNNNNNNNNNNNNNNNNNNNNNNNNNNNNNNNNNNNNNNNNNNNNNNNNNNNNNNNNNNNNNNNNN
NNNNNNNNNNNNNNNNNNNNNNNNNNNNNNNNNNNNNNNNNNNNNNNNNNNNNNNNNNNNNNNNNNNNNNNNNNNNNNNN
NNNNNNNNNNNNNNNNNNNNNNNNNNNNNNNNNNNNNNNNNNNNNNNNNNNNNNNNNNNNNNNNNNNNNNNNNNNNNNNN
NNNNNNNNNNNNNNNNNNNNNNNNNNNNNNNNNNNNNNNNNNNNNNNNNNNNNNNNNNNNNNNNNNNNNNNNNNNNNNNN
NNNNNNNNNNNNNNNNNNNNNNNNNNNNNNNNNNNNNNNNNNNNNNNNNNNNNNNNNNNNNNNNNNNNNNNNNNNNNNNN
NNNNNNNNNNTTTTTTTTATTCTGGGCCAGCTTTAGCTCTGAGGCCTCGCTGCTGAAAACATCGATACAATGTTGCGGTC
CGAGCCCGGCTGAATGGAAGCCGGTTTCTGGGGTTTTGTTTAGCTTCTTATTTGCAACATAGTACATAGTTGCTTAGAGT
TGCAGCTGAGAGGCCGGCAAGTGAGGCGGGGAACGTTGGAGTCCGCAGCAAGCAAGCCTCATGCTCGCTTCAGTGCCTGG
CTGCCCGCCGCCATCTTGGCTGACAGTTAATTTGCATATATCCACTGATTAGCCAATGAAAAGGGTAGCGGTCGTACGCT
AATTGCCATGTTTCTCTTTTATTAGTGTAGATAGTAGCCCTGTGCACGAATCCATGCGCCAGTAGCTTGACAGTAGCTCC
TGCCTCCCTCCTGTAGCCTTCCGCCCACTGCCCCACCCTCCTGTAGCTCCCTCTGCACCCCTTCCCTCCCCCCTCATAAC
TTGCAGCCCTGCCCCCTCCTGTAGCTTTCCACCGCCCACTTGTAGCTTGAAGCCCCACCCTCGTGCTGATCTGTTATCCA
GTTGTTATGCAGTCGGTCATTACACTTCACGGTGTAACGACCATTTACATATTACATCTTTATTATATAGGATTTTTTTT
TTTTAACCATGACATTTATTGCACAACTAATCATTGAAATTCTTAAGATGAACTGGATGTAGCCACAGCTGCCCTTTTGG
GTTTAGATATAGTTTCTTTATGGAATCCATGCCTGAATCTATGGTACACAGTTTTTAAGTGCCTCATGTGACCAGTTTCA
GCAGTGTTTCCTTGTTTAGTCTTGGCACTCCAGTTATGCTTCCTCCTGTGCTTGGTGGATTAGCCATACTGGTTGCAGAT
GGACTTGTAAAGGTGGTAGACCTTTGAGCCACAGCAGAGGCACAGCATGTGCATCTTGTGGAGCTTGCCCAATGATGTCT
AGTCTTTGGTCATCTTTGTTTTTAGAGGCATTCTCTGATTTAGAAGATCAAAATGATAAATTTAAAAAAAAACTATGCTA
TTGAGGGTTAGAGGAAAAACAAACAGCATTATTATAAAGTTTTAAAGTAAATATAGTAGATGTGTATTTTTAAAGTGTAT
TTTTTAGATAGTTTTTTAATTCTTATTAATTAGGAAACCTTGGGAAAGAAATGCCAATGGCAGGAATCATGTTGAAGGGA
ATCAGTTTTATATAATTTATTTGATTAAAATCTCAAAACAAGGAACTAACTCATTATTAATTTATACCTAACACATTAAA
TGATCTTTTATTTTAATTCTATGAGTTAAATATGTTATNNNNNNNNNNNNNNNNNNNNNNNNNNNNNNNNNNNNNNNNNN
NNNNNNNNNNNNNNNNNNNNNNNNNNNNNNNNNNNNNNNNNNNNNNNNNNNNNNNNNNNNNNNNNNNNNNNNNNNNNNNN
NNNNNNNNNNNNNNNNNNNNNNNNNNNNNNNNNNNNNNNNNNNNNNNNNNNNNNNNNNNNNNNNNNNNNNNNNNNNNNNN
NNNNNNNNNNNNNNNNNNNNNNNNNNNNNNNNNNNNNNNNNNNNNNNNNNNNNNNNNNNNNNNNNNNNNNNNNNNNNNNN
NNNNNNNNNNNNNNNNNNNNNNNNNNNNNNNNNNNNNNNNNNNNNNNNNNNNNNNNNNNNNNNNNNNNNNNNNNNNNNNN
NNNNNNNNNNNNNNNNNNNNNNNNNNNNNNNNNNNNNNNNNNNNNNNNNNNNNNNNNNNNNNNNNNNNNNNNNNNNNNNN
NNNNNNNNNNNNNNNNNNNNNNNNNNNNNNNNNNNNNNNNNNNNNNNNNNNNNNNNNNNNNNNNNNNNNNNNNNNNNNNN
NNNNNNNNNNNNNNNNNNNNNNNNNNNNNNNNNNNNNNNNNNNNNNNNNNNNNNNNNNNNNNNNNNNNNNNNNNNNNNNN
NNNNNNNNNNNNNNNNNNNNNNNNNNNNNNNNNNNNNNNNNNNNNNNNNNNNNNNNNNNNNNNNNNNNNNNNNNNNNNNN
NNNNNNNNNNNNNNNNNNNNNNNNNNNNNNNNNNNNNNNNNNNNNNNNNNNNNNNNNNNNNNNNNNNNNNNNNNNNNNNN
NNNNNNNNNNNNNNNNNNNNNNNNNNNNNNNNNNNNNNNNNNNNNNNNNNNNNNNNNNNNNNNNNNNNNNNNNNNNNNNN
NNNNNNNNNNNNNNNNNNNNNNNNNNNNNNNNNNNNNNNNNNNNNNNNNNNNNNNNNNNNNNNNNNNNNNNNNNNNNNNN
NNNNNNNNNNNNNNNNNNNNNNNNNNNNNNNNNNNNNNNNNNNNNNNNNNNNNNNNNNNNNNNNNNNNNNNNNNNNNNNN
NNNNNNNNNNNNNNNNNNNNNNNNNNNNNNNNNNNNNNNNNNNNNNNNNNNNNNNNNNNNNNNNNNNNNNNNNNNNNNNN
NNNNNNNNNNNNNNNNNNNNNNNNNNNNNNNNNNNNNNNNNNNNNNNNNNNNNNNNNNNNNNNNNNNNNNNNNNNNNNNN
NNNNNNNNNNNNNGTTAGNNNNNNNNNNNNNNNNNNNNNNNNNNNNNNNNNNNNNNNNNNNNNNNNNNNNNNNNNNNNNN
NNNNNNNNNNNNNNNNNNNNNNNNNNNNNNNNNNNNNNNNNNNNNNNNNNNNNNNNNNNNNNNNNNNNNNNNNNNNNNNN
NNNNNNNNNNNNNNNNNNNNNNNNNNNNNNNNNNNNNNNNNNNNNNNNNNNNNNNNNNNNNNNNNNNNNNNNNNNNNNNN
NNNNNNNNNNNNNNNNNNNNNNNNNNNNNNNNNNNNNNNNNNNNNNNNNNNNNNNNNNNNNNNNNNNNNNNNNNNNNNNN
NNNNNNNNNNNNNNNNNNNNNNNNNNNNNNNNNNNNNNNNNNNNNNNNNNNNNNNNNNNNNNNNNNNNNNNNNNNNNNNN
NNNNNNNNNNNTCTTGGNNNNNNNNNNNNNNNNNNNNNNNNNNNNNNNNNNNNNNNNNNNNNNNNNNNNNNNNNNNNNNN
NNNNNNNNNNNNNNNNNNNNNNNNNNNNNNNNNNNNNNNNNNNNNNNNNNNNNNNNNNNNNNNNNNNNNNNNNNNNNNNN
NNNNNNNNNNNNNNNNNNNNNNNNNNNNNNNNNNNNNNNNNNNNNNNNNNNNNNNNNNNNNNNNNNNNNNNNNNNNNNNN
NNNNNNNNNNNNNNNNNNNNNNNNNNNNNNNNNNNNNNNNNNNNNNNNNNNNNNNNNNNNNNNNNNNNNNNNNNNNNNNN
NNNNNNNNNNNNNNNNNNNNNNNNNNNNNNNNNNNNNNNNNNNNNNNNNNNNNNNNNNNNNNNNNNNNNNNNNNNNNNNN
NNNNNNNNNNNNNNNNNNNNNNNNNNNNNNNNNNNNNNNNNNNNNNNNNNNNNNNNNNNNNNNNNNNNNNNNNNNNNNNN
NNNNNNNNNNNNNNNNNNNNNNNNNNNNNNNNNNNNNNNNNNNNNNNNNNNNNNNNNNNNNNNNNNNNNNNNNNNNNNNN
NNNNNNNNNNNNNNNNNNNNNNNNNNNNNNNNNNNNNNNNNNNNNNNNNNNNNNNNNNNNNNNNNNNNNNNNNNNNNNNN
NNNNNNNNNNNNNNNNNNNNNNNNNNNNNNNNNNNNNNNNNNNNNNNNNNNNNNNNNNNNNNNNNNNNNNNNNNNNNNNN
NNNNNNNNNNNNNNNNNNNNNNNNNNNNNNNNNNNNNNNNNNNNNNNNNNNNNNNNNNNNNNNNNNNNNNNNNNNNNNNN
NNNNNNNNNAGGGTACCTGGGCTGGCCTTGGTGAGACTGGCTGTGGTGTTGTATGACACAGCGTCTCCAGTGGCAATCCC
CACAGGTGTTGACATCTTAATTACACCTGTCTGGGTTCTGCTGGTTGTAAACAAAACAGACATAGGGTCGGCCAGTATTA
GACACTGACTGGATGTCGACAGCCATCTGGATTTTGTCTGGCATCCGAACAGAGGGCAGTCCTGAGATCCTACCTGCCCA
GTGACTTGTTTGTGGTCTGGCAGTAGGTTTCATGGACCTTGAACCTCCACACAAGAGGCTGGGGGTGGGTGTAGGTTGCT
CAGGGCCGGGAGGAGAAGGAAGAGGGGAGGGCAGTTAAGGAGGACCTTAGTGGGGCCCAACACCTCACATTTATAAAAGT
CATGCTGCTCCGGGGTCCTCTTGAGTCTGGAGAGGCGGTGCCAGGACAGGTCATCAAGTTGGGGTCGCCAAGTAGNNNNN
NNNNNNNNNNNNNNNNNNNNNNNNNNNNNNNNNNNNNNNNNNNNNNNNNNNNNNNNNCTTGTGGATGTAGGTTCCCAGGG
GAGGGGGATCAGTAAGGAGATGGTGGTTGAGCGAGAAGGGTCAAAAGGGCTCAAGAAAGTGGGGCTCCTTGGTGTAGCCT
GGACTTCTGGTTGGGGCCATGGGCAGAAGGTCCGGCCAGGAGCTGCAAATTTCTAGAGAGAGTTTAGTTAGACGGTCCAA
TAGGTTGGAATTGGGTGGCTATGATGAGGGTTCGAGCCAGTGACAGAGAAATCCAGCAGGATGTAGAGAAGGGATTGATG
TTAGAGAGTAGAAAGTTGTGTTGATGAGGGTGGGAATAGGAGTAGGTCCAGAGTTCGTAAATAGAGAGTGGCACTAGAGG
ATTTCCCATCCTAGACAGTAGAATTGATGACTCCCTCATCATTCCATGTCCGTTTCACCTGAAAATATTTAAAACCGAGC
AAAAATTGGGTGGCCCTTTCCCGGGAAAAGCCCGTGAGGGAAGATGGGTCATCCGGGNNNNNNNNNNNNNNNNNNNNNNN
NNNNNNNNNNNNNNNNNNNNNNNNNNNNNNNNNNNNNNNNNNNNNNNNNNNNNNNNNNNNNNNNNGAAATGTTAGTGTGC
TGTTATCCAAGGGAAAATGGAAGGAGCAGTGGAAGCCAGGGACCTGGAGGCTGGAGAAAAGGCGGGGAGGGAGGGAACAG
GTCGCGCAGCCTGTTCACAGGCCTCTGGCCCCTTGGATTTTAAAACTGCCGCATTTTTCCTTTGGGAAGGGTGGAGGGGG
ATGGGTCAAGATCAGAGCAGTTTTCAGTTCAGAGGAGGGGACAGTGTAGAGGAGATAAAGAGATAAGGCATTCATGGTGA
AGACTGANNNNNNNNNNNNNNNNNNNNNNNNNNNNNNNNNNNNNNNNNNNNNNNNNNNNNNNNNNNNNNNNNNNNNNNNN
NNNNNNNNNNNNNNNNNNNNNNNNNNNNNNNNNNNNNNNNNNNNNNNNNNNNNNNNNNNNNNNNNNNNNNNNNNNNNNNN
NNNNNNNNNNNNNNNNNNNNNNNNNNNNNNNNNNNNNNNNNNNNNNNNNNNNNNNNNNNNNNNNNNNNNNNNNNNNNNNN
NNNNNNNNNNNNNNNNNNNNNNNNNNNNNNNNNNNNNNNNNNNNNNNNNNNNNNNNNNNNNNNNNNNNNNNNNNNNNNNN
NNNNNNNNNNNNNNNNNNNNNNNNNNNNNNNNNNNNNNNNNNNNNNNNNNNNNNNNNNNNNNNNNNNNNNNNNNNNNNNN
NNNNGAGGCTGGGCTTCTTCAGTCTTCAGCCAGTTCCAACATGGCCAGTGGGGGTCATGACCTGGAAGGGTGGCCCTCCT
ACGCTGAGGCGCAGAAGGCCCGCCACTTTTCCAGGGGCAGCTTTGACCACACGCCGGGCAGGGCTTGCCTGGAGCCCAGT
GTAGTCATATAATACAATAGGATCTTAACATATTATTTACTAAATTTGAGAGATGGGAATGGTGCATTCATTACCCAGGA
GCTGGGAGATAGAGATGTATATGGGGGGAGGGGAAGAGGGTAGAGGCATATTTTTACCCTCTGATATAAGATCAATATTT
TAAGAAGTGTTAACTCTTNNNNNNNNNNNNNNNNNNNNNNNNNNNNNNNNNNNNNNNNNNNNNNNNNNNNNNNNNNNANN
NNNNNNNNNNNNNNNNNNNNNNNNNNNNNNNNNNNNNNNNNNNNNNNNNNNNNNNNNNNNNNNNNNNNNNNNNNNNNNNN
NNNNNNNNNNNNNNNNNNNNNNNNNNNNNNNNNNNNNNNNNNNNNNNNNNNNNNNNNNNNNNNNNNNNNNNNNNNNNNNN
NNNNNNNNNNNNNNNNNNNNNNNNNNNNNNNNNNNNNNNNNNNNNNNNNNNNNNNNNNNNNNNNNNNNNNNNNNNNNNNN
NNNNNNNNNNNNNNNNNNNNNNNNNNNNNNNNNNNNNNNNNNNNNNNNNNNNNNNNNNNNNNNNNNNNNNNNNNNNNNNN
NNNNNNNNNNNNNNNNNNNNNNNNNNNNNNNNNNNNNNNNNNNNNNNNNNNNNNNNNNNNNNNNNNNNNNNNNNNNNNNN
NNNNNNNNNNNNNNNNNNNNNNNNNNNNNNNNNNNNNNNNNNNNNNNNNNNNNNNNNNNNNNNNNNNNNNNNNNNNNNNN
NNNNNNNNNNNNNNNNNNNNNNNNNNNNNNNNNNNNNNNNNNNNNNNNNNNNNNNNNNNNNNNNNNNNNNNNNNNNNNNN
NNNNNNNNNNNNNNNNNNNNNNNNNNNNNNNNNNNNNNNNNNNNNNNNNNNNNNNNNNNNNNNNNNNNNNNNNNNNNNNN
NNNNNNNNNNNNNNNNNNNNNNNNNNNNNNNNNNNNNNNNNNNNNNNNNNNNNNNNNNNNNNNNNNNNNNNNNNNNNNNN
NNNNNNNNNNNNNNNNNNNNNGCCTGGTTCTGAGATTAAAATATGTTGAACCATTAAATGCACTCAACGAAATATTAGGT
AGTTTAATGATATCATATTACAGAGGTATAGGATGCTTCCCTCTCCTCCTCTATTTTTGCATGAAACATTGTTACTCTAA
ATATTCATGTCCTTTTTTTTTTTTTTTTACAAAAAGTGAAATACCAGTTATATCTCCTCTNNNNNNNNNNNNNNNNNNNN
NNNNNNNNNNNNNNNNNNNNNNNNNNNNNNNNNNNNNNNNNNNNNNNNNNNNNNNNNNNNNNNNNNNNNNNNNNNNNNNN
NNNNNNNNNNNNNNNNNNNNNNNNNNNNNNNNNNNNNNNNNNNNNNNNNNNNNNNNNNNNNNNNNNNNNNNNNNNNNNNN
NNNNNNNNNNNNNNNNNNNNNNNNNNNNNNNNNNNNNNNNNNNNNNNNNNNNNNNNNNNNNNNNNNNNNNNNNNNNNNNN
NNNNNNNNNNNNNNNNNNNNNNNNNNNNNNNNNNNNNNNNNNNNNNNNNNNNNNNNNNNNNNNNNNNNNNNNNNNNNNNN
NNNNNNNNNNNNNNNNNNNNNNNNNNNNNNNNNNNNNNNNNNNNNNNNNNNNNNNNNNNNNNNNNNNNNNNNNNNNNNNN
NNNNNNNNNNNNNNNNNNNNNNNNNNNNNNNNNNNNNNNNNNNNNNNNNNNNNNNNNNNNNNNNNNNNNNNNNNNNNNNN
NNNNNNNNNNNNNNNNNNNNNNNNNNNNNNNNNNNNNNNNNNNNNNNNNNNNNNNNNNNNNNNNNNNNNNNNNNNNNNNN
NNNNNNNNNNNNNNNNNNNNNNNNNNNNNNNNNNNNNNNNNNNNNNNNNNNNNNNNNNNNNNNNNNNNNNNNNNNNNNNN
NNNNNNNNNNNNNNNNNNNNNNNNNNNNNNNNNNNNNNNNNNNNNNNNNNNNNNNNNNNNNNNNNNNNNNNNNNNNNNNN
NNNNNNNNNNNNNNNNNNNNNNNNNNNNNNNNNNNNNNNNNNNNNNNNNNNNNNNNNNNNNNNNNNNNCAGTTTCTCACG
GCCCAAGAGAGGGAGGGGGTCTTTTCGCCCCCGGGGCAGGGTGCCAGCGAATACCGGACACATACTTCACTCTAAAGGTA
AGGCTATTTTCACCTCTTTTGTTAATTAAAGCATTGAAAAGAGATTTCAGTAAACTGTTATATGCCAAACACTATACCCA
GAGTTGTGGATTAAAAATCAGATCTCTCTTTTTTAAAAATTTAACTTTATTGACTGCCCTCCCCCAAAAGATATAGATAA
CTGTGAAGTCTTATTCGCCTCCTGTTTTGTTATTGTTATATTTGTTTGTTTTCAAATAATATATATGATATATACCAGAA
TGTTGTGCCGGATGGAAAAACTGCCTTAGCAAATGNNNNNNNNNNNNNNNNNNNNNNNNNNNNNNNNNNNNNNNNNNNNN
NNNNNNNNNNNNNNNNNNNNNNNNNNNNNNNNNNNNNNNNNNNNNNNNNNNNNNNNNNNNNNNNNNNNNNNNNNNNNNNN
NNNNNNNNNNNNNNNNNNNNNNNNNNNNNNNNNNNNNNNNNNNNNNNNNNNNNNNNNNNNNNNNNNNNNNNNNNNNNNNN
NNNNNNNNNNNNNNNNNNNNNNNNNNNNNNNNNNNNNNNNNNNNNNNNNNNNNNNNNNNNNNNNNNNNNNNNNNNNNNNN
NNNNNNNNNNNNNNNNNNNNNNNNNNNNNNNNNNNNNNNNNNNNNNNNNNNNNNNNNNNNNNNNNNNNNNNNNNNNNNNN
NNNNNNNNNNNNNNNNNNNNNNNNNNNNNNNNNNNNNNNNNNNNNNNNNNNNNNNNNNNNNNNNNNNNNNNNNNNNNNNN
NNNNNNNNNNNNNNNNNNNNNNNNNNNNNNNNNNNNNNNNNNNNNNNNNNNNNNNNNNNNNNNNNNNNNNNNNNNNNNNN
NNNNNNNNNNNNNNNNNNNNNNNNNNNNNNNNNNNNNNNNNNNNNTTCCTTTTAAATACAATTTTGAGGTGGTATATATT
TTTTGTTATATAATAAACAATTTCCAGATTTACAAAACTTGCTTTTGTGTTTGAATGTAATTTAAACATATGGGTCTATA
TTAAGATACTTGTAAATTCGGTCAAGAATATAGTCCCATTTTATTTGGATCTTGAAAACTGTATTAGATGAGAATACTAA
TTATGAGATTCATACTAATTTTTGGCTGAATAAAGTAATACTTGTGTGGAGTTTCTAATATTAATTCATCATAACATTTA
TTGCATAAATTGCACTTGGTTATGTGTTGATCATTTGTTGATGCAGGAATCACTTCAACTTTATTTTCTTAGAAATTTGG
TCATTAATGTATTCAGTCTTGGTGAGACTCTATTACTTTCAATAAATTGTCTTCAGTGCAATCAATGGTTGTTACACCCA
TTTTGCAAATGGTACGGGAAAAATTTCTTCTGATTTCATTATATCAAAATACTTCATTAAAATCTCCAAGTCTGTCTTCA
GGATTTAGAGCCTTCAGTGCTGTGGATTAGGTGTGGAGTGCATACATAGTGGCAGTGTGTTGTTATGGAATAAGAAGTTT
TGCTTGAAAATGACTAGATGGGTGGGTTTGGCTGTCAGCCATGGGGTGTTTCCAGGGAGATTTTGGGGGCGGAGAAATAA
ATATTTTACCATAAAAGTTTAGAGTAATGAAGTCTCAGCTATAAATGAGGTTTGAATAGTAAAAAAAAATATTGAGAAGT
TACATCTAATTTTGCTACCACTACCTTTATTAATGGTGTAATCTATCAGATTACATTTTTGTATATTTTTTGTATCTGCC
>chimp 10000 bp
NNNNNNNNNNNNNNNNNNNNNNNNNNNNNNNNNNNNNNNNNNNNNNNNNNNNNNNNNNNNNNNNNNNNNNNNNNNNNNNN
NNNNNNNNNNNNNNNNNNNNNNNNNNNNNNNNNNNNNNNNNNNNNNNNNNNNNNNNNNNNNNNNNNNNNNNNNNNNNNNN
NNNNNNNNNNNNNNNNNNNNNNNNNNNNNNNNNNNNNNNNNNNNNNNNNNNNNNNNNNNNNNNNNNNNNNNNNNTGNNNN
NNNNNNNNNNNNNNNNNNNNNNNNNNNNNNNNNNNNNNNNNNNNNNNNNNNNNNNNNNNNNNNNNNNNNNNNNNNNNNNN
NNNNNNNNNNNNNNNNNNNNNNNNNNNNNNNNNNNNNNNNNNNNNNNNNNNNNNNNNNNNNNNNNNNNNNNNNNNNNNNN
NNNNNNNNNNNNNNNNNNNNNNNNNNNNNNNNNNNNNNNNNNNNNNNNNNNNNNNNNNNNNNNNNNNNNNNNNNNNNNNN
NNNNNNNNNNNNNNNNNNNNNNNNNNNNNNNNNNNNNNNNNNNNNNNNNNNNNNNNNNNNNNNNNNNNNNNNNNNNNNNN
NNNNNNNNNNNNNNNNNNNNNNNNNNNNNNNNNNNNNNNNNNNNNNNNNNNNNNNNNNNNNNNNNNNNNNNNNNNNNNNN
NNNNNNNNNNNNNNNNNNNNNNNNNNNNNNNNNNNNNNNNNNNNNNNNNNNNNNNNNNNNNNNNNNNNNNNNNNNNNNNN
NNNNNNNNNNNNNNNNNNNNNNNNNNNNNNNNNNNNNNNNNNNNNNNNNNNNNNNNNNNNNNNNNNNNNNNNNNNNNNNN
NNNNNNNNNNNNNNNNNNNNNNNNNNNNNGAAAAATGNNNNNNNNNNNNNNNNNNNNNNNNNNNNNNNNNNNNNNNNNNN
NNNNNNNNNNNNNNNNNNNNNNNNNNNNNNNNNNNNNNNNNNNNNNNNNNNNNNNNNNNNNNNNNNNNNNNNNNNNNNNN
NNNNNNNNNNNNNNNNNNNNNNNNNNNNNNNNNNNNNNNNNNNNNNNNNNNNNNNNNNNNNNNNNNNNNNNNNNNNNNNN
NNNNNNNNNNNNNNNNNNNNNNNNNNNNNNCATTTCAGTAAATGCCACACAAGAATGTATAATANNNNNNNNNNNNNNNN
NNNNNNNNNNNNNNNNNNNNNNNNNNNNNNNNNNNNNNNNNNNNNNNNNNNNNNNNNNNNNNNNNNNNNNNNNNNNNNNN
NNNNNNNNNNNNNNNNNNNNNNNNNNNNNNNNNNNNNNNNNNNNNNNNNNNNNNNNNNNNNNNNNNNNNNNNNNNNNNNN
NNNNNNNNNNNNNNNNNNNNNNNNNNNNNNNNNNNNNNNNNNNNNNNNNNNNNNNNNNNNNNNNNNNNNNNNNNNNNNNN
NNNNNNNNNNNNNNNNNNNNNNNNNNNNNNNNNNNNNNNNNNNNNNNNNNNNNNNAAAGCATAATAGCTAGCCTATCCTA
CCCTATATCTAAAATTCAAAAGTAATGGTTTTTGTTATGAAATCTTGTAAGTCTTGCCATAGAGTTTTCCTCAAATTCGG
GTGACACCAACTGCAGGGCACTTAACTCAGTTGGTGCCCCTATGTTAATAACAAGGGAACCACACCCATGACTCATAACC
CACCCTTACTCTGGGAGTNNNNNNNNNNNNNNNNNNNNNNNNNNNNNNNNNNNNNNNNNNNNNNNNNNNNNNNNNNNNNN
NNNNNNNNNNNNNNNNNNNNNNNNNNNNNNNNNNNNNNNNNNNNNNNNNNNNNNNNNNNNNNNNNNNNNNNNNNNNNNNN
NNNNNNNNNNNNNNNNNNNNNNNNNNNNNNNNNNNNNNNNNNNNNNNNNNNNNNNNNNNNNNNNNNNNNNNNNNNNNNNN
NNNNNNNNNNNNNNNNNNNNNNNNNNNNNNNNNNNNNNNNNNNNNNNNNNNNNNNNNNNNNNNNNNNNNNNNNNNNNNNN
NNNNNNNNNNNNNNNNNNNNNNNNNNNNNNNNNNNNNNNNNNNNNNNNNNNNNNNNNNNNNNNNNNNNNNNNNNNNNNNN
NNNNNNNNNNNNNNNNNNNNNNNNNNNNNNNNNNNNNNNNNNNNNNNNNNNNNNNNNNNNNNNNNNNNNNNNNNNNNNNN
NNNNNNNNNNNNNNNNNNNNNNNNNNNNNNNNNNNNNNNNNNNNNNNNNNNNNNNNNNNNNNNNNNNNNNNNNNNNNNNN
NNNNNNNNNNNNNNNNNNNNNNNNNNNNNNNNNNNNNNNNNNNNNNNNNNNNNNNNNNNNNNNNNNNNNNNNNNNNNNNN
NNNNNNNNNNNNNNNNNNNNNNNNNNNNNNNNNNNNNNNNNNNNNNNNNNNNNNNNNNNNNNNNNNNNNNNNNNNNNNNN
NNNNNNNNNNNNNNNNNNNNNNNNNNNNNNNNNNNNNNNNNNNNNNNNNNNNNNNNNNNNNNNNNNNNNNNNNNNNNNNN
NNNNNNNNNNNNNNNNNNNNNNNNNTAGAGNNNNNNNNNNNNNNNNNNNNNNNNNNNNNNNNNNNNNNNNNNNNNNNNNN
NNNNNNNNNNNNNNNNNNNNNNNNNNNNNNNNNNNNNNNNNNNNNNNNNNNNNNNNNNNNNNNNNNNNNNNNNNNNNNNN
NNNNNNNNNNNNNNNNNNNNNNNNNNNNNNNNNNNNNNNNNNNNNNNNNNNNNNNNNNNNNNNNNNNNNNNNNNNNNNNN
NNNNNNNNNNNNNNNNNNNNNNNNNNNNNNNNNNNNNNNNNNNNNNNNNNNNNNNNNNNNNNNNNNNNNNNNNNNNNNNN
NNNNNNNNNNNNNNNNNNNNNNNNNNNNNNNNNNNNNNNNNNNNNNNNNNNNNNNNNNNNNNNNNNNNNNNNNNNNNNNN
NNNNNNNNNNNNNNNNNNNNNNNNNNNNNNNNNNNNNNNNNNCTGAAGAAANNNNNNNNNNNNNNNNNNNNNNNNNNNNN
NNNNNNNNNNNNNNNNNNNNNNNNNNNNNNNNNNNNNNNNNNNNNNNNNNNNNNNNNNNNNNNNNNNNNNNNNNNNNNNN
NNNNNNNNNNNNNNNNNNNNNNNNNNNNNNNNNNNNNNNNNNNNNNNNNNNNNNNNNNNNNNNNNNNNNNNNNNNNNNNN
NNNNNNNNNNNNNNNNNNNNNNNNNNNNNNNNNNNNNNNNNNNNNNNNNNNNNNNNNNNNNNNNNNNNNNNNNNNNNNNN
NNNNNNNNNNNNNNNNNNNNNNNNNNNNNNNNNNNNNNNNNNNNNNNNNNNNNNNNNNNNNNNNNNNNNNNNNNNNNNNN
NNNNNNNNNNNNNNNNNNNNNNNNNNNNNNNNNNNNNNNNNNNNNNNNNNNNNNNNNNNNNNNNNNNNNNNNNNNNNNNN
NNNNNNNNNNNNNNNNNNNNNNNNNNNNNNNNNNNNNNNNNNNNNNNNNNNNNNNNNNNNNNNNNNNNNNNNNNNNNNNN
NNNNNNNNNNNNNNNNNNNNNNNNNNNNNNNNNNNNNNNNNNNNNNNNNNNNNNNNNNNNNNNNNNNNNNNNNNNNNNNN
NNNNNNNNNNNNNNNNNNNNNNNNNNNNNNNNNNNNNNNNNNNNNNNNNNNNNNNNNNNNNNNNNNNNNNNNNNNNNNNN
NNNNNNNNNNNNNTCTCTCTCCTAGGTTGGGGGCAACTCCCTACTAATGTAAGATTTTGAAAGATGCAAAATGTTCATCT
CACATCACAATTGTAACAATGTACATGCAGCCAAAAATAACAAAGAGTTTCATGAATCACATTTTCACTGGGACTTGTAT
ATTAATACCATTGCTTTAGACTTCTCCTACATCATTACTTTAGGGTAAAAACATTTAAATGGAGCATGAAAAGAAATTAC
TCACCATAAATAAGCCTAGTTATAGTTTTATTTTAACAACAATTTTTTGTGTTCTTCATCTGTAGCTTCTTTGTGACCTG
AACAAGAATTGAGTAGAAATAACTTCTCCCAAAAAGCCAAAAGGAATTACAAAGAGGATTAGCAAAAGAAGAAGCCCTAT
TTCTTTTAAAAGCTTGCAATATTAAGTGCCCTCTTGCTGGTATAGATTAAATACAAATATAATAAAGCAAATGTAAGTGA
TATTATAAATGAGAAATTAGATATAACCAAAGCTATGAGAGAGGCAGTAAAAACTAATTACAAGACGCTTATAATAACTT
ATAACAATTAAAATTATTTGAAAATGGAAAGTAAGTATTGTTTTTACCACAAAATACAAACTACTAACCATCATAGATCA
GACAAAGACTTACCACTTTTTAATTACCAGACTCAAACAATTGTTTTAGCCTTTTTCTAATCAAATTTCAAATAACATAT
AATTGCTAGGTAATACAAAAATTTGAAAAGCCCGGAATTCCTCAGATTTTTCCTGTTGTGGTTATTGGATACTTGCTGCA
GGTTTCTGCATAAAGGCTATTTTACAAACAAGCAACATTTTTTAGCAGTAAGATACTAAAGCCATTGTCAGTCGAAGAAG
GCAAAAACGGGCACAAATTATAGTAATCATTGTTATATTATTGTTTTGAAGGTTAAGATAAAAAGGATAAATGCAATTTT
AAGTCCAAAATCAGGAAAGTATTTTTGAAATGTATGACAGCTAAAGGATAATATCTCTTAACTATAAATCACTAAAGGAA
CAATATTTTTCAGAAGAAAAATAGAACTATTCATGATTTGACCAAGCCTTTGGACACTAAACAAAATATTTCAAAACATT
AATAAAAAGAAAGCAGTCTCTAATCTTAATGCAACAGACTGAGAAAAAATAATGTATGGAAGGGTACAACAGAATGCTTC
CATGAGGTATCTTTAAAAACTGTTTCCTAAAATGGTTCTTGGTCAAACAGCTGCTGGCTCACTAGACAAAGAGGAGTGTA
GTTAGCCTTGGACAAAAAGGAACTGAAGGAAGACCCTGGAAAAGATCAAAAGTGACCTTCATTTTATGGAGAGAAACAAG
CTATAACATGTAGTATCTAAGCTGATTAGAAGAACTAAAAAGAGAAGCTCATACTTGTGCATCAGAAGGTAAATGAAAAG
AGTGAAGTTACCTCTTTGTTTTAAGGAAGAAAGGAAAATTGTGGATGTCATCTGTTTTCTGTTTACATATTTCAGGCATG
GATAGCCACAATGTGATTTTAAGACCGTTAGTTACAACTGATTTGAAAAAAAAAAAAATGCTTCACTCTATGAGAAATTT
CTTCCCAAGTTTGAAACCTTGTTTTTACAGGCAATTTCCTATACTTTGAAAAAATCAAAATAATAAACTAAAAGAAAAAT
AATTCAGGTGAGGTTAGAGAAAAAAACAGGCAGCATTATTTTAAAGTTGTAAACTATTTTGTTTACTTATAGTTTAATTT
ACATGTAGTAAATATGCATTTGTAAGGTTCTTCGGCTCAGGTAGGAGATCATTCTATTTCCCACTGCACCCTACTTCATC
CTCCCACCGGCAAATAATTAGATTATCCCTGGGAAAAAAAGATGCCAATAAAATTGATCATGTTTAAATGCATCAGTTGC
TAGGTGATTTATCTGATTAAGTCTTGAAACAGTAGAACCTAGCAATTAAAGTGAGCATTAATTTCTACCTACCAAATCAG
AAGACTATTCTAACTTTTTGAGAATTAGATGTTGAAAATATGGCCCATGAATTTAGCATGCTTAAAATAAAAAACATGCA
AACAAAGCAAACCCAACATCTTGAAAGGACATTTGACTCTAAAGTCCCAAAAATAATCACAAGTCTAAAAATCCTAAGTT
TAGTGTTACTCTATTACANNNNNNNNNNNNNNNNNNNNNNNNNNNNNNNNNNNNNNNNNNNNNNNNNNNNNNNNNNNNNN
NNNNNNNNNNNNNNNNNNNNNNNNNNNNNNNACCTGCTAACCATTAGACTTCAAAAAACAGCCTATAGCCAAGCTGCAGG
ATAAATGAACACATAAGTTGACTTAGAATAGTCAACTCTGTCTAGTATACAATTTATGGGGGATGGTTTATGACCACATA
TATTTCTACTTTGATGGGAATATCTTGAGATAAAATTAGAGAGAATGAGTGGAGTAATATTCACAACATTTTTGCTGCAT
TCATCCCTGAATTTGTAGAAATACCAAAGTACATCTTGTGAGGAGAAAAAATAAATAAATTCGTATAAAATGTTGTGGGT
TTTACTCTTTATGCAGTGGTAAACTGTGTTTGCATACACCATAGAAATTAAATTAGGGCTACAAAGGATATTTAACTAAT
GAGCATAAAATACCTTAATGTACCTCAAATGCAATTAATTGCATTGGACCAATCTAAGTTACNNNNNNNNNNNNNNNNNN
NNNNNNNNNNNNNNNNNNNNNNNNNNNNNNNNNCTGATATAAAAATGAACCAGGATCTGTGTGAAATTATTTGAATCTAA
TGTCTTTGAACATTTTTCTTACCATACCTTAAGATTAAAAAAACAAAAAAAATCCCTTAGTTTGGCAACTTTTGTTGTTG
GTTAAGCCCGTTTGGATTTAACATTGACAGGACCAGCTAACTTCCTACCAGTTAACATTGCTTGTGGGCCTGACTGATGT
AAAAATATTTAACAACTGTTGAGAAATAGTCATCAGTGAATCTTAAAGGTCATACTCATATAAAACAATATAGCGCTTTA
ACTTTTTATTTACTGAATTTGAGAGAAAGGAATAGTGTTCCAGAAACTGGGATCACTCAGGCGCTCAGGGAAGCATATGG
TTAGCTGATGATACAAAGGCCCAATATTGGAAGAACTGTTAATGTAGTCCCCTGGAGACAGTGAGTGAATTATTAGCGCT
GGTTGAGAGATTAAAATGTGTTGATATGATATTATAGAGGTAAATTAAATGCTCTCGGCCTCCGCCTGCACCGTTATTTT
TGCATGTAGGTTTGTTACTTTACAGGAGAACCAACACNNNNNNNNNNNNNNNNNNNNNNNNNNAAGTGGTTGAGTTTCTT
TTTCTGAACCCAGAGGCATGTTTACACATNNNNNNNNNNNNNNNNNNNNNNNNNNNNNNNNNNNNNNNNNNNNNNNNNNN
NNNNNNNNNNNNNNNNNNNNNNNNNNNNNNNNNNNNNNNNNNNNNNNNTTATTTAAATTTTGTTGACTGCCACCCCCAAG
TGAGTCTCCTCACACACCCCGTCCTGTAATATATGCATCTGGGAGGTCTTTTTTGCCTTTTTAAAAACATATAGATGGTT
GGACATATGTATATAAGAATATAAAATTCACCACTTTATCTTTTGTGAATGTGTGCTGTGAAGAGCTCCTTTACTGGGGT
GATGGAACCAGTGGCTCCAAAGTAAGGAGCTGGTTTACTGCTGTAAAGGGTTCGCGGCTTTGAATTTCAAGCTCTGGTTC
TGTGTCCTTGGGCACCTGCGCGTGAATCGTTGCCGCGAGGCTGGGCCAAGTTAAGGCCCCACGCAGTTTGGCTTCCGGGC
CAAGGAAGCCCCACAGGGTGCCCTACAGGGTGAAGCGGCTGAAGCTGGTAGTGGTTCCGAGGAAGCGGTCAAAGTCCCGC
TCCAGAAGCTCCTCTTCTTGGTTGTCACTCCCGGAACCCCGCCAGGGGTTTGGCTTCCCCATCGACACCTCCTCCTGTTC
AGTCACCATCACGTATCCCACGAGGCCGGACGGCACTGCCACCTCGTCGCCCCGTAGACTGCGGCCCCGAAACTACACTT
AAGAGTCCCTCGGGGCCCTGGCGGATGGCAGGCGTGATGAAGCGCCGCACCGTGGTGGGCCGCAGGGTATCAGGTGTAGT
GTGGCGGGGGCGGCGTCCTGCAGTGTGGCTGGGCGCAACTGGACGCTGTACCTCCCGATAGCCGCCTAGTCGCCGCTCTC
CATCCTCGCTCCTGTGCGACGCCACTTTATCCCTCTTAAAGTGGACGATTCAGTAGTACCGGGGAACGAAGGCAACAAGA
GCTAACCATAGCAACAACATTTTGTTTTTGAAACCCATCTTGCAACTGCCTGACTGCAAAATGTACTTGCAGATTCTGCA
GACAAAAATTGCTGCCACTTATTAAAAGACTTCATAGTCAAAACTGACTTTTTACCCAAATCCCTGATTCAAGGACTTTT
GCCTAGAAACTCATGAACTGTTAAGATAACCCTTCATTACCAATTAAGATAATAGGTTGTAAGTAACCTAATGAGTACCA
ACTTTCTCTTANNNNNNNNNNNNNNNNNNNNNNNNNNNNNNNNNNNNNNNNNNNNNNNNNNNNNNNNNNNNNNNNNNNNN
NNNNNNNNNNNNNNNNNNNNNNNNNNNNNNNNNNNNNNNNNNNNNNNNNNNNNNNNNNNNNNNNNNNNNNNNCNNNNNNN
NNNNNNNNNNNNNNNNNNNNNNNNNNNNNNNNNNNNNNNNNNNNNNNNNNNNNNNNNNNNNNNNNNNNNNNNNNNNNNNN
NNNNNNNNNNNNNNNNNNNNNNNNNNNNNNNNNNNNNNNNNNNNNNNNNNNNNNNNNNNNNNNNNNNNNNNNNNNNNNNN
NNNNNNNNNNNNNNNNNNNNNNNNNNNNNNNNNNNNNNNNNNNNNNNNNNNNNNNNNNNNNNNNNNNNNNNNNNNNNNNN
NNNNNNNNNNNNNTTTTTTGCTATTTTCATGTCAGGTTTTGAAATGGTATGTTTTTTTCTCATCTTGTAAGGGATTTCCA
GTTGTAGAAAATCTGTTTCTGTGTATGACTGCAATTTAACCATTTTATTTGCTATCCAGATACATGTTTTAACTTGAGTC
AACTATATTTCCACTTTGTATAATGAATACTAAATTTTGTATCTTAGATACTAAACTTTAGTAGATAACTAGGATACGAA
TTACAGTTTTCATATTTTTCTTTTCATGGAATATAATTTTTTAAAGTTTCTGATATTAATTCATTATAACATTTACTGGA
CAACCCAACCACCTTTGGTTCTATGAACTCTTTTCATATTTTACAGGATTTTTATTTTGTTGTCTTAGGAATTGTGGCAT
CATTCAGTTTTGCTGAGAGTTTATTTTTATTAATAGGTTCTGTGTACTATGCAACTTGTACTTGTTACTCCTGTTTTGCA
AATATGGCATTAAAACATTGGTGAGTGGGGGGACTTTCCTCCCATTTTATTTCAGCAAAGAAATCTTGTCATTTCTCTTC
AGACTTTAAGATTTATTGAGGAGAGTTATTCACTTGTTTAGTCTGGTAAACTGTGACCTTTAAATTTTGAAGGAGGTTGA
ACTAAAAGGTGAAATATGATAAATTGATGGCTCTATTTGTTGTGAATGGAAATTTAATTTAGACTTGTAAAAGATTGTTT
TTTAAATTGCTAATTGTGTGACAGTGAAGAGAATGACTTCAAAATATCCCACTATACAATCTGCAAAGAAAAGAATTGTG
TCCCCTTTTTAGTGTAGCTTAACACTTCACTGAAACTGTTTTGAGTTCTTAGGTCATCTTTTTTTTTTCTAAACGAATTT
TTTTCTAAACGAAACAATTACTTTTTTAAAAGTCAAATGTTAGCCATCCTAGAAGTTGGGCATAAAATACTTGTAAGTAT
ATGCTAATATTCTGATAGTTAATGTCTGTGAAAAATGTGTATAGAATTTTCAATTTTTAAATAGAAGTGAAGAAAAAGCG
ATAATAATTACTATAAATTCAATATGCAGTTATGTATGTATGTGTGTGGTTAACACAATTAGGTTCTCATTAAGCTTTGT
TTTTTAAAGATAACATACACATATATTGATAATGATAAACAATTCATATAGCTTTTTGTATCCTCTCGTTTTGTGACATA
AAAGGTCAATGAAAAAATTGGCGATTAAGTCAAATTTGCATTTTTCAGGACAGTAGTAGAGCAGTCAGGGAGGCAGATCA
GCAGGGCAAGTAGTCAATGTTACTGAATTACCATGTTTTGCTTGAGAATGAATACATTGTCAGGGCACTAGGGGGTAGGC
TGGTTGGGAGGGGTTGAGGGGGTGTTGAGGGCGGAGAAATGAAAGTTTCATTACAAAAGTTAACGTAACAAAGAACCTGG
TAGAAGTGAGTTTTGGATAGTAAAATAAGTTTCGAACTCTGGCACCTTTAAATTTTGTCGCACCCTCCTTGTTTTTGACA
>cow 10000 bp
NNNNNNNNNNNNNNNNNNNNNNNNNNNNNNNNNNNNNNNNNNNNNNNNNNNNNNNNNNNNNNNNNNNNNNNNNNNNNNNN
NNNNNNNNNNNNNNNNNNNNNNNNNNNNNNNNNNNNNNNNNNNNNNNNNNNNNNNNNNNNNNNNNNNNNNNNNNNNNNNN
NNNNNNNNNNNNNNNNNNNNNNNNNNNNNNNNNNNNNNNNNNNNNNNNNNNNNNNNNNNNNNNNNNNNNNNNNNNNNNNN
NNNNNNNNNNNNNNNNNNNNNNNNNNNNNNNNNNNNNNNNNNNNNNNNNNNNNNNNNNNNNNNNNNNNNNNNNNNNNNNN
NNNNNNNNNNNNNNNNNNNNNNNNNNNNNNNNNNNNNNNNNNNNNNNNNNNNNNNNNNNNNNNNNNNNNNNNNNNNNNNN
NNNNNNNNNNNNNNNNNNNNNNNNNNNNNNNNNNNNNNNNNNNNNNNNNNNNNNNNNNNNNNNNNNNNNNNNNNNNNNNN
NNNNNNNNNNNNNNNNNNNNNNNNNNNNNNNNNNNNNNNNNNNNNNNNNNNNNNNNNNNNNNNNNNNNNNNNNNNNNNNN
NNNNNNNNNNNNNNNNNNNNNNNNNNNNNNNNNNNNNNNNNNNNNNNNNNNNNNNNNNNNNNNNNNNNNNNNNNNNNNNN
NNNNNNNNNNNNNNNNNNNNNNNNNNNNNNNNNNNNNNNNNNNNNNNNNNNNNNNNNNNNNNNNNNNNNNNNNNNNNNNN
NNNNNNNNNNNNNNNNNNNNNNNNNNNNNNNNNNNNNNNNNNNNNNNNNNNNNNNNNNNNNNNNNNNNNNNNNNNNNNNN
NNNNNNNNNNNNNNNNNNNNNNNNNNNNNNNNNNNNNNNNNNNNNNNNNNNNNNNNNNNNNNNNNNNNNNNNNNNNNNNN
NNNNNNNNNNNNNNNNNNNNNNNNNNNNNNNNNNNNNNNNNNNNNNNNNNNNNNNNNNNNNNNNNNNNNNNNNNNNNNNN
NNNNNNNNNNNNNNNNNNNNNNNNNNNNNNNNNNNNNNNNNNNNNNNNNNNNNNNNNNNNNNNNNNNNNNNNNNNNNNNN
NNNNNNNNNNNNNNNNNNNNNNNNNNNNNNNNNNNNNNNNNNNNNNNNNNNNNNNNNNNNNNNNNNNNNNNNNNNNNNNN
NNNNNNNNNNNNNNNNNNNNNNNNNNNNNNNNNNNNNNNNNNNNNNNNNNNNNNNNNNNNNNNNNNNNNNNNNNNNNNNN
NNNNNNNNNNNNNNNNNNNNNNNNNNNNNNNNNNNNNNNNNNNNNNNNNNNNNNNNNNNNNNNNNNNNNNNNNNNNNNNN
NNNNNNNNNNNNNNNNNNNNNNNNNNNNNNNNNNNNNNNNNNNNNNNNNNNNNNNNNNNNNNNNNNNNNNNNNNNNNNNN
NNNNNNNNNNNNNNNNNNNNNNNNNNNNNNNNNNNNNNNNNNNNNNNNNNNNNNNNNNNNNNNNNNNNNNNNNNNNNNNN
NNNNNNNNNNNNNNNNNNNNNNNNNNNNNNNNNNNNNNNNNNNNNNNNNNNNNNNNNNNNNNNNNNNNNNNNNNNNNNNN
NNNNNNNNNNNNNNNNNNNNNNNNNNNNNNNNNNNNNNNNNNNNNNGAACTGACCTGAACTGNNNNNNNNNNNNNNNNNN
NNNNNNNNNNNNNNNNNNNNNNNNNNNNNNNNNNNNNNNNNNNNNNNNNNNNNNNNNNNNNNNNNNNNNNNNNNNNNNNN
NGTAGTTACAGCAAAAAAATTAATTCACAGAGAAGCAATATTTTTCAGCTTTTAAGACACTGTAACCATTGTTTTTGAAA
CAAGACCAAAACCGGGATTCATGTTATATCCATTATTACTAAAGTACTGTTCTGAAGATTTAAAGATGAAAAGGATAAGT
ATAAATATACAGTGCTTATGAAAAAAGTGTCAGTTAAATGTATGTCAGCTAAAGGATGATATCTTTCATATATAAATCAC
TACAGGAGAAAGAAAAATCCTCATCAGAAAACTGAGAAATATCCATAAGAACTGACCAATTATTAGGGTACTAAAGGTAT
TTCAAAAATAAGGAGCTGAATGAAAACAGTTTCTGATGTCAATAAAATGAGGAAAAAATAGTGTATACAATGTACAGTAG
AGCAAGTCCATGGAATATCATTAATAAATTAACAACTTTCATCAAGTAGTTTTTGGCCAAACATCTGCTTAGTTTAAGAT
AGGAGATAGTGGGTCTGTGGGCCAGACACCTGGCAGTTGTCAAATGGAATAAAATTGAGGCTTTTTTCTCACCCAGACAC
TCNNNNNNNNNNNNNNNNNNNNNNNNNNNNNNNNNNNNNNNNNNNNNNNNNNNNNNNNNNNNNNNNNNNNNNNNNNNNNN
NNNNNNNNNNNNNNNNNNNNNNNNNNNNNNNNNNNNNNNNNNNNNNNNNNNNNNNNNNNNNNNNNNNNNNNNNNNNNNNN
NNNNNNNNNNNNNNNNNNNNNNNNNNNNNNNNNNNNNNNNNNNNNNNNNNNNNNNNNNNNNNNNNNNNNNNNNNNNNNNN
NNNNNNNNNNNNNNNNNNNNNNNNNNNNNNNNNNNNNNNNNNNNNNNNNNNNNNNNNNNNNNNNNNNNNNNNNNNNNNNN
NNNNNNNNNNNNNNNNNNNNNNNNNNNNNNNNNNNNNNNNNNNNNNNNNNNNNNNNNNGAAGTTCTGTGCTTCTCCTCAT
TAGAGAGGATGTCCATACACTCTTTCTAGATGTGTGCCTCTGCCCTGTGTCTGAATTTAATAAAATGTTTTCCTATATGC
TCTCTCATNNNNNNNNNNNNNNNNNNNNNNNNNNNNNNNNNNNNNNNNNNNNNNNNNNNNNNNNNNNNNNNNNNNNNNNN
NNNNNNNNNNNNNNNNNNNNNNNNNNNNNNNNNNNNNNNNNNNNNNNNNNNNNNNNNNNNNNNNNNNNNNNNNNNNNNNN
NNNNNNNNNNNNNNNNNNNNNNNNNNNNNNNNNNNNNNNNNNNNNNNNNNNNNNNNNNNNNNNNNNNNNNNNNNNNNNNN
NNNNNNNNNNNNNNNNNNNNNNNNNNNNNNNNNNNNNNNNNNNNNNNNNNNNNNNNNNNNNNNNNNNNNNNNNNNNNNNN
NNNNNNNNNNNNNNNNNNNNNNNNNNNNNNNNNNNNNNNNNNNNNNNNNNNNNNNNNNNNNNNNNNNNNNNNNNNNNNNN
NNNNNNNNNNNNNNNNNNNNNNNNNNNNNNNNNNNNNNNNNNNNNNNNNNNNNNNNNNNNNNNNNNNNNNNNNNNNNNNN
NNNNNNNNNNNNNNNNNNNNNNNNNNNNNNNNGAACTGAACTGAACTGNNNNNNNNNNNNNNNNNNNNNNNNNNNNNNNN
NNNNNNNNNNNNNNNNNNNNNNNNNNNNNNNNNNNNNNNNNNNNNNNNNNNNNNNNNNNNNNNNNNNNNNNNNNNNNNNN
NNNNNNNNNNNNNNNNNNNNNNNNNNNNNNNNNNNNNNNNNNNNNNNNNNNNNNNNNNNNNNNNNNNNNNNNNNNNNNNN
NNNNNNNNNNNNNNNNNNNNNNNNNNNNGATTCACTTCAGAACTTAGACTATTATTGACTTTCATAGGAACAGGAGAGAT
CATGAAACAGATAAGAGATCAAAAGTGACCTTCTTTTTTCAAGAAAAGAACAAGTTAAGTCAAACAACATCTGAGCTGTC
TAGAGGAATTAAAAATGGTAGCTTGTGCTTTGTGCATCGGAAATTAAATGGCAGGAGTGGGACCATTTTTAATGTTTCAA
GGTAGAAAGGAAGACTGCTTTGAAATGGGCTTTTTTCTCTTTATTTTAATATCAACACTTACAAATAAGCTAGGAAAATA
CATCAAGCTATAGTAATTTTAAAGTAATTTCCTATATTAGAAATGTCAAAATGGTAAAATTAAAAGAAAACATTAAAATG
ATGCTAGAGAAGAAAGCAAGAAGCATTATTTTTACAGTTGTAAACCAGNNNNNNNNNNNNNNNNNNNNNNNNNNNNNNNN
NNNNNNNNNNNNNNNNNNNNNNTTGCAAGTTTCTTTTTTTCAGGTGGTTTCTATTTCTTCCACCCCATATGAATTAAGAT
GCTCCTGGAAGGTGATAACAATTAAATCAATCATGTTTATGGGATTCAGATTCTATATGACTTATTTAAGTCTTGGAACA
ATGAGATAATTGAGTTTTGATATGTATCTAACACATTAAAAAGATATTTCATTTTAATTCATTAAGTCCAGGGCATGTTT
AAAAATCCAGCAAGATTAAATAAAGAAACAAATGTTCTGTTTATCATTNNNNNNNNNNNNNNNNNNNNNNNNNNNNNNNN
NNNNNNNNNNNNNNNNNNNNNNNNNNNNNNNNNNNNNNNNNNNNNNNNNNNNNNNNNNNNNNNNNNNNNNNNNNNNNNNN
NNNNNNNNNNNNNNNNNNNNNNNNNNNNNNNNNNNNNNNNNNNNNNNNNNNNNNNNNNNNNNNNNNNNNNNNNNNNNNNN
NNNNNNTNNNNNNNNNNNNNNNNNNNNNNNNNNNNNNNNNNNNNNNNNNNNNNNNNNNNNNNNNNNNNNNNNNNNNNNNN
NNNNNNNNNNNNNNNNNNNNNNNNNNNNNNNNNNNNNNNNNNNNNNNNNNNNNNNTATTATTAGAGTTNNNNNNNNNNNN
NNNNNCGCAGTTCACACACTAGGAAATAGGTGGACACATAAATTGATATAGATTAGTAAACTACAAATAGGGCAAGATTT
AGTGTCCTTATATTTTAACCACATAATTTCATATGTTTTGCTGGGAAATGTCCTGATAGTATTAGAGGACATAAATGGAG
CAAAATCTGTGCAATTATAATTGTATCTATTCCTTCATTTGAAAACGTTCTAACTATTTTGTGGGGGGAGGTGAGTGGGA
ATGGTGAAGAGAAAAAATATGCAAATTATTATTGTAAAATTTTGTGAGGGTTTCATGTAAACACTGTTGAACTATGGTCC
ATCAACTGTAGAAAGTGGGTATTTAACCAACTAGGATAAAGTGAATCAGTTCCAATCAGTTCNNNNNNNNNNNNNNNNNN
NNNNNNNNNNNNNNNNNNNNNNNNNNNNNNNNNNNNNNNNNNNNNNNNNTNNNNNNNNNNNNNNNNNNNNNNNNNNNNNN
NNNNNNNNNNNNNNNNNNNNNNNNNNNNNNNNNNNNNNNNNNNNNNNNNNNNNNNNNNNNNNNNNNNNNNNNNNNNNNNN
NNNNNNNNNNNNNNNNNNNNNNNNNNNNNNNNNNNNNNNNNNNNNNNNNNNNNNNNNNNNNNNNNNNNNNNNNNNNNNNN
NNNNNNNNNNNNNNNNNNNNNNNNNNNNNNNNNNNNNNNNNNNNNNNNNNNNNNNNNNNNNNNNNNNNNNNNNNNNNNNN
NNNNNNNNNNNNNNNNNNNNNNNNNNNNNNNNNNNNNNNNNNNNNNNNNNNNNNNNNNNNNNNNNNNNNNNNNNNNNNNN
NNNNNNNNNNNNNNNNNNNNNNNNNNNNNNNNNNNNNNNNNNNNNNNNNNNNNNNNNNNNNNNNNNNNNNNNNNNNNNNN
NNNNNNNNNNNNNNNNNNNNNNNNNNNNNNNNNNNNNNNNNNNNNNNNNNNNNNNNNNNNNNNNNNNNNNNNNNNNNNNN
NNNNNNNNNNNNNNNNNNNNNNNNNNNNNNNNNNNNNNNNNNNNNNNNNNNNNNNNNNNNNNNNNNNNNNNNNNNNNNNN
NNNNNNNNNNNNNNNNNNNNNNNNNNNNNNNNNNNNNNNNNNNNNNNNNNNNNNNNNNNNNNNNNNNNNNNNNNNNNNNN
NNNNNNNNNNNNNNNNNNNNNNNNNNNNNNNNNATAAAGTGGGTACTTATACCTTAAACAAAGCTGAGAACNNNNNNNNN
NNNNNNNNNNNNNNNNNNNNNNNNNNNNNNNNNNNNNNNNNNNNNNNNNNNNNNNNNNNNNNNNNNNNNNNNNNNNNNNN
NNNNNNNNNNNNNNNNNNNNNNNNNNNNNNNNNNNNNNNNNNNNNNNNNNNNNNNNNNNNNNNNNNNNNNNNNNNNNNNN
NNNNNNNNNNNNNNNNNNNNNNNNNNNNNNNNNNNNNNNNNNNNNNNNNNNNNNNNNNNNNNNNNNNNNNNNNNNNNNNN
NNNNNNNNNNNNNNNNNNNNNNNNNNNNNNNNNNNNNNNNNNNNNNNNNNNNNNNNNNNNNNNNNNNNNNNNNNNNNNNN
NNNNNNNNNNNNNNNNNNNAATGAACTGATAACTTACATGCAGTTGATTCCATTGCAATAATCTAGAATATAGTGTTCAG
TTCTTATTCATTTTTACTTTAATTTGAGAAGAAATAAGAATCTATAATATGAAAAATTATTTTAATCTAATATCTCTGGT
NNNNNNNNNNNNNNNNNNNNNNNNNNNNNNNNNNNNNNNNNNNNNNNNNNNNNNNNNNNNNNNNNNNNNNNNNNNNNNNN
NNNCCTTTGGGTTTAACTTTTTAAGAACTGTATCACTTCCTACTACTTTGCTTGTGGGGATGATTGAGACATAGTAATGA
AAAGGAAATTTATAGTCATTTAACCCAATAATGCCGAGAATAAATGTGGGGAATGGGTGTGGTATCCTAGTCACCCAAAA
GCTCAGGATAGCATACATTTTGTCGCTACATTTTGTATGAAGGTGCAATATTATAAGAATTACTAAATATTGTATGTGAG
CATAGTGACTGAGTATATATGAGGCTTCTGAAATAAAAATAAGCTGAAACATTAAAAATGCACTCAAAGAAACATTAGGT
AACCTACTGATATATTATTGAGATGGACTATACACCCTTTCTTCATCCTCTTCCCTCCATTCTTGCATCAAAAGTCTCTA
CTTTAGAGAATCATGGAAGCTTTGGCTTTTTATAAGAGGAATACCANNNNNNNNNNNNNNNNNNNNNNNCTATATGCTTT
TAGCCATTTTGACTCTACTTGTTGATTGAAGTATATTGTACAGGTATTTCAAGAAAGTAATATATATGCCAGGTTGTATT
CTTGGAGCTGGAAGTCTAAAAGCAGTGAAATCCCTTTTTTAATTTAAAGGTTCTTGTCTTCACAACCCTTTCATATGATG
ACATTAATATTTGAAGTCCTCTTTTTTTTTTTTCCTTTTTTCTGCTTTGAAGTGACTAAATTTACATAACATTCATTTCA
ATCATTTTAAGGATACAATTCAGTAGCTTCAGTTCAGTTCNNNNNNNNNNNNNNNNNNNNNNNNNNNNNNNNNNNNNNNN
NNNNNNNNNNNNNNNNNNNNNNNNNNNNNNNNNNNNNNNNNNNNNNNNNNNNNNNNNNNNNNNNNNNNNNNNNNNNNNNN
NNNNNNNNNNNNNNNNNNNNNNNNNNNNNNNNNNNNNNNNNNNNNNNNNNNNNNNNNNNNNNNNNNNNNNNNNNNNNNNN
NNNNNNNNNNNNNNNNNNNNNNNNNNNNNNNNNNNNNNNNNNNNNNNNNNNNNNNNNNNNNNNNNNNNNNNNNNNNNNNN
NNNNNNNNNNNNNNNNNNNNNNNNNNNNNNNNNNNNNNNNNNNNNNNNNNNNNNNNNNNNNNNNNNNNNNNNNNNNNNNN
NNNNNNNNNNNNNNNNNNNNNNNNNNNNNNNNNNNNNNNNNNNNNNNNNNNNNNNNNNNNNNNNNNNNNNNNNNNNNNNN
NNNNNNNNNNNNNNNNNNNNNNNNNNNNNNNNNNNNNNNNNNNNNNNNNNNNNNNNNNNNNNNNNNNNNNNNNNNNNNNN
NNNNNNNNNNNNNNNNNNNNNNNNNNNNNNNNNNNNNNNNNNNNNNNNNNNNNNNNNNNNNNNNNNNNNNNNNNNNNNNN
NNNNNNNNNNNNNNNNNNNNNNNNNNNNNNNNNNNNNNNNNNNNNNNNNNNNNNNNNNNNNNNNNNNNNNNNNNNNNNNN
NNNNNNNNNNNNNNNNNNNNNNNNNNNNNNNNNNNNNNNNNNNNNNNNNNNNNNNNNNNNNNNNNNNNNNNNNNNNNNNN
NNNNNNNNNNNNNNNNNNNNNNNNNNNNNNNNNNNNNNNNNNNNNNNNNNNNNNNNNNNNNNNNNNNNNNNNNNNNNNNN
NNNNNNNNNNNNNNNNNNNNNNNNNNNNNNNNNNNNNNNNNNNNNNNNNNNNNNNNNNNNNNNNNNNNNNNNNNNNNNNN
NNNNNNNNNNNNNNNNNNNNNNNNNNNNNNNNNNNNNNNNNNNNNNNNNNNNNNNNNNNNNNNNNNNNNNNNNNNNNNNN
NNNNNNNNNNNNNNNNNNNNNNNNNNNNNNNNNNNNNNNNNNNNNNNNNNNNNNNNNNNNNNNNNNNNNNNNNNNNNNNN
NNNNNNNNNNNNNNNNNNNNNNNNNNNNNNNNNNNNNNNNNNNNNNNNNNNNNNNNNNNNNNNNNNNNNNNNNNNNNNNN
NNNNNNNNNNNNNNNNNNNNNNNNNNNNNNNNNNNNNNNNNNNNNNNNNNNNNNNNNNNNNNNNNNNNNNNNNNNNNNNN
NNNNNNNNNNNNNNNNNNNNNNNNNNNNNNNNNNNNNNNNNNNNNNNNNNNNNNNNNNNNNNNNNNNNNNNNNNNNNNNN
NNNNNNNNNNNNNNNCTTTTTGTCTTTTAATTTCAACATTGAAAAGGTATGTATTTTTCTCATATATTAAACAATTTCTA
GGTTTATAAAATCTGCTTTTGTGTATGAGTGTCATTTAAACATTTGCTTCCACAGTAAGAGGCATGTTTTAAATTGCATG
AAGTAATGCTATTTTCACATTTTATTTGGATCTTTAATAGTTAACTTTAATGACTAAGATACAACTTACAGGATTGACAC
ATTTGGCTGAATAAAGTTAGCCTTTGAAGTTTCTACTATCATTGCATCATAAGACATTGCTTAAATCATTTTTTATGCAG
ATCATTTTTATGTAGGACAAGCATTATTCAAATTATATTTTCTTAGGAATTTTGGCATCACTTTTATGAAATCTTGGTAA
GACTTTTTATTATTTATATGTTATGTGAAATATATTTCATACAATATACAGTTGTTACTTCCATTTTTCAGATATGATTT
TAAAACTTGTATAGGAGAAGTCTCCTCCTATTTTATTACATGAAAATACTCTATGTCAACTTTCAAGTTTGCCTTATGGA
TTTATTTGGAAGAAGGCTTCACTTATTTCATTTTGTAAAGCCTTACTTTTCAATTTTCTCCACAGTTTGAACTACAATAT
AAAACAATTGATGGTTACAATTTAGAAATTTAGATTTATAAAGCNNNNNNNNNNNNNNNNNNNNNNNNNNNNNNNATCAT
CTGTTAGGTAAAAGTGCAGAAGAGAGTGATGGATATTACTTCTGCACAGCCTACGCATCTAAGACACCACACACCAACCC
CCACCCCCACCCTCCCACTTTTCCTACTCCCCAACCGTCAGAACAAAAAAATAAAAATCCAGTCCCTTTGAAGTGTTATA
TTAACACCAGGGAACTGCTTGGGTACCAAGGTTATGTGTTTTTTCTTTTAATGGAACAGGTTTTTAATCTAATTTTAGTT
GTATCTGAGATTGCCTGTTAAATATGTGTTAGTATATATTAGCATTCTGAAAGTCGTTAGCACAGATAATAGAATTACCA
GTTATTAGCTACTGGAATACGTACATAGATTTTTCAGCTGCACTTTGAGCCTAAGTGGAGAAGCAGGGTTAGTGATTAGC
ATGGATTGGGTATCCTGTGTATTCAAATATATAACAGGATTGGGCTGTTTTTCATCTTTTTTTGTTTAAGATAACATTCT
CTTACATTCATAACCGTAGACAATTTGCTAGTATGTCTGCTGCACCTTCATCCTTTGAAATAAGTATATGAAAATAACTT
CATAATGACACTTTTTGTATTTTTAAGCAGGTGTTAGCACATTCACAAATTCTGATTAGATGTAAACAAAGAAGAAAGCA
GAGCCTTAATATCCTGTTAAGTAGCTTTGCTTGAGAAAGAGTAGGTTGATGGGTTTGGGCTGACTGCCAGGACGTATTGA
GGGGAGGTATTGGGGGCGGAGAAATAAATATTTCACTGTATATATTGCACTAAGTCAGTCTGTGGTAAGAACAACTTATG
AATAGCACCATAATTTTTAGAACGCTTACACCGCATATTACTTCCTCCCCTTTTAAACAGTGCAGTCGTATGCTTCTGCT
>ferret 10000 bp
NNNNNNNNNNNNNNNNNNNNNNNNNNNNNNNNNNNNNNNNNNNNNNNNNNNNNNNNNNNNNNNNNNNNNNNNNNNNNNNN
NNNNNNNNNNNNNNNNNNNNNNNNNNNNNNNNNNNNNNNNNNCATTTTTGCCTTTCAACTTCAATTTTGACATAAATTGA
ATTTGGCATATTCTTTTCTCATATGTTAAATGATTTCCAGCTTTACAAAATCTGCTTTTGTGTGTGAGTGTCATTTAAAA
ATTTGATTCTGTGTTAAGATACCTTTTTTTATTTTTTAGGTTGGGTCAGGTAACAATGTACTATCATTTTATTTAGATCT
TAAATACTGAACTCTACTAGATGACAGAGAAACAAATTATGGGGTCCACACACATATTTTGACTGAATGAAGTTAATTTC
TGCTTGGAGTTTTTTAGTATAAATGCATTGTAACAGTTATTGCACAGATGACATCTGGCGATGTGAATTATAGCTTGTAA
GGAAAGAACCATTTGATTTCCCTAGGGATTTAGGCATCATTCTTAGTCTTGGTGAGACCTTGTTTTTTTTAACAGGCTGT
GTCCTGTACAACGCATGGTTGCTACTCCCATTTTGCAAATTCACTTTTAAGATTTGCACTGGGAAAGTTCATATGAATAT
ATATCCCCCATGAACATATTCTGAGATAATTTCCAAGTCTGGCCTCAGAATTTATTTGGAGGAGGTATTCACTTATTTCA
CTTGGTAAAATATGACTTTTTAGTTTTGTGCTAAGGCTGAAGTAAAATATAAACCATAATTAAGTTGGTGTTTCTGATTC
AGAAACTTAATTTAGACTTGTAAAATCTTCTTTTGTTTTGTTGTTTTGATTATCAGTTATGTGAAAGTGCAGAAGACAGT
GACTCAGGTATAGACTGTGTACAGTCTATGGAAAACAAATTGGTCTCTTGAATGTTCCCTTAACACCAGTGGAGCTGCTT
GAGTTCCAAAGTCATCTGCCTTTGTTGTTGTTGCTGCCAGCCTTATTTGTTGTTTGTTTTCTTTCCTGTCTCAGTGGAAC
AATTTTTATATCAAAGTTTAGTTACTGCACAGATGGGTCATTAGATATTAGCTGTAAACATATATTGGCATCCTGTTAGT
CATCAGCATAGAAAACAAAATAGAATTACTAGTTACTTGGCAGTGGAAAACTGGCATAGAATTTTGAATTCTAGTTTTAA
GTAGAAGTGAAGAAACACGAGGATGATGGACTTGAAGGTGTTTTAATAGCTGAGGTGTTTTAATAACTTATAGAATTGGG
TTACCTTTAAAGTTTGTTTTTGAAACATAACTTTCTCTTTTGATAACTCACAATCTTTGCTGCACATTCCTCCTTTATTT
AAGGGATAATAAAATGAGTTAATAACAGCAACGTTTGTTTCAATTCCTAAAGAGGAGCATAGAGACTTCAGCGCTGCGGA
TTAGATGTAGAGCACTCAAGGCAGCCTGTATGACCTAATTTGGAAGTTTTGCTTGAGAATGGGTAATTTGGGCTTTGGCG
GAGGGTCAGGGGGCGGGTTTGAGGCAAGGTGCTGGGCGGAGAAAAGAGTATTTTAGAAACAAAAGTTACAGCACCAGAGT
CTAGATAATTTTCAGAACGCTTACAGCTTCCAACTTTGCTTCCCACTCCCCGCCTCCCCCGCCACACTCACCCACCTTTT
TTTGTTTTCACCGCTGTAATTTTATGCCTCTGCT
>goat 10000 bp
GACACATGTCCAGCAGCCGATTGATCCCAAGGTTAAATGCGCCATTGTTCCTTGCACCAGCTGCAGCAGCCGGTTGCAGG
TCCATGTAGATGTGGCGACTCGACCTCCCGTGCGGCTGCGTGTTTACAGTGCGCGGCAATAAGTGTAATGCTGTATAGGA
TTGCATCACTGCGCATATTGTACTGGTCATGCAGATCACGCTGTCGCCGAGCACTAGATATCATTTTATCGGACTTTGAG
TCACTTCGCATACGAGGTGCTGACGTGGTCCTCAGTACGCAGGGAGGGCAGTGATCAGCAATACTCACCGAGTAAAAGAT
ATTACGACCCTGGCAATCCTGAGACAAACGCTAATCTGGGCCAGCCACCTTGTCCAATAAGAATGAATTGTGTATCCGCT
ATTACATAGACATGGCGTCAATGAATGTGAGATTCAGGGATTTAAGGATCCACCATTGTTCGTGTTAGGAGAAAGTCGTT
GAATGCAAGACAATTGGTGTCCAAGTCTGCAAAGAACCGGCCAACAGTCGATCTCGTCAGGGCAAAGGGCCAATGTCTCC
GCGGCCCTGCGGCCAATTGAGCGGGTGGTGGGCTAGTAAAATTACACTAAGGATCAAGAAATGAGGATATGTCAGATCAT
AGTGAAGTAAAGAAGCGGCCGGTCGACCCGCGGGAGGGCTCCCAGAAGGGGCGCACAATCCCAAGTAATACATTGTAATA
GGCTAGAAATATAGDAGTTCAGTTCTTATTCATTWTTACTTYAATTTGAGAAGAAATAAGAACTATAATATGAAAAATTA
TTTTAATCTAANNNNNNNNNNNNNNNNNNNNNNNNNNNNNNNNNNNNNNNNNNNNNNNNNNNNNNNNNNNNNNNNNNNNN
NNNNNNNNNNNNNNNNNNNNNNNNNNNNNNNNNNNNNNNNNNNNNNNNNNNNNNNNNNNNNNNCTACTTTGCTTGTGGGG
ATGATTGAGGAAAAATTGAGACATAGTCAGTCATGAATAAGAAACATGATAGTTATTAACCCAACAGAGCCAAGAATGAA
TGTGGGGAATGGGTGTGGTATCCTAGTCACCCAAAAGTTCCGGGTAACATGCACTTCATCTCTAGTATAAAGGTGCAATA
TTATAAGAATTGCTAAATATTGTATGTGAATATAGTGACTAAGTATATCAGGCTTCTGAGATAAAAATAAGCTGAAATAT
TAAAAATGCACTCAAAGAAACATTAGGTAACCTGCTGATATATTATTTAGATGGACTATACTGGCCCTTTCTTCATCCTC
TTTCCTCCATTCTTGCATGAAAAATCTTTACTTTAGAGAATCATGGAAGCTTTTGGCTTTTTATAAGAGGAATACCAGNN
NNNNNNNNNNNNNNNNNNNNNNNNNNNCATAAGCTTGGAGCTGTTTTTGACTCTGACTCTTGATTGAAGTATATTGTAGA
GATATTTCAAGGAAGTAATATATATGCCAGCCTGTATTCTTGGAGCTGGAAGTCTAAAAGCAGTGAAATCCCTTTTTTCA
TTTAAAGGTTCTTATCTTCCCAATCCCTTCATACGATGACATAAATATCTGTGAAGTCCTCTTTTTCTTTTTTCCTCTNN
NNNNNNNNNNNNNNNNNNNNNNNNNNNNNNNNNNNNNNNNNNNNNNNNNNNNNNNNNNNNNNNNNNNNNNNNNNNNNNNN
NNNNNNNNNNNNNNNNNNNNNNNNNNNNNNNNNNNNNNNNNNNNNNNNNNNNNNNNNNNNNNNNNNNNNNNNNNNNNNNN
NNNNNNNNNNNNNNNNNNNNNNNNNNNNNNNNNNNNNNNNNNNNNNNNNNNNNNNNNNNNNNNNNNNNNNNNNNNNNNNN
NNNNNNNNNNNNNNNNNNNNNNNNNNNNNNNNNNNNNNNNNNNNNNNNNNNNNNNNNNNNNNNNNNNNNNNNNNNNNNNN
NNNNNNNNNNNNNNNNNNNCTTTTTGTCTTTTAATTTCAACTTTGAGAAGATATGTATTTTTTCTCATATATTAAACAAT
TTCTAGGTTTATAAAATCTGCTTTTGTGTATGAGTGCCATTTAAACATTTACTTCCACAGTAAGATGCATGTTTTTAATT
GCATCAAGTAATAATGTTTTCACATTTTGTTTGGATCTTTAATACTTAATTTTAATGAGTAAGATACAACTTACAAGACT
GACACATTTGACTGAATAAAGTTAGCCTTTGAAGTTTCTACTGTCATTGTATCACAAGACATTGCTTAAATCATATTTTT
AATGCAGATCATATTTATGTAGCACAAGCATTATTCAAATTATATTTTATTAGGGGTTTTAGCATCACTTTTATGAAATC
TTGGTGAGACATTTTTATTTTTCATGTTATGCAAAATATATTTCATACAATATACAGTTGTTACTCCCATTTTCCAGATA
TGGTTTTAAAACTTTTATAGGGGAAGTCTCCTCATATTTTATTACATGAAAATACTCTGTGTCAACTTTCAAGTTTGCCT
CACAGATTTATTTGGAAGAGGGCTCCAGTTATTTCATTTTGTAAAGCCTTACTTTTCAATTTTTCCTGAGTTTGAACTAT
ATTATAWAAYAATTGATGGTTACAATTTAKAATTTTATACAGCATCATTGTTTTAGTTTTGTTTAGTTTTAATCATCTGT
TAGGTAAAAGTGCAGAAGAGAGTGATGGATATTACTTCTGCACCAGCCTACCCATCTAACATACCACACACCAACCCCCC
TTTCACCTCCGCACCCAGTCCCCCGCCCAGCCTCACACTTTCCCTACTCCCCCACCCTCAAAACAAACAAACAAAACCCA
GTCCCTTTGAATTGTTATTTCAATACCAGGAAACTGCTTGGGTGCCAAGATTAAGTGTTTTTTTCTTTTAATGGAACAGT
TTTTATGTAAAATTTTAGTTGTATCTGAGATTGACCATTAAATATGTATTAGTATATATTAGCATTCTGAAAGTCGTCAG
CTTATATCCAGTCCAGTTATTAACTACTGGAATATGTACATAAAATTTTCAGCTGTACTTCAAGCCTAAGTGGAGAAGCG
GGGATAGTGATTAGCATGGATTTGGTATCCTGTGTATTCAACTATATAACAGGATCGGGCTGNNNNNNNNNNNNNNNNNN
NNNNNNNAATATAACATTCTCTTACATTCATAACCATAAACAATTTGTTAGTATGTCTGCTGAACCTTCATCCTTTGAAA
TAAGTATATGAAAATAACTTCACAATGACACCTTTTGTATTTTTAAGCAGGTATTAGCGCCTTCACAAATTCTGATTAGA
TGTAAACAAAGAAGAAAGCAGAGCGTTAATATCCTGTTAAGCACCTTTGCTTGAGAAAGAGTACGTTGGAGGGTTTGGGC
TGGCTGCCAGGAGGTATTGAGGGGAGGTATTGGGGGCGGAGAAATAAATATTTCACTGCAAATTTTGCACTAAGTCAGTC
TCTGGTAAGAACAGCTT
>human 10000 bp
GATTACAGGCATTAGCCACTGGGCCCAGTCATTAAATGTAATTGTTAANNNNNNNNNNNNNNNNNNNNNNNNNNNNNNNN
NNNNNNNNNNNNNNNNNNNNNNNNNNNNNNNNNNNNNNNNNNNNNNNNNNNNNNNNNNNNNNNNNNNNNNNNNNNNNNNN
NNNNNNNNNNNNNNNNNNNNNNNNNNNNNNNNNNNNNNNNNNNNNNNNNNNNNNNNNNNNNNNNNNNNNNNNNNNNNNNN
NNNNNNNNNNNNNNNNNNNNNNNNNNNNNNNNNNNNNNNNNNNNNNNNNNNNNNNNNNNNNNNNNNNNNNNNNNNNNNNN
NNNNNNNNNNNNNNNNNNNNNNNNNNNNNNNNNNNNNNNNNNNNNNNNNNNNNNNNNNNNNNNNNNNNNNNNTNNNNNNN
NNNNNNNNNNNNNNNNNNNNNNNNNNNNNNNNNNNNNNNNNNNNNNNNNNNNNNNNNNNNNNNNNNNNNNNNNNNNNNNN
NNNNNNNNNNNNNNNNNNNNNNNNNNNNNNNNNNNNNNNNNNNNNNNNNNNNNNNNNNNNNNNNNNNNNNNNNNNNNNNN
NNNNNNNNNNNNNNNNNNNNNNNNNNNNNNNNNNNNNNNNNNNNNNNNNNNNNNNNNNNNNNNNNNNNNNNNNNNNNNNN
NNNNNNNNNNNNNNNNNNNNNNNNNNNNNNNNNNNNNNNNNNNNNNNNNNNNNNNNNNNNNNNNNNNNNNNNNNNNNNNN
NNNNNNNNNNNNNNNNNNNNNNNNNNNNNNNNNNNNNNNNNNNNNNNNNNNNNNNNNNNNNNNNNNNNNNNNNNNNNNNN
NNNNNNNNNNNNNNNNNNNNNNNNNNNNNNNNNNNNNNNNNNNNNNNNNNNNNNNNNNNNNNNNNNNNNNNNNNNNNNNN
NNNNNNNNNNNNNNNNNNNNNNNNNNNNNNNNNNNNNNNNNNNNNNNNNNNNNNNNNNNNNNNNNNNNNNNNNNNNNNNN
NNNNNNNNNNNNNNNNNNNNNNNNNNNNNNNNNNNNNNNNNNNNNNNNNNNNNNNNNNNNNNNNNNNNNNNNNNNNNNNN
NNNNNNNNNNNNNNNNNNNNNNNNNNNNNNNNNNNNNNNNNNNNNNNNNNNNNNNNNNNNNNNNNNNNNNNNNNNNNNNN
NNNNNNNNNNNNNNNNNNNNNNNNNNNNNNNNNNNNNNNNNNNNNNNNNNNNNNNNNNNNNNNNNNNNNNNNNNNNNNNN
NNNNNNNNNNNNNNNNNNNNNNNNNNNNNNNNNNNNNNNNNNNNNNNNNNNNNNNNNNNNNNNNNNNNNNNNNNNNNNNN
NNNNNNNNNNNNNNNNNNNNNNNNNNNNNNNNNNNNNNNNNNNNNNNNNNNNNNNNNNNNNNNNNNNNNNNNNNNNNNNN
NNNNNNNNNNNNNGAAAAATGNNNNNNNNNNNNNNNNNNNNNNNNNNNNNNNNNNNNNNNNNNNNNNNNNNNNNNNNNNN
NNNNNNNNNNNNNNNNNNNNNNNNNNNNNNNNNNNNNNNNNNNNNNNNNNNNNNNNNNNNNNNNNNNNNNNNNNNNNNNN
NNNNNNNNNNNNNNNNNNNNNNNNNNNNNNNNNNNNNNNNNNNNNNNNNNNNNNNNNNNNNNNNNNNNNNNNNNNNNNNN
NNNNNNNNNNNNNNCATTTCAGTAAATGCCACACAAGAATGTATAATANNNNNNNNNNNNNNNNNNNNNNNNNNNNNNNN
NNNNNNNNNNNNNNNNNNNNNNNNNNNNNNNNNNNNNNNNNNNNNNNNNNNNNNNNNNNNNNNNNNNNNNNNNNNNNNNN
NNNNNNNNNNNNNNNNNNNNNNNNNNNNNNNNNNNNNNNNNNNNNNNNNNNNNNNNNNNNNNNNNNNNNNNNNNNNNNNN
NNNNNNNNNNNNNNNNNNNNNNNNNNNNNNNNNNNNNNNNNNNNNNNNNNNNNNNNNNNNNNNNNNNNNNNNNNNNNNNN
NNNNNNNNNNNNNNNNNNNNNNNNNNNNNNNNNNNNNNNNNNNNNNNNNNNNNNGCGTAATAGCTAGCCTATCCTACCCT
ATATTCTAAAATTCAAAAGTAATGGTTTTTGTTATGAAATCTCGTAAGTCTTGCCATAAAGAGAGTTTTCTTCAAATTCG
GGTGACACCAACTGCAGGGCACTTAACTCAGTTGGTGCCCCTATGTTAATAATAAGGGAACCACACCCATGACTCATAAC
CCACCCTTACTCTGGGAGTNNNNNNNNNNNNNNNNNNNNNNNNNNNNNNNNNNNNNNNNNNNNNNNNNNNNNNNNNNNNN
NNNNNNNNNNNNNNNNNNNNNNNNNNNNNNNNNNNNNNNNNNNNNNNNNNNNNNNNNNNNNNNNNNNNNNNNNNNNNNNN
NNNNNNNNNNNNNNNNNNNNNNNNNNNNNNNNNNNNNNNNNNNNNNNNNNNNNNNNNNNNNNNNNNNNNNNNNNNNNNNN
NNNNNNNNNNNNNNNNNNNNNNNNNNNNNNNNNNNNNNNNNNNNNNNNNNNNNNNNNNNNNNNNNNNNNNNNNNNNNNNN
NNNNNNNNNNNNNNNNNNNNNNNNNNNNNNNNNNNNNNNNNNNNNNNNNNNNNNNNNNNNNNNNNNNNNNNNNNNNNNNN
NNNNNNNNNNNNNNNNNNNNNNNNNNNNNNNNNNNNNNNNNNNNNNNNNNNNNNNNNNNNNNNNNNNNNNNNNNNNNNNN
NNNNNNNNNNNNNNNNNNNNNNNNNNNNNNNNNNNNNNNNNNNNNNNNNNNNNNNNNNNNNNNNNNNNNNNNNNNNNNNN
NNNNNNNNNNNNNNNNNNNNNNNNNNNNNNNNNNNNNNNNNNNNNNNNNNNNNNNNNNNNNNNNNNNNNNNNNNNNNNNN
NNNNNNNNNNNNNNNNNNNNNNNNNNNNNNNNNNNNNNNNNNNNNNNNNNNNNNNNNNNNNNNNNNNNNNNNNNNNNNNN
NNNNNNNNNNNNNNNNNNNNNNNNNNNNNNNNNNNNNNNNNNNNNNNNNNNNNNNNNNNNNNNNNNNNNNNNNNNNNNNN
NNNNNNNNNNNNNNNNNNNNNNNNNNTAGAGNNNNNNNNNNNNNNNNNNNNNNNNNNNNNNNNNNNNNNNNNNNNNNNNN
NNNNNNNNNNNNNNNNNNNNNNNNNNNNNNNNNNNNNNNNNNNNNNNNNNNNNNNNNNNNNNNNNNNNNNNNNNNNNNNN
NNNNNNNNNNNNNNNNNNNNNNNNNNNNNNNNNNNNNNNNNNNNNNNNNNNNNNNNNNNNNNNNNNNNNNNNNNNNNNNN
NNNNNNNNNNNNNNNNNNNNNNNNNNNNNNNNNNNNNNNNNNNNNNNNNNNNNNNNNNNNNNNNNNNNNNNNNNNNNNNN
NTCGNNNNNNNNNNNNNNNNNNNNNNNNNNNNNNNNNNNNNNNNNNNNNNNNNNNNNNNNNNNNNNNNNNNNNNNNNNNN
NNNNNNNNNNNCACATAGCTTTNNNNNNNNNNNNNNNNNNNNNNNNNNNNNNNNNNNNNNNNNNNNNNNNNNNNNNNNNN
NNNNNNNNNNNNNNNNNNNNNNNNNNNNNNNNNNNNNNNNNNNNNNNNNNNNNNNNNNNNNNNNNNNNNNNNNNNNNNNN
NNNNNNNNNNNTCTCTCTCCTAGGTTGGGGGCAACTCCCTACTAATGTAAGATTTTGAAAGATGCAAAATGTTCATCTCA
CATCACAATCGTAACAATGTACATGCAGCCAAAAATAACAAAGAGTTTCATGAATCACATTTTCACTGGGACTTGTATAT
TAATACCATTGCTTTAGACTTCTCCTACATCATTACTTTAGGGTAAAAACATTTAAATGGAGCATGAAAAGAAATTACTC
ACCGTAAATAAGCCTAGTTATAGTTTTATTTTAACCAACAATTTTTTCGTGTTCTTCATCTGTAGCTTCTTTGTGACCTG
AACAAGGTTTGAGTAGAAATAACTTCTCCCAAAAAGCCAAAAGGAATTACAAAGAGGATTAGCAAAAGAAGAAGCCCTAT
TTCTTTTAAAAGCTTGCAATATTAAGTGCCTTCTTGCTGGTATAGATTAAATACAAATATAATAAAGCAAATGTAAGTGA
TATTATAAATGAGAAATTAGATATAACCAAAGCTATGAGAGAGGCAGTAAAAACTAATTACAAGACGCTTATAATAACTT
ATAACAATTAAAATTATTTGAAAATGGAAAGTAAGTATTGTTTTTACCACAAAATACAAACTACTAACCATCATAGATCA
GACAAAGACTTACCACTTTTTAATTACCAGACTCAAACAATTGTTTTAGCCTTTTTCTAATCAAATTTCAAATAACATAT
AATTGCTAGGTAATACAAAAATTTGAAAAGCCCGGAATTCCTCAGATTTTTCCTGTTGTGGTTATTGGATACTTGCTGCA
GGTTTCTGCATAAAGGCTATTTTACAAACAAGCAACATTTTTTAGCAGTAAGATACTAAAGCCATCGTCATTCAAAGAAG
GCAAAAACGGGCACAAATTATAATAATCATTGTTATATTATTGTTTTGAAGGTTAAGATAAAAAGGATAAATGCAATTTT
AAGTCCAAAATCAGGAAAGTATTTTTGAAATGTATGACAGCTAAAGGATAATATCTCTTAACTATAAATCACTAAAGGAA
CAATATTTTTCAGAAGAAAAATAGAACTATTCATGATTTGACCAAGCCTTTGGACACTAAACAAAATATTTCAAAACATT
AATAAAAAGAAAGCAGTCTCTAATCTTAATGCAACAGACTGAGAAAAAATAATGTACGGAAGGGTACAACAGAATGCTTC
CATGAGGTATCTTTAAAAACTGTTTCCTAAAATGGTTCTTGGTCAAACAGCTGCTGGCTCACTAGACAAAGAGGAGTGTA
GTTAGCCTTGGACAAAAAGGAACTGAAGGAAGACCCTGGAAAAGATCAAAAGTGACCTTCATTTTATGGAGAGAAACAAG
CTATAACATGTAGTATCTAAGCTGATTAGAAGAACTAAAAAGAGAAGCTCATACTTGTGCATCAGAAGGTAAATGAAAGA
GTGAAGTTACCTCTTTGTTTTAAGGAAGAAAGGAAAATTGTGGATGTCATCTGTTTTCTGTTTACATATTTCAGGCATGG
ATAGCCACAATGTGATTTTAAGACGGTTAGTTACAACTGATTTGAAAAAAAAAAAAAATGCTTCACTCTATGAGAAATTT
CTTCCCAAGTATGAAACCTTGTTTTTACAGGCAATTTCCTATACTTTGAAAAAATCAAAATAATAAAGTAAAAGAAAAAT
AATTCAGGTGAAGTTAGAGAAAAAAACAGGCAGCATTATTTTAAAGTTGTAAACTATTTTGTTTACTTATAGTTTAATTT
ACATGTAGTAGATATGCATTTGTAAGGTTCTTCGGCTCAGGTAGGAGATCATTCTATTTCCCACTGCACCCTACTTCATC
CTCCCACTGGCAAATAATTAGATTATCCCTGGGAAAAAAAGATGCCAGTAAAATTGATCATGTTTAAATGCATCAGTTGC
TAGGTGATTTATCTGATTAAGTCTTGAAACAGTAGAACCTAGCAATTAAAGTGAGCATTAACTTCTACCTACCAAATCAG
AAGACTATTCTAACTTTTTGAGAATTAGATGTTGAAAATATGGCCCATGAATTTAGCATGGTTAAAATAAAAAACATGCA
AACAAAACAAACCCAACATCTTGAAAGGACATTTGACTCTAAAGTCCCAAAAATAATCACAAGTCTAAAAATCCTAAGTT
TAGTGTTACTCTATTACACCTTTTTATTTGTANNNNNNNNNNNNNNNNNNNNNNNNNNNNNNNNNNNNNNNNNNNNNNNN
NNNNNNNNNNNNNNNNNNNNNNNNNNNNNNNACCTGCCAACCATTAGACTTCAAAAAACAGCCTATAGCCAAGCTGCAGG
ATAAATGAACACATAAGTTGACTTAGAATAGTCAACTCTGTCTAGTATACAATTTATGGGGGATGGTTTATGACCACATA
TATTTCTACTTTGATGGGAATATCTTGAGATAAAATTAGAGAGAATGAGTGGAGTAATATTCACAACATTTTTGCTGCAT
TCATCCCTGAATTTGAAGAAATACCAAAGTACATCTTGTGAGGAGAAAAAATAAATAAATTCATATAAAATGTTGTGGGT
TTTATTCTTTATGCAGTGGTAAACTGTGTTTGCATACACCATAGCAATTAAATTAGGGCTACAAAGGGTATTTAACTAAT
GAGCATAAAATACCTTAATGTACCTCAAATGCAATTAATTGCATTGGACCAATCTAAGTTACTNNNNNNNNNNNNNNNNN
NNNNNNNNNNNNNNNNNNNNNNNNNNNNNCTGATATAAAAATGAACCAGGATCTGTGTGAAATTATTTGAATCTAATGTC
TTTGAACATTTTTCTTACCATACCTTAAGATTAAAAAAACAAAAAAAAATCCCTTAGTTTGGCAACTTTTGCTGTTGGTT
AAGCCCGTTTGGATTTAACATTGACAGGACCAGCTAACTTCCTACCAGTTAACATTGCTTGTGGGCCTGACTGATGTAAA
AATATTTAACAACTGTTGAGAAATAGTCATCAGTGAATCTTAAAGGTCGTACTCATATAAAACAATATAGCGCTTTAACT
TTTTATTTACTGAATTTGAGAGAAAGGAATAGTGTTCCAGAAACTGGGATCACTCAGGCGCTCAGGGAAGCATATGGTTA
GCTGATGATATAAAGGCCCAATATTGGAAGAACTGTTAATGTAGTCCCCTGGAGACAGTGAGTGAATTATTAGCCCTGGT
TGAGAGATTAAAATGTGTTGATATGATATTATAGAGGCAAATTTAATGCTCTCGGCCTCCCCCTGCATCCTTATTTTTGC
ATGTAGGTTTATTACTTTACAGGAGAACCAACACTTTTTTCCTTTTTTTTTTTTTAAGTGGTTGAGTTTGTTTTTCTGAA
CCCAGAGGCATGTTTACACATNNNNNNNNNNNNNNNNNNNNNNNNNNNNNNNNNNNNNNNNNNNNNNNNNNNNNNNNNNN
NNNNNNNNNNNNNNNNNNNNNNNNNNNNNNNNNNNNNNNNTTATTTAAATTTTGTTGACTGCCACCCCCAAGTGAGTCTC
CTCACACACCCCGTCCTGTAATATATGCATCTGGGAGGTCTTTTTTGCCTTCTTAAAAACATATAGATGGTTGGACATAT
GTATATAAGAATATAAAATTCACCACTTTATCTTTTGTGAATGTGTGCTGTGAAGAACTCCTTTACTGGGGTGATGGAAC
CAGTGGCTACAAAGTAAGGAGCTGGTTTACTGCTGTAAAGGGTTCGCGGCTTTGAATTTCAAGCTCTGGTTCTGTGTCCT
TGGGCACCTGCGCGTGAATCGTTGCCGCGAGGCTGGGCCAAGTTAAGGCCCCACGCAGTTTGGCTTCCGGGCCAAGGAAG
CCCCACAGGGTGCCCCACAGGGTGAAGCCCCATGCCCTACAGGGTGAAGCGGCTGAAGCTGGTAGTGGTTCCGAGGAAGC
GGTCAAAGTCCCGCTCCAGAGGTTCCTCTTCTTGGTTGTCACTCCCGGAACCCCGCCAGGGGTCTGGCTTCCCCATCGAC
ACCTCCTCCTGTTCAGTCACCATCACGTATCCCACGAGGCCGGACGGCACTGCCACCTCGTCGCCCCGTAGACTGCGGCC
CCGAAACTACACTTAAGAGTCCCTCGGGGCCCTGGCGGATGGCAGGCGTGATGAAGCGCCACACCGTGGTGGGCCGCAGG
GTATCAGGTGTAGTGTGGCGGGGGCGGCGTCCTGCAGTGTGGCTGGGCGCAACTGGACGCTGTACCTCTCCATAGCCGCC
TAGTCGCCGCTCTCCATCCTCGCTCCTGTGCGACGCCACTTTATCCCTCTTAAACTGGACGATTCAGTAGTACCGGGGAA
CGAAGGCAACAAGACCTAACCATAGCAACAACATTTTGTTTTTGAAACCCATCTTGCAACTGCCTGACTGCAAAATGTAC
TTGCAGATTCTGCAGACAAAAATTGCTGCCACTTATTAAAAGACTTCATAGTGAAAACTGACTTTTTACCCAAACCACTG
ATTCAAGGACTTTTGCGTAGAAACTCATGAACTGTTAAGATAACCCTTCATTACCAATTAAGATAATAGGTTGTAAGTAA
CCTAATGAGTACCAACTTTCTCTTATTTCCTTTAAAAACTGTCTCTCAAAACAGCCGGTCACGACACAATGTCAGATGCT
TCTGGAATCTGTTTCTCTAATTACAGTTCTAAAACTGCCAACAAACTCCTTATTTGGACTTCAGTTTCTCTGACTCTTTG
GNNNNNNNNNNNNNNNNNNNNNNNNNNNNNNNNNNNNNNNNNNNNNNNNNNNNNNNNNNNNNNNNNNNNNNNNNNNNNNN
NNNNNNNNNNNNNNNNNNNNNNNNNNNNNNNNNNNNNNNNNNNNNNNNNNNNNNNNNNNNNNNNNNNNNNNNNNNNNNNN
NNNNNNNNNNNNNNNNNNNNNNNNNNNNNNNNNNNNNNNNNNNNNNNNNNNNNNNNNNNNNNNNNNNNNNNNNNNNNNNN
NNNNNNNNNNNNNNNNNNNNNNNNNNNNTTTTTTGCTATTTTCATGTCAGGTTTTGAAATGGTATGTTTTTTCTCATCTT
GTAAGGGATTTCCTGTTGTAGAAAATCTGTTTCTGTGTATGACTGCAATTTAACCATTTTATTTGCTATCCAGATACATG
TTTTAACTTGAGCCAACTATATTTCCACTTTGTATAATGAATACTAAATTTTGTATCTTAGATACTAAACTTTAGTAGAT
AACTAGGATACAAATTACAGTTTTCATATTTTTCTTTTCATGGAATATAATTTTTTAAAGTTTCTGATATTAATTCATTA
TAACATTTACTGGACAAACCAACCACATTTGGTTCTATGAACTCTTTTCATATTTTACGGGATTTTTATTTTGTTGTCTT
AGGAATTGTGGCATCATTCAGTTTTGCTGAGAGTTTATTTTTATTAATAGGTTCTGTGTACTATGCAACCTGTAGTTGTT
ACTCCTGTTTTGCAAATATGGCATTAAAACATTGGTGAGTGGGGGGACTTTCCTCCCATTTTATTTCAGCAAAGAAATCT
TGTCATTTCTCTTCAGACTTTAAGATTTATTGAGGAGAGTTATTCACTTGTTTAGTCTGGTAAACTGTGACCTTTAAATT
TTGAAGGAGGTTGAACTAAAAGGTGAAATATGATAAATTGATGGCTCTATTTGTTGTGAATGGAAATTTAATTTAGACTT
GTAAAAGATTGTTTTTTAAATTGCTAATTGTGTGACAGTGAAGAGAATGACTTCAAAATATCCCACTATACAATCTGCAA
AGAAAAGAATTGTGTCCCCTTTTTAGTGTAGCTTAACACTTCACTGAAACTGTTTTGAGTTCTTAGGTCATATTTTTTTT
TCTCTAAACGAAACAATTACTTTTCTAAAAGTCAAATGTTAGCCATCCTAGAAGTTGGGCATAAAATACTTGTAAGTATA
TGCTAATATTCTGATACTTAATGCCTGTGAAAAATGTGTATAGAATTTTCAATTTTTAAATAGAAGTGAAGAAAAAGCGA
TAATAATTACTATAAATTCAATATGCAGTTATGTATGTATGTGTGTGGTTAAGACAATTAGGTTCTCATTAAGCTTTGTT
TTTTTAAAGATAACATACACATATATTGATAATGATAAACAATTCATATAGCTTTTTGTGTCCTCTCGTTTTGTGACATA
AAAGGTCAATGAAAAAATTGGCGATTAAGTCAAATTCGCATTTTTCAGGACAGCAGTAGAGCAGTCAGGGAGGCAGATCA
GCAGGGCAAGTAGTCAACGTTACTGAATTACCATGTTTTGCTTGAGAATGAATACATTGTCAGGGTACTAGGGGGTAGGC
TGGTTGGGCGGGGTTGAGGGGGTGTTGAGGGCGGAGAAATGCAAGTTTCATTACAAAAGTTAACGTAACAAAGAATCTGG
TAGAAGTGAGTTTTGGATAGTAAAATAAGTTTCGAACTCTGGCACCTTTCAATTTTGTCGCACTCTCCTTGTTTTTGACA
>horse 10000 bp
ATGTTCAAGTGACTCATTCTTGGCAAGTCTTGGCTTTCTTATGTACTTGTACATTAGAAGCCCTCTGCATCTGATGCAAT
CAGACCCCACATTTGGAATGAAAATGTCTAAACTGATATAAGCCAGAAACCCATAAAGACATAAAATAGTTTATGCATTT
AAAACATTTTATTTTATCATATTTCTTTTTACAAGCCCAAGGCCTCTACTTGATAAGATGTTGGAATTCCATAGTGCNNN
NNNNNNNNNNNNNNNNNNNNNNNNNNNNNNNNNNNNNNNNNNNNNNNNNNNNNNNNNNNNNNNNNNNNNNNNNNNNNNNN
NNNNNNNNNNNNNNNNNNNNNNNNNNNNNNNNNNNNNNNNNNNNNNNNNNNNNNNNNNNNNNNNNNNNNNNNNNNNNNNN
NNNNNNNNNNNNNNNNNNNNNNNNNNNNNNNNNNNNNNNNNNNNNNNNNNNNNNNNNNNNNNNNNNNNNNNNNNNNNNNN
NNNNNNNNNNNNNNNNNNNNNNNNNNNNNNNNNNNNNNNNNNNNNNNNNNNNNNNNNNNNNNNNNNNNNNNNNNNNNNNN
NNNNNNNNNNNNNNNNNNNNNNNNNNNNNNNNNNNNNNNNNNNNNNNNNNNNNNNNNNNNNNNNNNNNNNNNNNNNNNNN
NNNNNNNNNNNNNNNNNNNNNNNNNNNNNNNNNNNNNAAAAAACAATTNNNNNNNNNNNNNNNNNNNNNNNNNNNNNNNN
NNNNNNNNNNNNNNNNNNNNNNNNNNNNNNNNNNNNNNNNNNNNNNNNNNNNNNNNNNNNNNNNNNNNNNNNNNNNNNNN
NNNNNNNNNNNNNNNNNNNNNNNNNNNNNNNNNNNNNNNNNNNNNNNNNNNNNNNNNNNNNNNNNNNNNNNNNNNNNNNN
NNNNNNNNNNNNNNNNNNNNNNNNNNNNNNNNNNNNATCCTGTAANNNNNNNNNNNNNNNNNNNNNNNNNNNNNNNNNNN
NNNNNNNNNNNNNNNNNNNNNNNNNNNNNNNNNNNNNNNNNNNNNNNNNNNNNNNNNNNNNNNNNNNNNNNNNNNNNNNN
NNNNNNNNNNNNNNNNNNNNNNNNNNNNNNNNNNNNNNNNNNNNNNNNNNNNNNNNNNNNNNNNNNNNNNNNNNNNNNNN
NNNNNNNNNNNNNNNNNNNNNNNNNNNNNNNNNNNNNNNNNNNNNNNNNNNNNNNNNNNNNNNNNNNNNNNNNNNNNNNN
NNNNNNNNNNNNNNNNNNNNNNNNNNNNNNNNNNNNNNNNNNNNNNNNNNNNNNNNNNNNNNNNNNNNNNNNNNNNNNNN
NNNNNNNNNNNNNNNNNNNNNNNNNNNNNNNNNNNNNNNNNNNNNNNNNNNNNNNNNNNNNNNNNNNNNNNNNNNNNNNN
NNNNNNNNNNNNNNNNNNNNNNNNNNNNNNNNNNNNNNNNNNNNNNNNNNNNNNNNNNNNNNNNNNNNNNNNNNNNNNNN
NNNNNNNNNNNNNNNNNNNNNNNNNNNNNNNNNNNNNNNNNNNNNNNNNNNNNNNNNNNNNNNNNNNNNNNNNNNNNNNN
NNNNNNNNNNNNNNNNNNNNNNNNNNNNNNNNNNCATCGTTTGCCATGTCATTGCAGAGCAGAGAGAGTGAACAGCATTT
TCCCACAGTCTCCATAGCCACAGTANNNNNNNNNNNNNNNNNNNNNNNNNNNNNNNNNNNNNNNNNNNNNNNNNNNNNNN
NNNNNNNNNNNNNNNNNNNNNNNNNNNNNNNNNNNNNNNNNNNNNNNNNNNNNNNNNNNNNNNNNNNNNNNNNNNNNNNN
NNNNNNNNNNNNNNNNNNNNNNNNNNNNNNNNNNNNNNNNNNNNNNNNNNNNNNNNNNNNNNNNNNNNNNNNNNNNNNNN
NNNNNNNNNNNNNNNNNNNNNNNNNNNNNNNNNNNNNNNNNNNNNNNNNNNNNNNNNNNNNNNNNNNNNNNNNNNNNNNN
NNNNNNNNNNNNNNNNNNNNNNNNNNNNNNNNNNNNNNNNNNNNNNNNNNNNNNNNNNNNNNNNNNNNNNNNNNNNNNNN
NNNNNNNNNNNNNNNNNNNNNNNNNNNNNNNNNNNNNNNNNNNNNNNNNNCTATTACATATTTCTTAATGTGCCGAAAGA
TGGTCTCAACATAGAGAAGTATGGAAGGGCAGTAGATCTCTTCACCATTCCCCTGCTTCTGCAGCTTACAAAGTTATAAA
TTGCCGGAGGAAGTGTCTCTGGAGCTTGCTTCACCAAGGGAAGTAAGAGAAGCTGATTTTGTTAATGTTTTAATTGGGTC
TTGAATTTCCAAAGCTGCGCCTATGGATTTGTACTGCTTGAAAGGGCACTAATCATAGGGAATAGTGGTTATTCAGCAAG
GAAAAGTCTGTGATGAATAAATAGTCCCAGTGGAAACAAAAAGTAAAAACAAATCTTCCTTATATATATANNNNNNNNNN
NNNNNNNNNNNNNNNNNNNNNNNNNNNNNNNNNNNNNNNNNNNNNNNNNNNNNNNNNNNNNNNNNNNNNNNNNNNNNNNN
NNNNNNNNNNNNNNNNNNNNNNNNNNNNNNNNNNNNNNNNNNNNNNNNNNNNNNNNNNNNNNNNNNNNNNNNNNNNNNNN
NNNNNNNNNNNNNNNNNNNNNNNNNNNNNNNNNNNNNNNNNNNNNNNNNNNAAATCTTCCTTATCTTTTAACCAATTTGA
AAACTCTAACTTTAAAGGCATCAACTTTACATGTTGTATTAGTTCCTATTATCAACTGTAATAAAGACTTCATTCACCCA
AACATTTTCTAGGTCATCATTGGTGCTCCAACCNNNNNNNNNNNNNNNNNNNNNNNNNNNNNNNNNNNNNNNNNNNNNNN
NNNNNNNNNNNNNNNNNNNNNNNNNNNNNNNNNNNNNNNNNNNNNNNNNNNNNNNNNNNNNNNNNNNNNNNNNNNNNNNN
NNNNNNNNNNNNNNNNNNNNNNNNNNNNNNNNNNNNNNNNNNNNNNNNNNNNNNNNNNNNNNNNNNNNNNNNNNNNNNNN
NNNNNNNNNNNNNNNNNNNNNNNNNNNNNNNNNNNNNNNNNNNNNNNNNNNNNNNNNNNNNNNNNNNNNNNNNNNNNNNN
NNNNNNNNNNNNNNNNNNNNNNNNNNNNNNNNNNNNNNNNNNNNNNNNNNNNNNNNNNNNNNNNNNNNNNNNNNNNNNNN
NNNNNNNNNNNNNNNNNNNNNNNNNNNNNNNNNNNNNNNNNNNNNNNNNNNNNNNNNNNNNNNNNNNNNNNNNNNNNNNN
NNNNNNNNNNNNNNNNNNNNNNNNNNNNNNNNNNNNNNNNNNNNNNNNNNNNNNNNNNNNNNNNNNNNNNNNNNNNNNNN
NNNNNNNNNNNNNNNNNNNNNNNNNNNNNNNNNNNNNNNNNNNNNNNNNNNNNNNNNNNNNNNNNNNNNNNNNNNNNNNN
NNNNNNNNNNNNNNNNNNNNNNNNNNNNNNNNNNNNNNNNNNNNNNNNNNNNNNNNNNNNNNNNNNNNNNNNNNNNNNNN
NNNNNNNNNNNNNNNNNNNNNNNNNNNNNNNNNNNNNNNNNNNNNNNNNNNNNNNNNNNNNNNNNTAAATGACGACATTT
TAAAAGTACAAGTTATCTGACTTTCTAGTTCTTAATGTCTTTTGAAGATAGCCATTTCCCTTCAGCCAGAGCATCAATGA
GTACTGCCTGTGAACAACTTCTCCAGGATGAAGAAGTCAACTTGATGCCAATGAGGAAAANNNNNNNNNNNNNNNNNNNN
NNNNNNNNNNNNNNNNNNNNNNNNNNNNNNNNNNNNNNNNNNNNNNNNNNNNNNNNNNNNNNNNNNNNNNNNNNNNNNNN
NNNNNNNNNNNNNNNNNNNNNNNNNNNNNNNNNNNNNNNNNNNNNNNNNNNNNNNNNNNNNNNNNNNNNNNNNNNNNNNN
NNNNNNNNNNNNNNNNNNNNNNNNNNNNNNNNNNNNNNNNNNNNNNNNNNNNNNNNNNNNNNNNNNNNNNNNNNNNNNNN
NNNNNNNNNNNNNNNNNNNNNNNNNNNNNNNNNNNNNNNNNNNNNNNNNNNNNNNNNNNNNNNNNNNNNNNNNNNNATTG
NNNNNNNNNNNNNNNNNNNNNNNNNNNNNNNNNNNNNNNNNNNNNNNNNNNNNNNNNNNNNNNNNNNNNNNNNNNNNNNN
NNNNNNNNNNNNNNNNNNNNNNNNNNNNNNNNNNNNNNNNNNNNNNNNNNNNNNNNNNNNNNNNNNNNNNNNCCAACCCN
NNNNNNNNNNNNNNNNNNNNNNNNNNNNNNNNNNNNNNNNNNNNNNNNNNNNNNNNNNNNNNNNNNNNNNNNNNNNNNNN
NNNNNNNNNNNNNNNNNNNNNNNNNNNNNNNNNNNNNNNNNNNNNNNNNNNNNNNNNNNNNNNNNNNNNNNNNNNNNNNN
NNNNNNNNNNNNNNNNNNNNNNNNNNNNNNNNNNNNNNNNNNNNNNNNNNNNNNNNNNNNNNNNNNNNNNNNNNNNNNNN
NNNNNNNNNNNNNNNNNNNNNNNNNNNNNNNNNNNNNNNNNNNNNNNNNNNNNNNNNNNNNNNNNNNNNNNNNNNNNNNN
NNNNNNNNNNNNNNNNNNNNNNNNNNNNNNNNNNNNNNNNNNNNNNNNNNNNNNNNNNNNNNNNNNNNNNNNNNNNNNNN
NNNNNNNNNNNNNNNNNNNNNNNNNNNNNNNNNNNNNNNNNNNNNNNNNNNNNNNNNNNNNNNNNNNNNNNNNNNNNNNN
NNNNNNNNNNNNNNNNNNNNNNNNNNNNNNNNNNNNNNNNNNNNNNNNNNNNNNNNNNNNNNNNNNNNNNNNNNNNNNNN
NNNNNNNNNNNNNNNNNNNNNNNNNNNNNNNNNNNNNNNNNNNNNNNNNNNNNNNNNNNNNNNNNNNNNNNNNNNNNNNN
NNNNNNNNNNNNNNNNNNNNNNNNNNNNNNNNNNNNNNNNNNNNNNNNNNNNNNNNNNNNNNNNNNNNNNNNNNNNNNNN
NNNNNNNNNNNNNNNNNNNNNNNNNNNNNNNNNNNNNNNNNNNNNNNNNNNNNNNNNNNNNNNNNNNNNNNNNNNNNNNN
NNNNNNNNNNNNNNNNNNNNNNNNNNNNNNNNNNNNNNNNNNNNNNNNNNNNNNNNNNNNNNNNNNNNNNNNNNNNNNNN
NNNNNNNNNNNNNNNNNNNNNNNNNNNNNNNNNNNNNNNNNNNNNNNNNNNNNNNNNNNNNNNNNNNNNNNNNNNNNNNN
NNNNNNNNNNNNNNNNNNNNNNNNNNNNNNNNNNNNNNNNNNNNNNNNNNNNNNNNNNNNNNNNNNNNNNNNNNNNNNNN
NNNNNNNNNNNNNNNNNNNNNNNNNNNNNNNNNNNNNNNNNNNNNNNNNNNNNNNNNNNNNNNNNNNNNNNNNNNNNNNN
NNNNNNNNNNNNNNNNNNNNNNNNNNNNNNNNNNNNNNNNNNNNNNNNNNNNNNNNNNNNNNNNNNNNNNNNNNNNNNNN
NNNNNNNNNNNNNNNNNNNNNNNNNNNNNNNNNNNNNNNNNNNNNNNNNNNNNNNNNNNNNNNNNNNNNNNNNNNNNNNN
NNNNNNNNNNNNNNNNNNNNNNNNNNNNNNNNNNNNNNNNNNNNNNNNNNNNNNNNNNNNNNNNNNNNNNNNNNNNNNNN
NNNNNNNNNNNNNNNNNNNNNNNNNNNNNNNNNNNNNNNNNNNNNNNNNNNNNNNNNNNNNNNNNNNNNNNNNNNNNNNN
NNNNNNNNNNNNNNNNNNNNNNNNNNNNNNNNNNNNNNNNNNNNNNNNNNNNNNNNNNNNNNNNNNNNNNNNNNNNNNNN
NNNNNNNNNNNNNNNNNNNNNNNNNNNNNNNNNNNNNNNNNNNNNNNNNNNNNNNNNNNNNNNNNNNNNNNNNNNNNNNN
NNNNNNNNNNNNNNNNNNNNNNNNNNNNNNNNNNNNNNNNNNNNNNNNNNNNNNNNNNNNNNNNNNNNNNNNNNNNNNNN
NNNNNNNNNNNNNNNNNNNNNNNNNNNNNNNNNNNNNNNNNNNNNNNNNNNNNNNNNNNNNNNNNNNNNNNNNNNNNNNN
NNNNNNNNNNNNNNNNNNNNNNNNNNNNNNNNNNNNNNNNNNNNNNNNNNNNNNNNNNNNNNNNNNNNNNNNNNNNNNNN
NNNNNNNNNNNNNNNNNNNNNNNNNNNNNNNNNNNNNNNNNNNNNNNNNNNNNNNNNNNNNNNNNNNNNNNNNNNNNNNN
NNNNNNNNNNNNNNNNNNNNNNNNNNNNNNNNNNNNNNNNNNNNNNNNNNNNNNNNNNNNNNNNNNNNNNNNNNNNNNNN
NNNNNNNNNNNNNNNNNNNNNNNNNNNNNNNNNNNNNNNNNNNNNNNNNNNNNNNNNNNNNNNNNNNNNNNNNNNNNNNN
NNNNNNNNNNNNNNNNNNNNNNNNNNNNNNNNNNNNNNNNNNNNNNNNNNNNNNNNNNNNNNNNNNNNNNNNNNNNNNNN
NNNNNNNNNNNNNNNNNNNNNNNNNNNNNNNNNNNNNNNNNNNNNNNNNNNNNNNNNNNNNNNNNNNNNNNNNNNNNNNN
NNNNNNNNNNNNNNNNNNNNNNNNNNNNNNNNNNNNNNNNNNNNNNNNNNNNNNNNNNNNNNNNNNNNNNNNNNNNNNNN
NNNNNNNNNNNNNNNNNNNNNNNNNNNNNNNNNNNNNNNNNNNNNNNNNNNNNNNNNNNNNNNNNNNNNNNNNNNNNNNN
NNNNNNNNNNNNNNNNNNNNNNNNNNNNNNNNNNNNNNNNNNNNNNNNNNNNNNNNNNNNNNNNNNNNNNNNNNNNNNNN
NNNNNNNNNNNNNNNNNNNNNNNNNNNNNNNNNNNNNNNNNNNNNNNNNNNNNNNNNNNNNNNNNNNNNNNNNNNNNNNN
NNNNNNNNNNNNNNNNNNNNNNNNNNNNNNNNNNNNNNNNNNNNNNNNNNNNNNNNNNNNNNNNNNNNNNNNNNNNNNNN
NNNNNNNNNNNNNNNNNNNNNNNNNNNNNNNNNNNNNNNNNNNNNNNNNNNNNNNNNNNNNNNNNNNNNNNNNNNNNNNN
NNNNNNNNNNNNNNNNNNNNNNNNNNNNNNNNNNNNNNNNNNNNNNNNNNNNNNNNNNNNNNNNNNNNNNNNNNNNNNNN
NNNNNNNNNNNNNNNNNNNNNNNNNNNNNNNNNNNNNNNNNNNNNNNNNNNNNNNNNNNNNNNNNNNNNNNNNNNNNNNN
NNNNNNNNNNNNNNNNNNNNNNNNNNNNNNNNNNNNNNNNNNNNNNNNNNNNNNNNNNNNNNNNNNNNNNNNNNNNNNNN
NNNNNNNNNNNNNNNNNNNNNNNNNNNNNNNNNNNNNNNNNNNNNNNNNNNNNNNNNNNNNNNNNNNNNNNNNNNNNNNN
NNNNNNNNNNNNNNNNNNNNNNNNNNNNNNNNNNNNTGACTGAACACTACGCTTTTATGTCTCACCAGTTTGGCTACTGG
AAACTTCTCTTTTGTTTTCCATTAGATGGTGCTACAGCTCCAGTTTGTGGTTTCTGTTTGCCCACTCACCACGGCCTGTG
TTCTGAGTGCACTTGCTATCTACTGGAGCCTGCTCTGCTGCCACACTTGAGCACTTGAGGTGTACANNNNNNNNNNNNNN
NNNNNNNNNNNNNNNNNNNNNNNNNNNNNNNNNNNNNNNNNNNNNNNNNNNNNNNNNNNNNNNNNNNNNNNNNNNNNNNN
NNNNNNNNNNNNNNNNNNNNNNNNNNNNNNNNNNNNNNNNNNNNNNNNNNNNNNNNNNNNNNNNNNNNNNNNNNNNNNNN
NNNNNNNNNNNNNNNNNNNNNNNNNNNNNNNNNNNNNNNNNNNNNNNNNNNNNNNNNNNNNNNNNNNNNNNNNNNNNNNN
NNNNNNNNNNNNNNNNNNNNNNNNNNNNNNNNNNNNNNNNNNNNNNNNNNNNNNNNNNNNNNNNNNNNNNNNNNNNNNNN
NNNNNNNNNNNNNNNNNNNNNNNNNNNNNNNNNNNNNNNNNNNNNNNNNNNNNNNNNNNNNNNNNNNNNNNNNNNNNNNN
NNNNNNNNNNNNNNNNNNNNNNNNNNNNNNNNNNNNNNNNNNNNNNNNNNNNNNNNNNNNNNNNNNNNNNNNNNNNNNNN
NNNNNNNNNNNNNNNNNNNNNNNNNNNNNNNNNNNNNNNNNNNNNNNNNNNNNNNNNNNNNNNNNNNNNNNNTCTTTTGC
CCTTTAATTTAAATTTTGAAATGATATATTCTTTTCTCTTATATTAAACAATTTCCAGCTTTACAAGATTTACTTTTGTG
TATGAGTGTAATTTTAACATTTGATCCTGCATTAATGTCTGTTTCTTAAGTTGGGTCAACTAACATCATAACCNNNNNNN
NNNNNNNNNNNNNNNNNNNNNNNNNNNNNNNNNNNNNNNNNNNNNNNNNNNNNNNNNNNNNNNNNNNNNNNNNNNNNNNN
NNNNNNNNNNNNNNNNNNNNNNNNNNNNNNNNNNNNNNNNNNNNNNNNNNNNNNNNNNNNNNNNNNNNNNNNNNNNNNNN
NNNNNNNNNNNNNNNNNNNNNNNNNNNNNNNNNNNNNNNNNNNNNNNNNNNNNNAACATACCCTATTTTATTTGGATCTG
AATACTAAACTTTATTAGATGGCTAGGTTACAAATTATGGGATTCATGCTCATGTCTTTTGACTGGATAAAGTTAATTTT
TATTTTGAGATTCTGATATTAATGCATCATAACATTTATTGCGTAAAATTTATTTGGTTAAGTGGGTTGTTTGTATATAA
TGCAGGAATCATTTAAATTTTATTTTCTTAGGCATTTGGGCATCATTCTTATTCTGTCATAGTGAGATTATATTTTTAAT
AGGCTGTTTCTTGTGCGATCTGCACTTGCTACTCCCATCTTGACAATAATGGTTGTAAGGCTTCTGCAAGTGAGGTTTCT
ACTCCTCCTACTTCTGCTACTTTATGACATCAAAATATGTTGTGACAATTTCCACATCCACCTTCAGGATTTATTTGGAG
GAGGTATTGAGTTATTTCATTTGGTAAACCACGACCTTCTAATTTTTTCCTAAGGTTGAAGTAAAATATGAAAAACAATA
ATAAATTGGTGGCTCTAATTTAGAAATTTAATTTAGATTTCTAAAGCTTGTAGGTCTTTTCNNNNNNNNNNNNNNNNNNN
NNNNNNNNNNAGANNNNNNNNNNNNNNNNNNNNNNNNNNNNNNNNNNNNNNNNNNNNNNNNNNNNNNNNNNNNNNNNNNN
NNNNNNNNNNNNNNNNNNNNNNNNNNNNNNNNNNNNNNNNNNNNNNNNNNNNNNNNNNNNNNNNNNNNNNNNNNNNNNNN
NNNNNNNNNNNNNNNNNNNNNNNNNNNNNNNNNNNNNNNNNNNNNNNNNNNNNNNNNNNAAGCGTTGTTTTTTCTGAGCA
TTAGTTATGTGAAATTGCAGAAATATGCCTCTGTACAGCCTACGAGAAAAATTCAGTCTCTTTTAAGTCTTATCTAACAA
CCCTGGAAACTGCTTGAGTCCAAGGTCATCTTTTTCTTTTAACAGAACAACTTTTATATCTAACTTTATCTGTTCCAGAC
ATTGCCCATGAAGTTGCTGTAAGTATATGTTAATATTCTGATAATCCTCAGCATGAACAGAATTCCCAGTTATTTGCCAG
TGGAAAACTTACATAGAATATCAGTTCTTCTTGAAGTATAAGTGAAGAAACAACGATGATGTTCACCATGAATTCAATAT
CGTTTGTGTTTGTTAACGGCTAATAGAATTAGGTCATCTGTAGGCTCTGTGGTTTTAAGATCACACTCACATATATTCAT
ATTGATAAAACAATTCATTAGTATCCGTCTGTGCTCCACCTGCATCCTTTCATTTATAGACCTAATAAAATAATAATGAC
AAAGTTTGTTTTGTATTATTTTAAGGAGGGGCAGAGCCTTCAGCGCTGGGGATTAGAAGTAGGGCACAGAAACAGTGTGT
TATTACTCTGTTATCAGGTTTTGCTTGAGAGTGGATAGGCTGGTTGGGCTTTGGCTGACGGCCCAGGACACGTTTGAGGG
GAGGAGTTGGGGGCGGAGAAATAAGTATTTTATTACAAAAGTTGTAGTAACAAAGCCTCTGCTAGAATAACCTTGGAAAA
GTAAGATAATTTTCCCAACGCTTTATCTTCGCATTTTGCTACCACCCTCCTCTTCAACGGTGCCATCTTAAGCTTCTGCT
>macaque 10000 bp
NNNNNNNNNNNNNNNNNNNNNNNNNNNNNNNNNNNNNNNNNNNNNNNNNNNNNNNNNNNNNNNNNNNNNNNNNNNNNNNN
NNNNNNNNNNNNNNNNNNNNNNNNNNNNNNNNNNNNNNNNNNNNNNNNNNNNNNNNNNNNNNNNNNNNNNNNNNNNNNNN
NNNNNNNNNNNNNNNNNNNNNNNNNNNNNNNNNNNNNNNNNNNNNNNNNNNNNNNNNNNNNNNNNNNNNNNNNNNNNNNN
NNNNNNNNNNNNNNNNNNNNNNNNNNNNNNNNNNNNNNNNNNNNNNNNNNNNNNNNNNNNNNNNNNNNNNNNNNNNNNNN
NNNNNNNNNNNNNNNNNNNNNNNNNNNNNNNNNNNNNNNNNNNNNNNNNNNNNNNNNNNNNNNNNNNNNNNNNNNNNNNN
NNNNNNNNNNNNNNNNNNNNNNNNNNNNNNNNNNNNNNNNNNNNNNNNNNNNNNNNNNNNNNNNNNNNNNNNNNNNNNNN
NNNNNNNNNNNNNNNNNNNNNNNNNNNNNNNNNNNNNNNNNNNNNNNNNNNNNNNNNNNNNNNNNNNNNNNNNNNNNNNN
NNNNNNNNNNNNNNNNNNNNNNNNNNNNNNNNNNNNNNNNNNNNNNNNNNNNNNNNNNNNNNNNNNNNNNNNNNNNNNNN
NNNNNNNNNNNNNNNNNNNNNNNNNNNNNNNNNNNNNNNNNNNNNNNNNNNNNNNNNNNNNNNNNNNNNNNNNNNNNNNN
NNNNNNNNNNNNNNNNNNNNNNNNNNNNNNNNNNNNNNNNNNNNNNNNNNNNNNNNNNNNNNNNNNNNNNNNNNNNNNNN
NNNNNNNNNNNNNNNNNNNNNNNNNNNNNNNNNNNGANNNNNNNNNNNNNNNNNNNNNNNNNNNNNNNNNNNNNNNNNNN
NNNNNNNNNNNNNNNNNNNNNNNNNNNNNNNNNNNNNNNNNNNNNNNNNNNNNNNNNNNNNNNNNNNNNNNNNNNNNNNN
NNNNNNNNNNNNNNNNNNNNNNNNNNNNNNNNNNNNNNNNNNNNNNNNNNNNNNNNNNNNNNNNNNNNNNNNNNNNNNNN
NNNNNNNNNNNNNNNNNNNNNNNNNNNNNNNTGCAGCTCAATAAATGCCACGTAAGAATGTATAATANNNNNNNNNNNNN
NNNNNNNNNNNNNNNNNNNNNNNNNNNNNNNNNNNNNNNNNNNNNNNNNNNNNNNNNNNNNNNNNNNNNNNNNNNNNNNN
NNNNNNNNNNNNNNNNNNNNNNNNNNNNNNNNNNNNNNNNNNNNNNNNNNNNNNNNNNNNNNNNNNNNNNNNNNNNNNNN
NNNNNNNNNNNNNNNNNNNNNNNNNNNNNNNNNNNNNNNNNNNNNNNNNNNNNNNNNNNNNNNNNNNNNNNNNNNNNNNN
NNNNNNNNNNNNNNNNNNNNNNNNNNNNNNNNNNNNNNNNNNNNGTATAATAGCTAGCCTATCCTACCCTATATTCTAAA
ATTCTAAAGTAATAGTTTTTATTATGAAATCTCATAGGTCTTCCCATAAATAGAGTTTTCTTCAANNNNNNNNNNNNNNN
NNNNNNNNNNNNNNNNNNNNNNNNNNNNNNNNNNNNNNNNNNNNNNNNNNNNNNNNNNNNNNNNNNNNNNNNNNNNNNNN
NNNNNNNNNNNNNNNNNNNNNNNNNNNNNNNNNNNNNNNNNNNNNNNNNNNNNNNNNNNNNNNNNNNNNNNNNNNNNNNN
NNNNNNNNNNNNNNNNNNNNNNNNNNNNNNNNNNNNNNNNNNNNNNNNNNNNNNNNNNNNNNNNNNNNNNNNNNNNNNNN
NNNNNNNNNNNNNNNNNNNNNNNNNNNNNNNNNNNNNNNNNNNNNNNNNNNNNNNNNNNNNNNNNNNNNNNNNNNNNNNN
NNNNNNNNNNNNNNNNNNNNNNNNNNNNNNNNNNNNNNNNNNNNNNNNNNNNNNNNNNNNNNNNNNNNNNNNNNNNNNNN
NNNNNNNNNNNNNNNNNNNNNNNNNNNNNNNNNNNNNNNNNNNNNNNNNNNNNNNNNNNNNNNNNNNNNNNNNNNNNNNN
NNNNNNNNNNNNNNNNNNNNNNNNNNNNNNNNNNNNNNNNNNNNNNNNNNNNNNNNNNNNNNNNNNNNNNNNNNNNNNNN
NNNNNNNNNNNNNNNNNNNNNNNNNNNNNNNNNNNNNNNNNNNNNNNNNNNNNNNNNNNNNNNNNNNNNNNNNNNNNNNN
NNNNNNNNNNNNNNNNNNNNNNNNNNNNNNNNNNNNNNNNNNNNNNNNNNNNNNNNNNNNNNNNNNNNNNNNNNNNNNNN
NNNNNNNNNNNNNNNNNNNNNNNNNNNNNNNNNNNNNNNNNNNNNNNNNNNNNNNNNNNNNNNNNNNNNNNNNNNNNNNN
NNNNNNNNNNNNNNNNNNNNNNNNNNNNNNNNNNNNNNNNNNNNNNNNNNNNNNNNNNNNNNNNNNNNNNNNNNNNNNNN
NNNAATTAGTGGGACAGAGNNNNNNNNNNNNNNNNNNNNNNNNNNNNNNNNNNNNNNNNNNNNNNNNNNNNNNNNNNNNN
NNNNNNNNNNNNNNNNNNNNNNNNNNNNNNNNNNNNNNNNNNNNNNNNNNNNNNNNNNNNNNNNNNNNNNNNNNNNNNNN
NNNNNNNNNNNNNNNNNNNNNNNNNNNNNNNNNNNNNNNNNNNNNNNNNNNNNNNNNNNNNNNNNNNNNNNNNNNNNNNN
NNNNNNNNNNNNNNNNNNNNNNNNNNNNNNNNNNNNNNNNNNNNNNNNNNNNNNNNNNNNNNNNNNNNNNNNNNNNNNNN
NNNNNNNNNNNNNNNNNNNNNNNNNNNNNNNNNNNNNNNNNNNNNNNNNNNNNNNNNNNNNNNNNNNNNNNNNNNNNNNN
NNNNNNNNNNNNNNNNNNNNNNNNNNNNNNNNNTGAAGAAGNNNNNNNNNNNNNNNNNNNNNNNNNNNNNNNNNNNNNNN
NNNNNNNNNNNNNNNNNNNNNNNNNNNNNNNNNNNNNNNNNNNNNNNNNNNNNNNNNNNNNNNNNNNNNNNNNNNNNNNN
NNNNNNNNNNNNNNNNNNNNNNNNNNNNNNNNNNNNNNNNNNNNNNNNNNNNNNNNNNNNNNNNNNNNNNNNNNNNNNNN
NNNNNNNNNNNNNNNNNNNNNNNNNNNNNNNNNNNNNNNNNNNNNNNNNNNNNNNNNNNNNNNNNNNNNNNNNNNNNNNN
NNNNNNNNNNNNNNNNNNNNNNNNNNNNNNNNNNNNNNNNNNNNNNNNNNNNNNNNNNNNNNNNNNNNNNNNNNTCTTTC
TCCTAGGTTGGGGACAACTCCCTACTGATGTAAGATTTTGAAAGATGCAAAATATTCATCTTGCATCACAATTGTAACAA
TGTACGTGCAGCCAAAAATAACAAAGAGTTTCATGAATCAAATTTGCACTGGGACATGTATATTAATCCCATTGCTTTAG
ACTTCTTCTACATCATTACTTTAGGGTAAAAACATTTAAGTGGAGCATGAAAAGAAATTACTAACCGTAAACCAGCCTAG
TTATAATTTTATTTTAACCAACAACTTTTCATGTTCTTCATCTGTAGCTTCATTCTGACCTGAACAAGATTTGAGTAGAA
ATAACTTCCCCCAAAAACCAAAAAGGAATTTCAAAGAGAGGATTAGCAAAAGAAGCAGCAGCCCTATTTCTTTTAAAAGC
TTGCAATATTAAGTACCTTCTTGCTGGTTTAGATTAAATAAAAATATAATAAAGCAAATGTAAGTNNNNNNNNNNNNNNN
NNNNNNNNNNNNNNNNNNNNNNNNNNNNNNNNNNNNNNNNNNNNNNNNNNNNNNNNNNNNNNNNNNNNNNNNNNNNNNNN
NNNNNNNNNNNNNNNNNNNNNNNNNNNNNNNNNNNNNNNNNNNNNNNNNNNNNNNNNNNNNNNNNNNNNNNNNNNNNNNN
NNNNNNNNNNNNNNNNNNNNNNNNNNNNNNNNNNNNNNNNNNNNNNNNNNNNNNNNNNNNNNNNNNNNNNNNNNNNNNNN
NNNNNNNNNNNNNNNNNNNNNNNNNNNNNNNNNNNNNNNNNNNNNNNNNNNNNNNNNNNNNNNNNNNNNNNNNNNNNNNN
NNNNNNNNNNTACAACCAAAGCTATGAGAGTGGCAGTAAAAACNNNNNNNNNNNNNNNNNNNNNNNNNNNNNNNNNNNNN
NNNNNNTTGAAAATGGAAAGTATTGTTTTTACCACAAAATACAAACTACTAACCATCATAGATCAAAGACTTACCACTTT
TTAATCACCAGACTCAAACAATTGTTTTAGCCTCTTTCTAATCAAATTTCAAATAACACATAATTGCTAGGTAATACAAA
AATTTGAAAAGCCCAGAATTCCCCAGATTTTTCCTGTTGTTGTTATTGGATTCTTGCTGCAGGTTTCTGCAAAAAGGCTA
TTTTACAAACTAGCAACATTTTTTAGCAGTAAGATACTAAGCCATCATCATTCAAACAAGGCAAAAATAGAAGCACAAAT
TATAATAATCATTGTTATATTATTGTTTTGAAGATTAAAAAATAAAGAGGATAAATGCCATTTTAAGTCCAAAATTAGGA
AAGTATTTGTGAAATGTATGACAGTTAAATAATAATATATCTTAAGTATAAATCACTAAAGGAACATTATTTTTCAGAAA
AAAAAATAGAACTATTCATAATTTGACCAAGGCTTTGGTCACTAAACAAAATATTTCAAAGCATTAACAAAAAGAAAGCA
ATCTCTAATCTTAATACAACAGACTGAGAAAAAAATAATATATGGAAGGGTACAACAGAATGCTTTCATGAGGTATCTTT
AAAAACTGTTTCCTAAAGTGGTTCTTGGTCAAACAGCTGCTGGCTCACTAGACAAAGAGGAGTGTAGTTAGCCTTGGACA
AAAAGGAACTGAAGGAAGACCCTGGAAAAGATTAAAAGTGACCTTCATTTTATAGAGAGAAACAAGCTATAACATGTAGT
ATCTAAGCTGATTAGAAGAACTCAAAAGAGAAGCTCATACTTGTGCATCAGAAGGTAAATGAAAAGAGTGAAGTTACCTC
TTTGCTTCAAGGAAGAAAGGAAAACTGTGGATGCCATCTGTTTCTGTTTACCTATTTCAGGCCTGGCTAGCCACAATGTG
ATTTTAAGACCATTAGGTACAACTGATTTGAAAAAAAAAAAAATGCTTCAGTCTATGAGAAATTTCTTCCCAAGATTGAA
ACCTTGTTTTTAGAGGCAATTTCCTATATTTTGAAAAAATCAAAATAATAAATTAAAAGAAAAATCATTCAGGTGAGGTT
AGAGAAAAAAAAACAGCAGCATTATTTTAAAGTTGTAAACTATTTTGTTTACTTATAGTTTAATTTACGTGTAGTAGATA
TGCATTTGTAAGGTTCTTTGGCTCAGGTAGGAGATCCTTCTGTTTCCCACTGCACCTTACTTAATCTTCCCACCTGCAAA
TAATTAAGATTATCCCTGGGAAAAAAAGATGTCAACAAAATTGATCATGTTTAAATGCATCAGTTTCTAGATGATTTATC
TAAGTCTTAAAAGAGTAGAACCCAGCAATTAAAGTGAGCATTAATTTCCATCTACCAAATCAGAAGACTATTCTAACTCT
TTGAGAATTAGATGTTGAAAATATGGCCCATGAATTTAGCATGATTANNNNNNNNNNNNNNNNNNNNNNNNNNNNNCCAA
CATCTTGAAAGGACATTTGACTCTAAAGTCCCAAAACTAATTACCAGTTTACAAATTCTAAGTTTAGCATTATTCTATTA
CACCTTTTTATTTGTANNNNNNNNNNNNNNNNNNNNNNNNNNNNNNNNNNNNNNNNNNNNNNNNNNNNNNNNNNNNNNNN
NNNNNNNNNNNNNNNACCTGCCAACCATTAGGCATCAAAAAACAGTCTATAGCCAAGCTGCAGGATAAATGAACACATAA
TTGGACTTAAAAATAGTCAACTATGTCTAGCATACAATTTGTGGGGGATGGTTTATGACCACATATATTTGTACTTTGAT
GGGAATATCTTGAGATAAAATTAGAGAGAAGGAGTGGAGTAATATTCACATTTTTGTTGCAGTCATCCCTGAATTTGAAG
AAATACCGAAGCACATCTTATGAGGAGAAAAATAAATTCATATAAAATTTTGTATATTTATTCTGTATGCAGTGTTAATC
TCTGTTTGCATACACCATAGAAATTAAATTAGGGCTACAAAGGGTATTTAATGAGTATAAGATATCTTAATATACCTCAA
ATGCAATTAATTGCATTGGACCAATCTAAGTTACTATTCTTCAGTTTTCATCTATTTTTATTCTGATGTAAAAATGAACC
AGAATCTGTGTGAAATTATTTGAATCTAATGTCTTTTGAACATTTTTCTTACCATGCCTTAAGATTTNNNNNNNNNNNNN
NNNNNNNNNNNNTCCCTTAGTTGGGCAACTTTTGCTCTTGGTTAAGCCAGTTTGGATTTAACATTGACAGGACCAGCTAA
TTTCTTACCACTTAAGATAATAGCTTGTGGGCCTGACTGATGTAAAAATATTTAACAACTGTTGAAAAATAGTCATCAAT
GAATCTTAAAGATCATACTCATATAAAACAATATAGCGCTTTAACTTTTTATTTACTGAATTTTGGGAGAAAGGAATGGT
GTTCCAGAAACTGGGATCACTCAGGCGCTCAGGAAGCATATGATTAGCCGCTGATATAAAGGCCCAATATTGGAAGAACT
GTTAATGCAGTTCCCTAGAGACAGTGAGTGAATTATTAGCCTGGTTGAGATATTAAAATGTGTTGATATTATATTATACA
TGTAAATTAAATGCTCTCAATCTCCCTCTGCACCCTTATTTTTGCATGGAAGGATTGTTACTTTACGGGAGAACCAATGC
NNNNNNNNNNNNNNNNNNNNNNNNNAAGTGATTGAGTTTCTTTTTCTGAACCCTGAGGTATTTTCACACATTTCATTAAT
TAAAGTATCAGAGAAGTANNNNNNNNNNNNNNNNNNNNNNNNNNNNNNNNNNNNNNNNNNNNNNNNNNNNNNNNNNNNNN
NNNNNNNNNNTTATTTAAATTTCGTTGACTGCCCGCCACCAAGTGAGTCTCCTAACACACACCGTCAAGTAATATAAGCA
TCTGGGAGATCTTTTTTGCCTTTTAAAAATATATAGATAGTCTGACATATGTATATAAGAATATAAAATTCACCACTTTA
TGTTTNNNNNNNNNNNNNNNNNNNNNAAGAGCTCCTTTATTGGGGTGACGGATCCAGTGGCTCCAAAGTAAAGAGCTGAT
TTACTGCTGTGAAGGGTTTGAGGCTTTGAATTTCAAGCTCTGGTTGTGTCCTTGGGCACCTGAGCGTGAATAGTTGCCGC
GAGGCTTGACCAAGCTAAGGCCCCAGGCACTTTGGCATCCGGGCCAGGGATGGCCTCCATGCCCCACAGCGTGAAGCGAC
TGAAGCTGGTAGTGGTTCAGCTGAAGCGGTCGAGGTCGCGCTCTAGGGGCTCCTTTTCTTGGTCGTCATTCCCGGAACCC
CGCCAGGGGTCTGGCTTCCCCATCGACACCTCCTCCTCTTCAGTCACCATCACGGATCCTACAAGGCTAGGCGGCACCGC
CACCTCCTCGCCCCTTAGTCTGCAGCCCCGAAATGATATTTAGAGTCCCTCGGGGCCCTGGCGTATGACTGGCGACAAGA
AGCGCCGCACAGTGGAGGGCAGTCCCCCGCGACCTCGCAGGGTATCAGGTGCAATGGGGCGGGGGCGGCGTCCTGCAGTG
TGGCTGGGCGCAAGTGGACGCGGTACCTCTTGATAGCCGCCTCGTCGCCGCTCTCCATCCTCGCTCCTATGCGACAAGAC
TTTATCCCTCTTAAAGTGGACGATTTAGTAGTACCGGTGAAGGAAGGAAACAAGAGCTAACCATAGCAATAACATTTTGT
TTTTGAAACCCATCTTGCAACTGCCTGACTGCAAAATGTACTTACAGATTCTGCAGACAAAAATTGCTGCCACTTCTTAA
AAGATTTTATAGTGAAAACTGACTTTTTCCCCAAACCCCTGATTCAAGGACTGTTGCGTAGAAACCCACGAACTGCTAAG
ATAACCCTTCACTACCAATTAAGATAAGAGGTTGTTTAAGTAACCTAATGAGTACCAACTTTCTCTTGNNNNNNNNNNNN
NNNNNNNNNNNNNNNNNNNNNNNNNNNNNNNNNNNNNNNNNNNNNNNNNNNNNNNNNNNNNNNNNNNNNNNNNNNNNNNN
NNNNNNNNNNNNNNNNNNNNNNNNNNNNNNNNNNNNNNNNNNNNNNNNNCNNNNNNNNNNNNNNNNNNNNNNNNNNNNNN
NNNNNNNNNNNNNNNNNNNNNNNNNNNNNNNNNNNNNNNNNNNNNNNNNNNNNNNNNNNNNNNNNNNNNNNNNNNNNNNN
NNNNNNNNNNNNNNNNNNNNNNNNNNNNNNNNNNNNNNNNNNNNNNNNNNNNNNNNNNNNNNNNNNNNNNNNNNNNNNNN
NNNNNNNNNNNNNNNNNNNNNNNNNNNNNNNNNNNNNNNNNNNNNNNNNNNNNNNNNNNNNNNNNNNNNNNNNTTTTGCT
ATTTTCACGTCAGATTTTGAATGGGTATGTTTTTCCTCATTTTTAAGTGATTTCCAATTGTAGAAAATCTGTTTGTGTGT
GTGACTGCAATTTAACCATTTTATTTGCTATTAAGATACACGTTTAAGAACCTGTAGTTGTTACTCCCATTTTGCAAATA
TGGCATTAAAATATATTGATGAGTGGGGAGACTTGCCTCCCATTTTATTTCATCAAAGAAATCTTGTCATTTCTCATCAG
ACTTTAAGATTTATTGAGGAGAGTTATTCACTTCTTTAGTTTGGTAAACTGTGATCTTTAAATTTTGAAGGAGGTTGAAC
TAAAATGTAAAATATGATAAACTGATGACTGTAATTTATTAGTTGTGAATAGAAATTTAATTTAGACTTGTAAAAGATTG
TTTTTTAAATTGCTAATTGTGTGATAGTGAAGAAAATGCCTTCAAAAGTATTCCACTATACAATCTACAAAGAAAAGAAT
TGTATCCTCTTTTTAGTGTATCTTAAAACTGTTTTGAGTTCTTAGCATTTTGGGATTCTCTAGAGCCATCTTGTGCCTCT
GGAGAATCTCAAAACGAAACAATTTCTTTTTTAAAAGTCAAATGTTAGCCATTCTAGAAGTTGGGCATAAAATACTTGTN
NNNNNNNNNNNNNNNNNNNNNNNNNNNNNNNNNNNNNNNNNNNNNNNNNNNNNNNNNNNNNNNNNNNNNNNNNNNNNNNN
NNNNNNNNNNNNNNNNNNNNNNNNNNNNNNNNNNNNNNNNNNNNNNNNNNNNNNNNNNNNNNNNNNNNNNNNNNNNNNNN
NNNNNNNNNNNNNNNNNNNNNNNNNNNNNNNNNNNNNNNNNNNNNNNNNNNNNNNNNNNNNNNNNNNNNNNNNNNNNNNN
NNNNNNNNNNNNNNNNNNNNNNNNNNNNNNNNNNNNNNNNNNNNNNNNNNNNNNNNNNNNNNNNNNNCTTGTAAGTATAT
GTTAATATTCTGATACTTAATGCCTGTGAAAAATGTGTATAGAATTTTCATATACTCTTTAAATAGAAGTGAAGAAAAAG
CGATAATGATTACTATAAATTCAANNNNNNNNNNNNNNNNNNNNNNNNNGGTTAACACAATTAGGTTCTCATTAAGCTTT
GTTTTTTAAAGGTAACAAGCACATATATTGATAATGATAAACAATTCATATAGCTTTTTCTGTCCTCTCAACTGGCGTAA
AAGGTCAGTGAAAAAATTGGGGATTAAGTCAAATTTGCACTTTTCAGGAGAGTAGTAGAGCCTTCAAGGCGGCCGATCAG
CAGGGCAAGTAGTCAATGTTACTGAATTATCATGTTTTGCTTGAGAATGAATACATTGTCAGGGCACTAGGGGGTAGCCT
GGTTGGGCGGAGTTGAGAGGGGTGTTGGGGGCGGAGAAATGAAAGTTGCATTACAAAAGTTAAGGTAACAAAGAATCTGG
TAGAAGTAAGTTGTGGATAGTAAATTAAGTTTCAAAATCTGGCACCTTTCAGTTTTGTCGCAGCCTCCTTGTTTTTGACA
>marmoset 10000 bp
NNNNNNNNNNNNNNNNNNNNNNNNNNNNNNNNNNNNNNNNNNNNNNNNNNNNNNNNNNNNNNNNNNNNNNNNNNNNNNNN
NNNNNNNNNNNNNNNNNNNNNNNNNNNNNNNNNNNNNNNNNNNNNNNNNNNNNNNNNNNNNNNNNNNNNNNNNNNNNNNN
NNNNNNNNNNNNNNNNNNNNNNNNNNNNNNNNNNNNNNNNNNNNNNNNNNNNNNNNNNNNNNNNNNNNNNNNNNNNNNNN
NNNNNNNNNNNNNNNNNNNNNNNNNNNNNNNNNNNNNNNNNNNNNNNNNNNNNNNNNNNNNNNNNNNNNNNNNNNNNNNN
NNNNNNNNNNNNNNNNNNNNNNNNNNNNNNNNNNNNNNNNNNNNNNNNNNNNNNNNNNNNNNNNNNNNNNNNNNNNNNNN
NNNNNNNNNNNNNNNNNNNNNNNNNNNNNNNNNNNNNNNNNNNNNNNNNNNNNNNNNNNNNNNNNNNNNNNNNNNNNNNN
NNNNNNNNNNNNNNNNNNNNNNNNNNNNNNNNNNNNNNNNNNNNNNNNNNNNNNNNNNNNNNNNNNNNNNNNNNNNNNNN
NNNNNNNNNNNNNNNNNNNNNNNNNNNNNNNNNNNNNNNNNNNNNNNNNNNNNNNNNNNNNNNNNNNNNNNNNNNNNNNN
NNNNNNNNNNNNNNNNNNNNNNNNNNNNNNNNNNNNNNNNNNNNNNNNNNNNNNNNNNNNNNNNNNNNNNNNNNNNNNNN
NNNNNNNNNNNNNNNNNNNNNNNNNNNNNNNNNNNNNNNNNNNNNNNNNNNNNNNNNNNNNNNNNNNNNNNNNNNNNNNN
NNNNNNNNNNNNNNNNNNNNNNNNNNNNNNNNNNNNNNNNNNNNNNNNNNNNNNNNNNNNNNNNNNNNNNNNNNNNNNNN
NNNNNNNNNNNNNNNNNNNNNNNNNNNNNNNNNNNNNNNNNNNNNNNNNNNNNNNNNNNNNNNNNNNNNNNNNNNNNNNN
NNNNNNNNNNNNNNNNNNNNNNNNNNNNNNNNNNNNNNNNNNNNNNNNNNNNNNNNNNNNNNNNNNNNNNNNNNNNNNNN
NNNNNNNNNNNNNNNNNNNNNNNNNNNNNNNNNNNNNNNNNNNNNNNNNNNNNNNNNNNNNNNNNNNNNNNNNNNNNNNN
NNNNNNNNNNNNNNNNNNNNNNNNNNNNNNNNNNNNNNNNNNNNNNNNNNNNNNNNNNNNNNNNNNNNNNNNNNNNNNNN
NNNNNNNNNNNNNNNNNNNNNNNNNNNNNNNNNNNNNNNNNNNNNNNNNNNNNNNNNNNNNNNNNNNNNNNNNNNNNNNN
NNNNNNNNNNNNNNNNNNNNNNNNNNNNNNNNNNNNNNNNNNNNNNNNNNNNNNNNNNNNNNNNNNNNNNNNNNNNNNNN
NNNNNNNNNNNNNNNNNNNNNNNNNNNNNNNNNNNNNNNNNNNNNNNNNNNNNNNNNNNNNNNNNNNNNNNNNNNNNNNN
NNNNNNNNNNNNNNNNNNNNNNNNNNNNNNNGGCCGGTCCTCTGAANNNNNNNNNNNNNNNNNNNNNNNNNNNNNNNNNN
NNNNNNNNNNNNNNNNNNNNNNNNNNNNNNNNNNNNNNNNNNNNNNNNNNNNNNNNNNNNNNNNNNNNNNNNNNNNNNNN
NNNNNNNNNNNNNNNNNNNNNNNNNNNNNNNNNNNNNNNNNNNNNNNNNNNNNNNNNNNNNNNNNNNNNNNNNNNNNNNN
NNNNNNNNNNNNNNNNNNNNNNNNNNNNNNATCTTCTGTTCTTCTTTCTTCTCTGACCTATAAAAGGAAAAATGNNNNNN
NNNNNNNNNNNNNNNNNNNNNNNNNNNNNNNNNNNNNNNNNNNNNNNNNNNNNNNNNNNNNNNNNNNNNNNNNNNNNNNN
NNNNNNNNNNNNNNNNNNNNNNNNNNNNNNNNNNNNNNNNNNNNNNNNNNNNNNNNNNNNNNNNNNNNNNNNNNNNNNNN
NNNNNNNNNNNNNNNNNNNNNNNNNNNNNNNNNNNNNNNNNNNNNNNNNNNNNNNNNNNNNNNNNNNNNNNNNNNNNNNN
NNNNNNNNNNNNNNNNNNNNNNNNNNNNNNNNNNNNNNNNNNNNNNNNNNNNNNNNNNNNNNNNNNNNNNNNNNNNNNNN
NNNNNNNNNNNNNNNNNNNNNNNNNNNNNNNNNNNNNNNNNNNNNNNNNNNNNNNNNNNNNNNNNNNNNNNNNNNNNNNN
NNNNNNNNNNNNNNNNNNNNNNNNNNNNNNNNNNNNNNNNNNNNNNNNNNNNNNNNNNNNNNNNNNNNNNNNNNNNNNNN
NNNNNNNNNNNNNNNNNNNNNNNNNNNNNNNNNNNNNNNNNNNNNNNNNNNNNNNNNNNNNNNNNNNNNNNNNNNNNNNN
NNNNNNNNNNNNNNNNNNNNNNNNNNNNNNNNNNNNNNNNNNNNNNNNNNNNNNNNNNNNNNNNNNNNNNNNNNNNNNNN
NNNNNNNNNNNNNNNNNNNNNNNNNNNNNNNNNNNNNNNNNNNNNNNNNNNNNNNNNNNNNNNNNNNNNNNNNNNNNNNN
NNNNNNNNNNNNNNNNNNNNNNNNNNNNNNNNNNNNNNNNNNNNNNNNNNNNNNNNNNNNNNNNNNNNNNNNNNNNNNNN
NNNNNNNNNNNNNNNNNNNNNNNNNNNNNNNNNNNNNNNNNNNNNNNNNNNNNNNNNNNNNNNNNNNNNNNNNNNNNNNN
NNNNNNNNNNNNNNNNNNNNNNNNNNNNNNNNNNNNNNNNNNNNNNNNNNNNNNNNNNNNNNNNNNNNNNNNNNNNNNNN
NNNNNNNNNNNNNNNNNNNNNNNNNNNNNNNNNNNNNNNNNNNNNNNNNNNNNNNNNNNNNNNNNNNNNNNNNNNNNNNN
NNNNNNNNNNNNNNNNNNNNNNNNNNNNNNNNNNNNNNNNNNNNNNNNNNNNNNNNNNNNNNNNNNNNNNNNNNNNNNNN
NNNNNNNNNNNNNNNNNNNNNNNNNNNNNNNNNNNNNNNNNNNNNNNNNNNNNNNNNNNNNNNNNNNNNNNNNNNNNNNN
NNNNNNNNNNNNNNNNNNNNNNNNNNNNNNNNNNNNNNNNNNNNNNNNNNNNNNNNNNNNNNNNNNNNNNNNNNNNNNNN
NNNNNNNNTAATGATAACTCTGCAAGACATGAAAGCCAGATAACTTGGTTTAGTTCTAGGGGCTTACAGTGGCAAAAGCT
GTTAATAATTGTTATCATTTACATTGCCATTGTGGTGTTTCCATGTAACTGAAGAATAAATTTATTAATACAATACCTGG
CACTCAATCACTCCTTTTAAAGGCTTAGGGACCACCTCAGGATAGGTCAGCACATGACATTGGAAGAGCTGAATTAGAGG
AATAGAGANNNNNNNNNNNNNNNNNNNNNNNNNNNNNNNNNNNNNNNNNNNNNNNNNNNNNNNNNNNNNNNNNNNNNNNN
NNNNNNNNNNNNNNNNNNNNNNNNNNNNNNNNNNNNNNNNNNNNNNNNNNNNNNNNNNNNNNNNNNNNNNNNNNNNNNNN
NNNNNNNNNNNNNNNNNNNNNNNNNNNNNNNNNNNNNNNNNNNNNNNNNNNNNNNNNNNNNNNNNNNNNNNNNNNNNNNN
NNNNNNNNNNNNNNNNNNNNNNNNNNNNNNNNNNNNNNNNNNNNNNNNNNNNNNNNNNNNNNNNNNNNNNNNNNNNNNNN
NNNNNNNNNNNNNNNNNNNNNNNNNNNNNNNNNNNNNNNNNNNNNNNNNNNNNNNNNNNNNNNNNNNNNNNNNNNNNNNN
NNNNNNNNNNNNNNNNNNNNNNNNNNNNNNNNNNNNNNNNNNNNNNNNNNNNNNNNNNNNNNNNNNNNNNNNNNNNNNNN
NNNNNNNNNNNNNNNNNNNNNNNNNNNNNNNNNNNNNNNNNNNNNNNNNNNNNNNNNNNNNNNNNNNNNNNNNNNNNNNN
NNNNNNNNNNNNNNNNNNNNNNNNNNNNNNNNNNNNNNNNNNNNNNNNNNNNNNNNNNNNNNNNNNNNNNNNNNNNNNNN
NNNNNNNNNNNNNNNNNNNNNNNNNNNNNNNNNNNNNNNNNNNNNNNNNNNNNNNNNNNNNNNNNNNNNNNTGTAACCAC
CTATATACCAAATTGACAGGTGAGAAAAATATATTACTTTCTCTTTTTCCTGGGTTGGGGGCAACTCCCTGTTAATGTAA
GATTTTGAAAGATGTAAAATGCTTCTCTCATCATAATTGTAACAATATACACACAACTGAAAATAATCAAGAGTTTTATG
AATCAAATTTGCATTGGGACATGTATATTAATAGCATGGCTTTAGATTTCTCCACATTCTTACTTTTACTTTAGGGTAAA
AACATTTAAATGAAGCATTAAAGGAAATTACTCACCATAAATGACCCTAGTTATAATTTTATCTATCGACTTTTCATATT
CTTCAGTTGTAGCTCTCTTTGTGACCTGCACAAGGTTTGAATAAAAAAAAATTTTGCCCAAAAGCAAAAAGGAATTACAA
AGAGAGGATTATCAAAAGAAGAATAAGAAGCCCTATTTCTTTAAAAACTTGCAATATTAAGTACCCTCTTGCTGGTATAG
ATTNNNNNNNNNNNNNNNNNNNNNNNNNNNNNNNNNNNNNNNNNNNNNNNNNNNNNNNNAATCAAAGCTATGAGAGAGGA
AGTAAAAATTAATTGACACTTATAATAACTTATAACAATAAAAATTATTTGAAAATGAAAACTAAATATTGTTTTTACAG
CAAAATGTAAAGTACTAACCATTATAGAAGAGATCAGACATATAAGCACTTACTACTTTTTAACTGCCAGACTCAAACAA
TTGTTTTAGTGTCTTTCTAATCAAATTTCAAATAATATATAATTGCTAGGCAATACGATTATCTGAAAAGCCCCAAATTC
TTCAGACTTTTCCTATTGTGGTTACTGAATAAAGGCTATCTTACAAATAAGCAACATTTTTAGCAGTAAGATACTAAAGC
CATCATTGAAGAGGCCAAAACAGAGACACAAATTATAATGATTATTGTTACATTATAGCTTTGAAGGTTAAAACAATAAT
AGTTAAAGATAAAAAGGTAAAATGCAATTTTAAGTCCAAAATCAGATTAAAGATAAAAAGGATAAATGCAAATTTTTAAG
TTCAAAATTAGGAAAGTATTTGTGAACTGTACGACAGTTAAAGGATAATATCTGTCAACTACACATCACTAAAGGAATAA
CCTTTATTTTTCAGAATAAAATCAAGAACTATTTATGAGTTGATCAAGTCTTTGGACACTAAACAAAATATTTCAAAACA
TTAACAAAAAGAAAGCAGTCTCTGATCTTAATGCAACGGAGTGAGGTATTTTTAAACAGTTTTTTAAGTGAGGTATCTTT
AAAAACTGTCCACTTTGTCTAGTGGACAAACAGTTTTTAAAGATACCTCACTTTAAAAAGTTTTTGTTCAAGGCTATCTA
CCCTCCCCCTTTGTCTAGTGAGCCAGCAGCTGTAACAGCTGCTGGCTCACTAGACAAAGGGGGAGGGTAGTTAGCCTTGA
ACAAAAAGGAACTGAAGGAAGACCCTGGAAAAGATCAAAAGTGACTCCATTTTATGGAGAGAAACAAGTTATAACATGTA
GTATCTAAGCTGATTAGAACTAAAAAGAGGAGCTCACACGTGTGCATCAGAAGGAAAGTGAAAAGAGTGAAGTTTGTTTC
AAGCAAGAAAGGAAAATTGCAGATATCATCAATTTTCTGTTTAGTTAGCTCAGGCCTGGCTAGCCACAATGTCATTTTAA
GATCATTAGTTACAATTGGTTTGAAAAAAATGCTCCTATTTATGATCAATTTCTTCCCAAGATTAAAACTTTGTTCTTAG
AGGCAATTTCCTACATTTTGAAAAAATCAAAATAATAAAAAAAAATTCAGGTGAGGTTAGAGAAAAAAAACAGCCAGCAT
TATTTTAAAGTTGAAAATTATTTTGTTTACTTATAGTTTAATTCACATATAGTAGATATGCATTTGTAAGATTCTTCTGC
TCAGGTAGGCATCCTTCTGCTTCCCACTGTACTATACTTTATCCTCCCACCCTCAAGTAATATGATTTTCCCTTGGAAAA
AAGATGCCAATAAAATTGATCATGTTTAAATTCATCCGTTGGCAGATGATTTTTCTGGTTAAGTCTTTAAATAGTAGAAC
CTAGCAATTAAAGTGAGCATTATTTTCTACTTCACACATCAGAAAAGTACTCTCTTTAAAAATTAAATGTTGAAAATATG
GCCCATGAATGTACCATGNNNNNNNNNNNNNNNNNNNNNNNNNNNNNNNNNNNNCCAACTTCTCGAAAGGACATTTGACT
CCAAAGACCCAAAAAGAATTAATTGCAAGTTTAAAAATTCTAAGTTTAGAATTACTCTATTACANNNNNNNNNNNNNNNN
NNNNNNNNNNNNNNNNNNNNNNNNNNNNNNNNNNNNNNNNNNNNNNNNNNNNNNNNNNNNNNNNNNNNNNNNNNNNAACC
TGCAAACCATTAGACTTCAAAAACAGCCCATAGCAAAGCTGCGGGAGAAATGAACATATAAGTGGACTTAGAATAGTAAA
CTATGTCTAGTATACAATTTGTGGGGGTGGGTTTATGACTACATATATTTATACTTTGATGCGAATATCTCGAGATAAAA
TTAGAGAGAATGAGTGGAGGAATATTCACATTTTTGTTGCATTCATCCCTCAATTTGAGTAAACACCAAAGCATATCTTG
TAAGGAGAAAAAATATATAAATCAGTATAAAATTTTGTGGATTCTATTCTGCATGCAATGTTAAACTGTGGTTTGTGCAC
ACCATAGAAATTAAATTAGGGCCCTAAGGGGTATGACTTGTAGTTAAATACTAATGAGAATAAAATACCTTAATGTACCT
CAAATGCAATTAATTGCATTGGACCAATCTAAGTTACTATTCCTCAGTTTTCATCTATTTTTATTCTGATGTAAAAAGGA
ATCGGGAGGTCTGTGTAAAATTACTTGAATCAAATGTCTTTTAAGAATTTTTCTTACCACGCTGAAAGATAAAATAAAAC
CCTTAGTTTGGTAACTTTTGGTCTTGGTTAACCCCATTTGGATTTAAAATTGATAGGACCAGCCTAACTTCCTACCACTT
AAGATTGCCTGTGGGCCTGGCTAATGTAAAAATTTAACAACTGTTGAGAAATAGTCATCAGTGAATCTTAAATGGTGTAG
TCACACAAAACAATATAGTCCTTTAACTTTTTATTTACTTAATTTGAGAGAAGGGAATAGTGTTCCAGAAACTGGGATCA
CTCAGGTGCTCAGGGAAGCATATAGTTAGCCTCTGATATAAAGGGTGCAGTATTGGAAGAACTGTTAATGTAGTCCCCTG
GACCCAGTGAGTGAATTATTAGTCCTGGTTGAGAGGTTAAAATGTGTTAATATCATATTATACATGTAAATGAAATGTTC
TGCACCTCTCCCTGCACCCTTATTTTTGCATTCAAGGATTGTTACTTTACAGAAAAACAAATACTTTTTTCCTTTATTTT
TGTAGTTGACTTTCTTTTCTTAACCCAGAGGTATGTTTATCCATNNNNNNNNNNNNNNNNNNNNNNNNNNNNNNNNNNNN
NNNNNNNNNNNNNNNNNNNNNNNNNNNNNNNNNNNNNNNNNNNNNNNNNNNNNTTGTGCCTCTTTATGTAAATTTTGTTG
ACTGCCACCCCTAAGTGAGTCTCCCCACACATGCTGTCCTGTAATACATGCATCTGGGAGGTCTTTTTTTGCCTTTTAAA
AACATATATATGGTTTGACAANNNNNNNNNNNNNNNNNNNNNNNNNNNNNNNNNNAACAATCTCATTCATAAAATTCACC
ACTTTATCCCTTTTAAGGTATATTTAGTAGTACTATGGAATGAAGGCAACAAAGGCTAACCATAGCAACATTTTGTTTTT
AAAAGTCATCTTGCAACTGCCTGACTGCAGAATGTACTTGCAGATTTTGCAGACGAAAATTGCTGCCACTTATAAAAAAG
ACTTTGCTGAGAACTGACTCTTTTCTAAACCACTGATTCAAGGACTTTTTCATAGATACTAATGAACTGTTAAGATAACC
CTCGACTACCTATTAAGATAACAGGTTGTAGGTGACCTAATGAATAACAACTTTCTCTTATTATTTTTTAGATTGTCTGT
CGAAGTATATGGTCAGAACGCAATGTCAGATGATTTCTGGAATCTGTTTTTCAGGCTGTTAACAAACTCCTTATTTGGAC
TTCATTTCTGTGCCTCTTTGATGACTACACATTNNNNNNNNNNNNNNNNNNNNNNNNNNNNNNNNNNNNNNNNNNNNNNN
NNNNNNNNNNNNNNNNNNNNNNNNNNNNNNNNNNNNNNNNNNNNNNNNNNNNNNNNNNNNNNNNNNNNNNNNNNNNNNNN
NNNNNNNNNNNNNNNNNNNNNNNNNNNNNNNNNNNNNNNNNNNNNNNNNNNNNNNNNNNNNNNNNNNNNNNNNNNNNNNN
NNNNNNNNNNNNNNNNNNNNNNNNNNNNNNNNNNNNNNNNNNNNNNNNNNNNNNTGTCAGGTTTTGAAAGGATATTTTTT
TCACATCTTTTAAGCAATTTCCAGTTGTAGAAAATCTGTTTGCGTCTATGACTGCAAGTAAGAATTTTATTTGCTATTAA
TATACATTTTAATTTGAGTCAAACAACTATATTTCCAAACTTATATTCCATAAGGAACAGTAAACTTTGTATTTAAATAG
TAAATATAAGATGACTAAGATACAAATTATAGTTTTCATATTTATCTTTTGATGGAATATAATAAATTCTTTAAAATTTT
TCTGATATTAATTTATCATAACACTTATTAACAAACATTAATAATAATTGTCCATATCTGGACAAACTAACCACAATTTA
GTTACATAAACTCTTTTCACATTTTACAGGATTTTAATTTTATTATCTTAGGAATTTTGTTATCATTCTTTTTCAGTCTT
GGTGAGACTTTATTTTTATTGATAGGCCCTGTGTCCTATGCAACCTGTGGTTGTTATTCCCATTTTGCAAATATGGCATT
AAGGCAATTAATTTTATTCAAAGAAAAAAAAAANNNNNNNNNNNNNNNNNNNNNNNNNNNNNNNNNNNNNNNNNNNNNNN
NNNNNNNNNNNNNNNNNNNNNTCAGACTTTAAGATTTATTGAGGAGACTTATGCACTTGTTTAGTTTGGTAAAATGTGAC
CTTTAAATTTTGAAGGAGCTTGAACTAAAGTAAAAGATGATAAACTGATGGCTCTAATCTATTAGTTGTGAATGAAAATT
TAATTGAGACTTGTAAAACATTGTTTTTTATATTGCTAGTTGTGTGAAAGTGAATACAATGCCTTAAAAGTATACCACTA
TACAGTGTGCAAAGAAGAGAACTGTCTCCTTTTTTTAATGTATCTTAACAAGTCACTGAAAGTATTTTGAGTTCGTAGGT
CACGTGTCTTTGTCTAAATTAAACCGTTTATTTTTAAAAAGTCGTTAGCCATCCTAGAAGTTGGAAATAAAATCGTTTTA
ATTATATGTTAATATTCTGATACTTCGTTGTTAGCGTCGATAACAGCATAACATTCGTGATTAAATGCCTAGGAAAAATG
TGTGCAGAATTTTCAATTAGCGTTTAAATAGAATCGAAGAAATAGCGATAGCGATTACTGTAAATTTAATGTGTAGTGAT
CTATGTGTGTGTGCGTGATTAACACAATCAAGTTTTCGGTAAAGTTTGTTTCTTAAAGATCACATGCGCATGTATTGATA
ATAATAAACTTATCGCTGTTTGTGTCCTCTCATTCTTTAGTGATTGAGTCAATATTGCATTTTTCAGGGTGGCGGATCAG
CAGGGAAAGTACTCAGTGTTACTTAATTACCATGTTTTGCTTGAGAATGAATACATTGTCACGGCAGTTGGATGTAGGCT
GGTTGGGCGGGGTTGAGAGGGTGCTGGGGGGCGGAGAAAGGTAAGTTGCATTACAAAAGTTAAGGTAACAACGAATTTGG
TAAAAGTAAGTTTGGGATAGTAAAATGAGTTTCCCACTGTGTCATCTTGGAATTTTGTCGTACCCTACTTGTTTTTGAAA
>mouse.b6 10000 bp
TCCAGCATCATAGCTTTAACAGGGCTCCCACAGCTAAATTCTTTTAGATGATGTAAACATAAATTTAATTATGATTGTGA
CATGAACCAAACAAAACTAAGTGTCTGTATGTTAAGTAAATCATAAAGATTGGTTTATGTTATTTGCAAGGTTCGCCTAG
GGGCTCTCAAGCCTATTGGTTTTGCAGTTTGTACACAGGTAATATTAACTTGCTTCATAGCACTGTGGGTGGAAGGGGTT
CAGTTTTCTCTTAATAAGGTAATGCACCACAATACTTTCATAAATTCTGTCATCAGAATTGCAGTGAGGCCTGCTTAAAA
CATAGCTGTACTTGTTAAATGTTATTATTCCTTCAAAAAGGAGGAGATAGGCAAGGTCATTGGCTCTTCACCTGAGTATC
TTGTCATTCCTCCCAACTGGCTGTATGTGATTACACCCTAATTATATAAGGCCACAAGGTTTTCTGGATACACAGGCTAA
AACAGGGAGGATCCACCCAAAAAAAGCCTTGAAAAATAGTTAGATATACTGAGTAAAGGCCCCAAGTATTGCCTAATCTT
TTCCAAGGGGAAAATGTTCTTATAACAAATGATGACTCTGCCTACTACTTTATGTCTCATGGTACTTAAAATGTTTTATT
CAATATACATATATCTCAAATATACTAAAATACATAAACCACACACAGAGACACAGAGAAAAGTATCTTCAAATATGCAA
AAATAATGATGGGTGCCTATCTCTCTGAATACTGCCCCCACCTTCTTGGTTCTTGTTAACCTAAAAACCTACAACAAAAA
ATTTAGTAATTAAATATCTATATAATGTAATCTTGTTTTGCGATACAATGCCATGTATACATTCCCATAGTTATAATAGT
CAACACATGTTAACAAAATATGACGGAAAGATGTATGTCTAATCCCTTGTATCTTTGTTAACTTTGTTAAGCTTTAGCTA
TTTAGAGGCGNNNNNNNNNNNNNNNNNNNNNNNNNNNNNNNNNNNNNNNNNNNNNNNNNNNNNNNNNNNNNNNNNNNNNN
NNNNNNNNNNNNNNNNNNNNNNNNNNNNNNNNNNNNNNNNNNNNNNNNNNNNNNNNNNNNNNNNNNNNNNNNNNNNNNNN
NNNNNNNNNNNNNNNNNNNNNNNNNNNNNNNNNNNNNNNNNNNNNNNNNNNNNNNNNNNNNNNNNNNNNNNNNNNNNNNN
NNNNNNNNNNNTCCTTATTAATGATCAAGTTCTTTAATGTACTCAGAACTGTTTGTATTCAATNNNNNNNNNNNNNNNNN
NNNNNNNNNNNNNNNNNNNNNNNNNNNNNNNNNNNNNNNNNNNNNNNNNNNNNNNNNNNNNNNNNNNNNNNNNNNNNNNN
NNNNNNNNNNNNNNNNNNNNNNNNNNNNNNNNNNNNNNNNNNNNNNNNNNNNNNNNNNNNNNNNNNNNNNNNNNNNNNNN
NNNNNNNNNNNNNNNNNNNNNNNNNNNNNNNNNNNNNNNNNNNNNNNNNNNNNNNNNNNNNNNNNNNNNNNNNNNNNNNN
NNNNNNNNNNNNNNNNNNNNNNNNNNNNNNNNNNNNNNNNNNNNNNNNNNNNNNNNNNNNNNNNNNNNNNNNNNNNNNNN
NNNNNNNNNNNNNNNNNNNNNNNNNNNNNNNNNNNNNNNNNNNNNNNNNNNNNNNNNNNNNNNNNNNNNNNNNNNNNNNN
NNNNNNNNNNNNNNNNNNNNNNNNNNNNNNNNNNNNNNNNNNNNNNNNNNNNNNNNNNNNNNNNNNNNNNNNNNNNNNNN
NNNNNNNNNNNNNNNNNNNNNNNNNNNNNNNNNNNNNNNNNNNNNNNNNNNNNNNNNNNNNNNNNNNNNNNNNNNNNNNN
NNNNNNNNNNNNNNNNNNNNNNNNNNNNNNNNNNNNNNNNNNNNNNNNNNNNNNNNNNNNNNNNNNNNNNNNNNNNNNNN
NNNNNNNNNNNNNNNNNNNNNNNNNNNNNNNNNNNNNNNNNNNNNNNNNNNNNNNNNNNNNNNNNNNNNNNNNNNNNNNN
NNNNNNNNNNNNNNNNNNNNNNNNNNNNNNNNNNNNNNNNNNNNNNNNNNNNNNNNNNNNNNNNNNNNNNNNNNNNNNNN
NNNNNNNNNNNNNNNNNNNNNNNNNNNNNNNNNNNNNNNNNNNNNNNNNNNNNNNNNNNNNNNNNNNNNNNNNNNNNNNN
NNNNNNNNNNNNNNNNNNNNNNNNNNNNNNNNNNNNNNNNNNNNNNNNNNNNNNNNNNNNNNNNNNNNNNNNNNNNNNNN
NNNNNNNNNNNNNNNNNNNNNNNNNNNNNNNNNNNNNNNNNNNNNNNNNNNNNNNNNNNNNNNNNNNNNNNNNNNNNNNN
NNNNNNNNNNNNNNNNNNNNNNNNNNNNNNNNNNNNNNNNNNNNNNNNNNNNNNNNNNNNNNNNNNNNNNNNNNNNNNNN
NNNNNNNNNNNNNNNNNNNNNNNNNNNNNNNNNNNNNNNNNNNNNNNNNNNNNNNNNNNNNNNNNNNNNNNNAGTCAACA
TGGTAGAATCTAGAAGACCTGTGAGAGGTGATGGTTTATCTAAACATGTGGGTGGAGGTTCTGCAACTTCCTGACAAATG
GCACATATGTCATGAACTGGGGATCCCGTAGAACAGAGGGATAAGGCCTTAGTAGAATCAGCCCTCTGGAGAGTATGGGC
CAGAATGTGAGGTGAATTCCAAGTGAAGTCAGAGGAGTCAGGGGGCTGTTCTTCCCTCTGCCTGTGCTGGTTGGGCAGGG
GCCAAGGCTGACCCTCCTTTAGAGGAAGAAGGGTGTGCGGTGGTGAGGCCTGTAAGAAAAAAGTTCTCATCCAAACAGAG
GGCCTCTCCACCAGGTATTGCCACATGGTGATGTATGGCACTTGGTCCAGGTGGCCCCAAGTATTCACCCAAAAAATGAT
GGGGAGATGGAAAGTCCCCTCCTCAGATCATAGGTGGGCCACTCATTCCTGCAAAAGATGGTTAGTTTGTAGGGACAACC
AAGCAGACCCACGTCTTCTATGACTCTGTCAAAGTCCTTAAAATGGTTCAGGATCAGGTCCAGTGCAGTGCTTTATGCCT
TTCCATCCTAGGAATTAAAAAAGAAAAAAATTGTACAAGAGGACAAAAAGCACAAACAAAATACACACAAACACAAAAGG
ACATTCCCAGAAAACCAAAACCAAAACCAAAAGGCTATCTCACATGGTCTTCCTCCCTGCTCATGGGAGGCCCATAGACC
CACAGCCAGTTCAGGATTCAGATGAGAACTAGCAAGTTCTCCTGCTTCTGGTAGGGAATCTGGGAGAGTCTTCCATTACC
CCTGGCCAGGTAACTATGAGTCGGCCTTGATCCTCTTGGCCTTCTGATTAAAACGGAAACAGAATTAACGGAGAAATAGA
AACATAGATATGGAAAAGATGAAACAAAACCAGGCACCTGGACTTACCAATCAGACAAAGCCTCCACTCTCGGGGGTTGG
GGGGGGGGGTACTAGAGTGAATCACAGAATGAGCACCCAAAANNNNNNNNNNNNNNNNNNNNNNNNNNNNNNNNNNNNNN
NNNNNNNNNNNNNNNNNNNNNNNNNNNNNNNNNNNNNNNNNNNNNNNNNNNNNNNNNNNNNNNNNNNNNNNNNNNNNNNN
NNNNNNNNNNNNNNNNNNNNNNNNNNNNNNNNNNNNNNNNNNNNNNNNNNNNNNNNNNNNNNNNNNNNNNNNNNNNNNNN
NNNNNNNNNNNNNNNNNNNNNNNNNNNNNNNNNNNNNNNNNNNNNNNNNNNNNNNNNNNNNNNNNNNNNNNNNNNNNNNN
NNNNNNNNNNNNNNNNNNNNNNNNNNNNNNNNNNNNNNNNNNNNNNNNNNNNNNNNNNNNNNNNNNNNNNNNNNNNNNNN
NNNNNNNNNNNNNTCACATTTAAGTACACTTAAGCTTCATGCTGCCAAAATATTGACACCTCTCACTGCTGTTCCAATAA
ACCACTGTCAGCCTGATGAATTTGAGTCTGTCTGCCTCTCTGCCTCATTTTTCTTATGTTCCTCTGCAATCATTCAAATG
GAAGCACACACACTCTCTGAGCACATTACATAGGCTAATGGTTACTTAAGTGACCTAGATCTCTGGCCTCTTGTAGCCTC
TGCTTTCTTATGAAGGCAATTTCAGCTCCTGGGACTTCATTAGTACTCTCTGTCAGCCCAGCTTCATCACAGTTTGCTCA
GCTGTCCTTTGAGTCCTCCCCATCCATCTTCCTAAGACTCTTCCTCGGACCTCTTCTTCAAGAGTCTCTGATCCTCAGGA
TAAGAGAGCTTTTTCCATTGGATTGCTATCATCACACACCCAAATTGTGCAGGACAAGGTAACTGTCCATCCTGGTCTGA
CTGAGAGGTGCCCTGACCAGATCCCAGAAGCTGTGGGAGCTTCTCATTCCTTCTCTGGATCACAATGTCCTGGAGGTTCT
AGGCACCTCCCAGTTCTTGACTGACATGACAAAGTCCCACCATCGTCTTATGAGTATTGGGGTGCCACATCGGGCTCATT
TTCATCTTTGCCAAAAACTTAGGAGGCAGTGGGATAAAACACCCTACCAGTCCTGCCTGATATGTCAAATTTAAGCCAGA
CTTAAAGATGGACTCTAAAACTCTGTCTTAGTCCACCAAACACAGTTATCCACTCGAATGTAGCCACATTCTCAGATAAT
GGCCACATTTTTAAACTTTCAATTTTAAGGTCTTCAAAACCTATGATAAGTTTCTGAAAGGAAATGACAAAGGGCCTGGG
CCCACTTCCTGATCCACCCACCTGAGACAATCATTCCCTCACCCACTAACCACTAACCCCTCCCTATCTTTTATCCACCT
ACCCCCCCCCCAACCCCAGTTCATTTTAAGCCTTCTCAACCTGGCCACTCAGCTCCAAGTTGTAAGATTATAAGTAGGCC
CAGAACCCAAGCTTAACAGAGCTGGGAGGGAAATTGCNNNNNNNNNNNNNNNNNNNNNNNNNNNNNNNNNNNNNNNNNNN
NNNNNNNAAGCCTGCTCTTCCTACCTGAAATAGGATAGTCCTTTTTTCCCCCTTGGTACTTCTTTACCTTATTACCACAC
CAAGACTTAATACTCTTGCTTTTATTTCTCCTTTCAGTTACCTGTTATGCCTTTCAGATTGTCACCCTCTATCTGAATTC
ANNNNNNNNNNNNNNNNNNNNNNNNNNNNNNNNNNNNNNNNNNNNNNNNNNNNNNNNNNNNNNNNNNNNNNNNNNNNNNN
NNNNNNNNNNNNNNNNNNNNNNNNNNNNNNATTGGCGATTGTCTTTGCTTTGTACACACACTTTACTTTGNNNNNNNNNN
NNNNNNNNNNNNNNNNNNNNNNNNGAGNNNNNNNNNNNNNNNNNNNNNNNNNNNNNNNNNNNNNNNNNNNNNNNNNNNNN
NNNNNNNNNNATAGCTGCTAGCAGTACATGTTGCTTGTTCAGCTTTGCTTCCTGATTCAGATGTGTGCCCACTGTTGCTT
TAGGTTGCTTCAGGCCTGCCTAACCACACCACCTCCTACATCCAAAGTCTCAGCAGGCACCCCAGGCCTGGCATCTCTCA
CGAATGGTACAGTTCTCAATTCCAGAATCCCTCACCACTAACCCTACATGGATTTGGAGGAGTTAGCAAGAAAGGCCTCC
TACATGGGGCAAAGGACTGGCCAGTGATTTGTCCTAGACAGAGGCAGGCTCTAGGTCAACATACTTCTCACACCTGCATT
CCACACCTCCTGACCTTGGACAGCTAACACTGATCTTTTCTCAGAATGTCAGGGAAAGCAGAAGTCTGGAATCTCCCACG
GATGGGAAGTGCAAAAGTCCCCCTGCAAAATTGAAGGTCACATAGGCTAATAGAACTGTCCAGGTCCTGGGCTACATAGA
CCTAGGGACCCTGGGTGTTTCCTCTATGCCCATCAGCCTCCCTCTTCCCAAAATGGTCACAAATGTCAATCATGCTCTTG
ATTGCCTTCTCAGCACAGAACAAGTGCCAGCCTCATTTGGGTGACTGGTGGCCCCTCCTCCTTGCCCTGTTTCCCCACAG
CAGCTCTCAGACAAGAGGTTCATGGGTTTTGTCCTGAGGACACCTGGCTGTTCTCTATCTTGCCAACTCTCAACCTGGCA
TGACCCCCTCCTGCTCTTAATATCAAAGCTGTGCATAGAGCAAGCACCCAGGCTTTCCTAGAAATGCATCCTGTGTCACA
ATGGAATGAAGCTGTCAGGGCCTTAAATGTCTTGACTTGGTTGAGCAGAGGTTATATGCAGATCTTTCTCGCGGGAATAC
ACACTCCTTCTGTTTTGTTGACCTCCATAAATACTTTATGTTCCAATTTTAAATGCTCACTGGCCATCACCTGAACAGAT
TTCCTCTTTCCCTTTCCACATAATGAGTCTCATGATTTTCTTTCCCAACCTCACTGTATTTGGAAATCAAAGTTTGCCAA
CACTAATGTTTTAGAAATCCTTTATTAATGGCATTTGAATTATTCCTAAAGATGAACAACTGAGAATGACATAATCACAA
GCTATGATTCTGGCTCAGTAAGTAAGAGCACTTGGACTTCATTTAGAGCTTTCTATTATCTTTGTAACAAGCAGGCATTG
AAGCCAGGTGCTATGTAAGCTTTCCAGAAGAACAGTATCCCAGGGAATACTTTTTGCTAATGNNNNNNNNNNNNNNNNNN
NNNNNNNNNNNNNNNNNNNNNNNNNNNNNNNNNNNATGGCAATTGTCTTTGCTTTGCTTTCAATTGCAAGTATCAGAGAG
CAAACAACCTCATAGTCCCTGGTCAGTAGGGAGTTAGCATCCAGGGAACAACAACTTCATATTTCAGAGATAAAAGAAAG
TTCTTTAGTTAAACCAAAATCAACTAATACCAGTTTAATTTTATAGTTTGTGTCATTAAATGTTTTGAAACCCTGGACAT
ATTTTTGTTCAAAAGGCAAAAATAATGCTCCTTGTCACAAATCCAGAGTTTCAATATACTCTTTGTGGGAATACAAAACA
AAACAANNNNNNNNNNNNNNNNNNNNNNNNNNNNNNGGATACTTCGTATTTACATTGTCCTTTATCCTGTCTAGTTTAGA
TTTTCAGTGAAATCTCATGCAATTTGCTTGCAACTCTCCTCCTTAATATGTTTGTTTGCTCTAAAACATTAAAAGTTGGG
TGGTAGGACAAAGTATTTCAGGACTCCTTGAGCTGTCCTGTTCTGTAAGCCCCGTCTTCACCATTGTTCTAGAAGTTTCT
CCCAGATATTGGTGCTGTGGTCAGTGCCTTGGTTTGGATTTCTTGGTGTGGCCCATGAAAAGTGCATAGCAGGAAGTATC
AGCAGAGGTATGTGTGTAGGGGGATGGCATCTAACAAAAGAACAGCATCTCATGAGCTCTCCAAGAATAGCCACCAATCC
CAGCACTCACCTCTAAGCAGATAGTCGAGTGAACATTCTGGAGAATGCTAAAGGTATATAAATCTTAGGCAGAACACTGC
TTGCAAAATTCAAGCCAGAATTAACTCGAAAGCTCTCTTGCACAAGGATACTCTGTGCACANNNNNNNNNNNNNNNNNNN
NNNNNNNNNNNNNNNNNNNNNNNNNNNNNNNNNNNNNNNNNNNNNNNNNNNNNNNNNNNNNNNNNNNNNNNNNNNNNNNN
NNNNNNNNNNNNNNNNNNNNNNNNNNNNNNNNNNNNNNNNNNNNNNNNNNNNNNNCCTGTGGAATGCCAAAGGATCAATG
AGGTCCTTGTCCTGTATCTATGGCTCTCTGCATACAATTCACACAGAGGAGAATAAAATCCACAAATGACATGGAGAAAC
AATAGCAGAAACTCTCCAGAGAAAGAGACATAAGCACCCATTGGGATGGATATATTTGTATTCATTTGTGTTAGAAATCT
ATCCAAAGGCTTATAAAGTCTTATTGATTGTTGGCATTGAAATGGTGCTGAAACATACCCTTAAAAGAAAAACTAACCAC
TTAGAAGTCCAGTAGTGCCAGCTAACTGTTCCATTGAATTCTAGAGAACAGTCTTTTAACTGATTTACAGAAAACAATAC
ATGTAAGTTACTGTTCACAATACATAATTTTGAAAATCAACTAAAACTCAAAGGTCTTAAGACCATGTAGAACAGTAGTT
TAATTGTTTCCAAGAGTTCAATACATCAGATAATACACCATGTTGTTGTATAGTATTTAGTGTATAAGATGTCACAGTTG
AGGCTCCTTGGCTGCTATTTTCTTCCAACCTATGTTTTAGAGTTGACAGGGCTACATAATCAATTCAAAAGTTCATGGGT
AACAGAGTTATTATGAGGGAAGCATCGAGGGAGATTAATGTGATGAAATTGGAACAGGCTAACTGAAGGTCTGGGTATGT
AACATGGTGTTAACAAGCCTATGTGTAGTTCCTTGGTCTTTCTTAAAGAAACTGTTGCAGGGGTTGCTGTGTACACTCTT
TATGTCTCTTTAAACTTGTTTGTAAGAACAAGAGTGGGTAACTTTGAACCATTCCTTAGCTTAACAATCTGGCAGTTGAG
TTAATGTGCAGATGGCCATTCATTCATCCCACATATACTTGCCCTCCCCTTCACCTTTTGTTTTATTCCAATCATTTTGT
ATATGTGGTGTCTTAAGTGTTGGTACATCCACTTAGCTTGACTATTTGTCCATTTTGTTTCTGATTCTTAGCTAGCCCTT
GAAAACACAGCTTTGCTGTATGTCAATAAAACAGTCTATTCTTTAGAGATAGATAATAAAAGAGAAGCAAAATGTGACTC
CTTATGCATAAAGGCTTATTTTACCAAAAGATATAGAGAGCTCATAGCATAGTTCATAGAACAACTGGGCTTTGCACATT
GTGGAGGAGAACTAAAATGTCATNNNNNNNNNNNNNNNNNNNNNNNNNNNNNNNNNNNNNNNNNNNNNNNNNNNNNNNNN
NNNNNNNNNNAGACTTTACATACTCATGATGTAGTTTTGTGTGCTAGAGAGAAACCCTGATAAACAGAAAGATGCATTTG
ATCAACAAAGGAGTGTTTTGCATACTAAAGAGACACAGCCTGTGTTTTCACAGTATTAAGTTTGGTATGTTTTTCAAAGA
TGAGTATTGAAGACTTACAGATGGTTTGCATGGTGATGCTGTAAGGAAATGACAGCCAGCCCTGACCCGATGGCACTGTG
TTTTTGCCTGCTCAGAAATGAACTACTGCATCCCAGTCATTAGAATGCTCAACCTGGATGATTTTTACCATGAAAGAATT
TTTGCTATTATGTAAGAAATTTGTATACATTACTTTTATGATGCATTGATATGACCAAGAAAGGAAGCAAAAGTTCTTTT
ATGGTGTAGATATTTATACTGGGCTATAGAGCCAGAACAGACTATTTCTTAGTTTTTTCCATGCTGCCTGCCGTAGTAGA
CTATGATACTAATGATAGGTTCCATGCTTATCATTTTTAACCCTTTCCACTACTTTTGCAAGCTCGTTAATTTCTCACGT
TAGTCCATCCTAAACATTAGGTACGTTACAGGGCAAAAGAACTCATCAGTATGTTCTTTGTATCTTAATACTTGTTGTGA
CAGAATGATCAAAGAAAAAGCGATATATTTTTAAGGAGTGTGAAAGTGCAGTCTCTAACATTCACAAACTTGAGGGGTTT
TGCTTGACAGTATCTAGGTTCATGAGATGGCTTCAAAGTAGATTAGTTGGGCTGGACTAGGGAGGTCCTGAAGGAGGAGG
GATAAATATTTTCTTACACACGTTAAATATTAAAATCTTTGTTACAAGCACATTTTGGTCAGTGGCTTTTAGCTCTTACA
CTTTAAGTTTTGACTNNNNNNNNNNNNNNNNNNNNNNNNNNNNNNNNNNNNNNNNNNNNNNNNNNNNNNNGTCTGTTTCT
CTTTGCATCACATCTCTGTCTTTTTGGTTGCAATCATAATTCTTCCATTATGTTCAGCATTTCAGATCTTGATTTTTAGT
GTTCAGCCCTACAGCCACATGATATCTTAAACTCTGAAGAAGAGACAAGTTTTGGGACTGGTGACAATTGTCTAGAGAGC
>pig.1 10000 bp
NNNNNNNNNNNNNNNNNNNNNNNNNNNNNNNNNNNNNNNNNNNNNNNNNNNNNNNNNNNNNNNNNNNNNNNNNNNNNAGA
GTATCAAAAGAGAAAAGTGAAGGGTGGGAGAAGTAGAGAGAATGAGGTTTGCATGGGCTGTCAGTAGTGGAAACAAATAA
GTTGCCTACTTATAAACATATGCACTNNNNNNNNNNNNNNNNNNNNNNNNNNNNNNNNNNNNNNNNNNNNNNNNNNNNNN
NNNNNNNNNNNNNNNNNNNNNNNNNNNNNNNNNNNNNNNNNNNNNNNNNNNNNNNNNNTTCNNNNNNNNNNNNNNNNNNN
NNNNNNNNNNNNNNNNNNNNNNNNNNNNNNNNNNNNNNNNNNNNNNNNNNNNNNNNNNNNNNNNNNNNNNNNNNNNNNNN
NNNNNNNNNNNNNNNNNNNNNNNNNNNNNNNNNNNNNNNNNNNNNNNNNNNNNNNNNNNNNNNNNNNNNNNNNNNNNNNN
NNNNNNNNNNNNNNNNNNNNNNNNNNNNNNNNNNNNNNNNNNNNNNNNNNNNNNNNNNNNNNNNNNNNNNNNNNNNNNNN
NNNNNNNNNNNNNNNNNNNNNNNNNNNNNNNNNNNNNNNNNNNNNNNNNNNNNNNNNNNNNNNNNNNNNNNNNNNNNNNN
NNNNNNNNNNNNNNNNNNNNNNNNNNNNNNNNNNNNNNNNNNNNNNNNNNNNNNNNNNNNNNNNNNNNNNNNNNNNNNNN
NNNNNNNNNNNNNNNNNNNNNNNNNNNNNNNNNNNNNNNNNNNNNNNNNNNNNNNNNNNNNNNNNNNNNNNNNNNNNNNN
NNNNNNNNNNNNNNNNNNNNNNNNNNNNNNNNNNNNNNNNNNNNNNNNNNNNNNNNNNNNNNNNNNNNNNNNNNNNNNNN
NNNNNNNNNNNNNNNNNNNNNNNNNNNNNNNNNNNNNNNNNNNNNNNNNNNNNNNNNNNNNNNNNNNNNNNNNNNNNNNN
NNNNNNNNNNNNNNNNNNNNNNNNNNNNNNNNNNNNNNNNNNNNNNNNNNNNNNNNNNNNNNNNNNNNNNNNNNNNNNNN
NNNNNNNNNNNNNNNNNNNNNNNNNNNNNNNNNNNNNNNNNNNNNNNNNNNNNNNNNNNNNNNNNNNNNNNNNNNNNNNN
NNNNNNNNNNNNNNNNNNNNNNNNNNNNNNNNNNNNNNNNNNNNNNNNNNNNNNNNNNNNNNNNNNNNNNNNNNNNNNNN
NNNNNNNNNNNNNNNNNNNNNNNNNNATCACTTATTCCCCCAAAGTTCAAAAGCAGAGACTTGTTTGGTTGAAATAAAAC
CAGACACAACTAAAACAACCTCACAAATAAAAAATATTCATAGATAATTCAATGTCCTATTTTTTTATTATTATTCACAA
ATTTACGTAGAAAGTGTGACATGTTTTGCTTATCACCAGACTCAGATAATTGTTTGGGCTGACTTCTAATCAAATTTCAA
GCAAGATATAACCAATTACTAAATAGCAGAGAAGTACAAACAGCCACAATTCTTCATATTTTTCCCTGTGTCATTATCAG
ATACCTGCTATAACTTCACCATAAAGACTATTTCAAAAGCAAGCAACATTGTCCGGCTGGTAAGATACTGAAACCANNNN
NNNNNNNNNNNNNNNNNNNNNNNNNNNNNNNNNNNNNNNNNNNNNNNNNNNNNNNNNNNNNNNNNNNNNNNNNNNNNNNN
NNNNNNNNNNNNNNNNNNNNNNNNNNNNNNNNNNNNNNNNNNNNNNNNNNNNNNNNNNNNNNNNNNNNNNNNNNNNNNNN
NNNNNNNNNNNNNNNNNNNNNNNNNNNNNNNNNNNNNNNNNNNNNNNNNNNNNNNNNNNNNNNNNNNNNNNNNNNNNNNN
NNNNNNNNNNNNNNNNNNNNNNNNNNNNNNNNNNNNNNNNNNNNNNNNNNNNNNNNNNNNNNNNNNNNNNNNNNNNNNNN
NNNNNNNNNNNNNNNNNNNNNNNNNNNNNNNNNNNNNNNNNNNNNNNNNNNNNNNNNNNNNNNNNNNNNNNNNNNNNNNN
NNNNNNNNNNNNNNNNNNNNNNNNNNNNNNNNNNNNNNNNNNNNNNNNNNNNNNNNNNNNNNNNNNNNNNNNNNNNNNNN
NNNNNNNNNNNNNNNNNNNNNNNNNNNNNNNNNNNNNNNNNNNNNNNNNNNNNNNNNNNNNNNNNNNNNNNNNNNNNNNN
NNNNNNNNNNNNNNNNNNNNNNNNNNNNNNNNNNNNNNNNNNNNNNNNNNNNNNNNNNNNNNNNNNNNNNNNNNNNNNNN
NNNNNNNNNNNNNNNNNNNNNNNNNNNNNNNNNNNNNNNNNNNNNNNNNNNNNNNNNNNNNNNNNNNNNNNNNNNNNNNN
NNNNNNNNNNNNNNNNNNNNNNNNNNNNNNNNNNNNNNNNNNNNNNNNNNNNNNNNNNNNNNNNNNNNNNNNNNNNNNNN
NNNNNNNNNNNNNNNNNNNNNNNNNNNNNNNNNNNNNNNNNNNNNNNNNNNNNNNNNNNNNNNNNNNNNNNNNNNNNNNN
NNNNNNNNNNNNNNNNNNNNNNNNNNNNNNNNNNNNNNNNNNNNNNNNNNNNNNNNNNNNNNNNNNNNNNNNNNNNNNNN
NNNNNNNNNNNNNNNNNNNNNNNNNNNNNNNNNNNNNNNNNNNNNNNNNNNNNNNNNNNNNNNNNNNNNNNNNNNNNNNN
NNNNNNNNNNNNNNNNNNNNNNNNNNNNNNNNNNNNNNNNNNNNNNNNNNNNNNNNNNNNNNNNNNNNNNNNNNNNNNNN
NNNNNNNNNNNNNNNNNNNNNNNNNNNNNNNNNNNNNNNNNNNNNNNNNNNNNNNNNNNNNNNNNNNNNNNNNNNNNNNN
NNNNNNNNNNNNNNNNNNNNNNNNNNNNNNNNNNNNNNNNNNNNNNNNNNNNNNNNNNNNNNNNNNNNNNNNNNNNNNNN
NNNNNNNNNNNNNNNNNNNNNNNNNNNNNNNNNNNNNNNNNNNNNNNNNNNNNNNNNNNNNNNNNNNNNNNNNNNNNNNN
NNNNNNNNNNNNNNNNNNNNNNNNNNNNNNNNNAAACCAATGTCTTTCAAACAAGACCCAAATAGGGATGAATAGCATAG
CCATTATTACTGTGCTACTGTTTTGAAGGTTCAAAGATAAAAGGGATAAATGCCCATATATGGCAAAAAATAGTAAAAGG
ACCCATGAAATGAGTTTCAGCTAAAGGATGGTGAGTTTTTTATATATNNNNNNNNNNNNNNNNNNNNNNNNNNNNNNNNN
NNNNNNNNNNNNNNNNNNNNNNNNNNNNNNNNNNNNNNNNNNNNNNNNNNNNNNNNNNNNNNNNNNNNNNNNNNNNNNNN
NNNNNNNNNNNNNNNNNNNNNNNNNNNNNNNNNNNNNNNNNNNNNNNNNNNNNNNNNNNNNNNNNNNNNNNNNNNNNNNN
NNNNNNNNNNNNNNNNNNNNNNNNNNNNNNNNNNNNNNNNNNNNNNNNNNNNNNNNNNNNNNNNNNNNNNNNNNNNNNNN
NNNNNNNNNNNNNNNNNNNNNNNNNNNNNNNNNCCTCCACAAAAAATATTTATGAGTTGACCAAGTATTGGGATACTAAA
CAAACTACTTCAAAAAATTAGAAACTGAGTGAAAACAGTTTCTGATATTAATGTAGAAAAGTGACAATAAATGTATATAA
ACTACAATGGAGCACTCCATGGAGTATCTTTAACTTTTTTTTCTTAAAAAGGCAGTTTTTTGTTCAAACAGTGGCTTAGT
TTACTAGAGAACTGAGATAATAATTGACCTTGCATAGAAACAGAGGGGAGATCCAAAGTGACCTTCACTTTATACAAAAG
CACCAGCTTAGACAAATAACATCTGAGCCGATAAGAGGAATTAAGAAGAGTAGCTCAGAAGTTAAGTGAAAGGAGTGACA
CCACCTGTATGTTTCAAGAAAGAAAGGAGGACTGCATTGTAACCCATTTTTCTGCTTACATATTTTAGATTTGGCTAGCA
CTGAAAGCAGTTCTTTTGCCCCTTTCCTGTTTATCCATTTATCTTCCCCTCTAAACTTAAAAGAGCCTAATTATAGGAAG
AAGATCACTGGACAACTTAGCCTAACTCCTGATTTATGCACTTCTGAGTGCACACCATGCCTTGCCTAAACTGTTGATTC
TTTGCTGANNNNNNNNNNNNNNNNNNNNNNNAGAACAAACACTTAAATAGGTAAAGGATGATTAGCTCTCTAACATTAGT
TAGGGGAAGATAAGCAAACTTGCAGGCAGATCACCCAGGCAAGAGAGACTCAGCCAGTCTGCCCAACATGGAGATTGATG
CAGACCCCAATCTTCTGCCACAGTGATTCACTAGGACACCATCCCACCACCACCATTNNNNNNNNNNNNNNNNNNNNNNN
NNNNNNNNNNNNNNNNNNNNNNNNNNNNNNNNNNNNNNNNNNNNNNNNNNNNNNNNNNNNNNNNNNNNNNNNNNNNNNNN
NNNNNNNNNNNNNNNNNNNNNNNNNNNNNNNNNNNNNNNNNNNNNNNNNNNNNNNNNNNNNNNNNNGCAGAGGTGGTGCA
ATTTTTAATACCGTCATTTACAACTGATGTGGAAATATGCTTTGGGCTATATCAAGTTGTAGGCAATTTCCAATATTTTG
GAACGATCAAAATGGTAAATTAAAAGAATACATTTAACTGAGGTTAGAAAAGAAAACAAGAAGCATTATTTTATGGTTGG
AAACTGAATATAGCAGGAGCATATTTGCAAAATTATTTTGTTTGCCGTAGTTTCTTTTTCTTCTGCTCAGATTAATTAGG
AGACCCCTGGGAAGGAGAACACAATGAAATTGATCCCATTTAAGAGAATCATATGCTACATGATTTACTGGATGAAAGTC
TTGGAACAATGAAATAATTGAGCATCAATTTCCATATAGCACATTAAAAGAAAATTTCATTTTAATTCTTTAAGTCCAGG
CCATATTTATTTTAAGACTCTGGCAAGCTTTAAAAAACAAACAAATAAATAAAAAGAACTTTAGGATATTTGCTCTCCAA
AGTTCTGAAGGCANNNNNNNNNNNNNNNNNNNNNNNNNNNNNNNNNNNNNNNNNNNNNNNNNNNNNNNNNNNNNNNNNNN
NNNNNNNNNNNNNNNNNNNNTTTNNNNNNNNNNNNNNNNNNNNNNNNNNNNNNNNNNNNNNNNNNNNNNNNNNNNNNNNN
NNNNNNNNNNNNNNNNNNNNNNNNNNNNNNNNNNNNNNNNNNNNNNNNNNNNNNNNNNNNNNNNNNNNNNNNNNNNNNNN
NNNNNNNNNNNNNNNNNNNNNNNNNNNNNNNNNNNNNNNNNNNNNNNNNNNNNNNNNNNNNNNNNNNNNNNNNNNNNNNN
NNNNNNNNNNNNNNNNNNNNNNNNNNNNNNNNNNNNNNNNNNNNNNNNNNNNNNNNNNNNNNNNNNNNNNNNNNNNNNNN
NNNNNNNNNNNNNNNNNNNNNNNNNNNNNNNNNNNNNNNNNNNNNNNNNNNNNNNNNNNNNNNNNNNNNNNNNNNNNNNN
NNNNNNNNNNNNNNNNNNNNNNNNNNNNNNNNNNNNNNNNNNNNNNNNNNNNNNNNNNNNNNNNNNNNNNNNNNNNNNNN
NNNNNNNNNNNNNNNNNNNNNNNNNNNNNNNNNNNNNNNNNNNNNNNNNNNNNNNNNNNNNNNNNNNNNNNNNNNNNNNN
NNNNNNNNNNNNNNNNNNNNNNNNNNNNNTTGCAGNNNNNNNNNNNNNNNNNNNNNNNNNNNNNNNNNNNNNNNNNNNNN
NNNNNNNNNNNNNNNNNNNNNNNNNNNNNNNNNNNNNNNNNNNNNNNNNNNNNNNNNNNNNNNNNNNNNNNNNNNNNNNN
NNNNNNNNNNNNNNNNNNNNNNNNNNNNGTTTAAAAAATAATAATTATAATTATGGTGATGAAATTTTTTTAATTCGCAA
ATTAATATTACTCTATTTAACCTTTTCATTTATTTGTGACCTTTGATGCACAAGCATTTTAGTACTTGCTACTATGCACT
TTATCCACTTTTTCCTTTTGTGTGTTTGTCTTTGGTGTCCTTTATTTCATTAGGCATTAAAAGATGGTTCCTGGGAAAAC
TGTAAAGGAAATGGACATGTGAGTGCACTTAGGTTAGTAAACTACAAGTGGTGTAAGATTTGAGGGGGTTATTTTACAAT
CACATATATTCATATTTTGATGGGGATGTCCTGATAAAATTAAAGGAAATTAATGTGGTAATAGTCATGCCATTTTCATT
GTATGCATTTCTTAATTAAAAAATGTTCTGAATTTTTTGTGTGTGTATGTGTGTGGAGGGGGAGTGATGAGGAGGAAAAA
AATTAAAAAAAATTATTAATGTAAAATTGTTCAGACTTGATTAGGAAAACACTGTTGAGCTCTGCTTCCATTCACCATAG
AAGTTAAAACAACATCAACATCAACAATGTGAATAGAGTGTGTAGCACAAATACACTTTATTTCATTGGAATAATCTAAA
TTATCATTTTCAGTTCTCGTTTATTTTTTATTCTAAGTTGAAAAGGAACCAGACCATACATGAAANNNNNNNNNNNNNNN
NNNNNNNNNNNNNNNNNNNNNNNNNNNNNNNNNNNNNNNNNNNNNNNNNNNNNNNNNNNNNNNNNNNNNNNNNNNNNNNN
NNNNNNNNNNNNNNNNTTGGATTTAACATTGGTAGGACTTACTCCCACTTTGCTTGTGGGTCTGATTGAGGAAAAGATAT
TTAACAACTGTTGGGACATAGCCAAAAATGAAAAAGAAAACTGGTAGTCATTTAACACAATAGTGTCTTAAAATTTTCTT
TACTGAACATAGGGGATGGAAATGGCATTCCAGTTACCCAGGAGTTCAGGCAAGCATATTTGCACTCTCCAGAATAAAGA
CTCAATGTTCTAAGAACGGTTAAATATTGCACCTGGGCACAGCAGCTGAGTATCAGCCATGCCTGTGAAATAAAAATGAG
TTGAAACATTAAATATGTACTTATANNNNNNNNNNNNNNNNNNNNNNNNNNNNNNNNNNNNNNNNNNNNNNNNNNNNNNN
NNNNNNNNNNNNNNNNNNNNNNNNNNNNNNNNNNNNNNNNNNNNNAAAAAAAATAAATAAATAAAAGGCACTCAAAGAAA
CATTAGGTAAACTGTTGATATCATATTAACAAGGTGGACCATGCCTCCCTCTCCCCCTCCCCTTTCCTCCATTTTTGAAT
AAAAAGGTGTTACTTTTGAGACTCATTGGGGGTTTTGTTTGTTTGTTTTAAGTGGATTACCACTTTCTTTCTTTCTCCAG
GCTTGGAGCTATTTTCACTCCTTTTGTGATTTGAAGNNNNNNNNNNNNNNNNNNNNNNNNNNNNNNNNNNNNNNNNNNNN
NNNNNNNNNNNNNNNNNNNNNNNNNNTGAAATCTCTCTTTTTATTGTACATGTTCTTGCCACCCCCTCCCTCAACGAATT
CTCCCCACCTTTTGTGTAATTATATTCATATCTGAGAGGCTCTATTTTTCATTTTCNNNNNNNNNNNNNNNNNNNNNNNN
NNNNNNNNNNNNNNNNNNNNNNNNNNNNNNNNNNNNNNNNNNNNNNNNNNNNNNNNNNNNNNNNNNNNNNNNNNNNNNNN
NNNNNNNNNNNNNNNNNNNNNNNNNNNNNNNNNNNNNNNNNNNNNNNNNNNNNNNNNNNNNNNNNNNNNNNNNNNNNNNN
NNNNNNNNNNNNNNNNNNNNNNNNNNNNNNNNNNNNNNNNNNNNNNNNNNNNNNNNNNNNNNNNNNNNNNNNNNNNNNNN
NNNNNNNNNNNNNNNNNNNNNNNNNNNNNNNNNNNNNNNNNNNNNNNNNNNNNNNNNNNNNNNNNNNNNNNNNNNNNNNN
NNNNNNNNNNNNNNNNNNNNNNNNNNNNNNNNNNNNNNNNNNNNNNTTTCAAATTTGAAATGATATATATTTACTTTTTT
TCTCATATATTAATTTCTAGCTTTACAAAATCTGCTTTTATGTATGAGCGCAATTTAAACACTTGAGTCTGTACCAATAC
AGCTGCTTTAAATTAGATCAAGTAACAGTATTTCATATTTTATTTGAGTCTTGAACACTAAACTTCTTTGGGTGACTAAG
ATACAATTATGGAATTTATACATGTTTTTTGAATGAATAAAGTTAATTTTTGTTTGGACTTTTTAATATTATTGTACCAT
AACACTTATTGCTTGAATCACATTTGGTGATGCAGATTATTTGTATGTGATGCATTTAAATTTTATTTTCTCATGCATTG
TGGCATCATTCTTATGCAGTCTTGGTGAGACTTATTTTTACTTTTCATAGGTTATGTTCTGTGCAATCTACAGTCATTAC
TCCCATTTTCCAAACATGGTTTTAAAACTGTACGGGGGACATTTCCTCCTATTTTAGCACATGTAAGTATTTTATGACAA
CTTCCAAGTCTGCCTTAACAATCTATTTGGAGGAAGTATTCACTTATTTCATTTGGTAAGCCATGACCTTTAAATTTTAA
AAATGTTGTCCTAAGATTGAACTAGAATAAAAAAAATGATGAATCAGTGGCTGTAATTTAAAAAATTAGATTTGTAAAGC
ATTGTTCTTTTCATTTTGTTCTGTTTTGATCATTAGTGATGTAAAAGTGAAGAAGACAGAGGCCAGTGGTGAGCATACTC
CTGACAGTCTCGAGAACAAAATGGTCCCTTTGAAGTGTTATGTTCACCTCGGGAAACTTTGAGTTCCAAGGTTATCTGTT
TTTCTCTTAATGGAACCATTTTTAAGTCTCNNNNNNNNNNNNNNNNNNNNNNNNNNNNNNNNNNNNNNNNNNNNNNNNNN
NNNNNNNNNNNNNNNNNNNNNNNNNNNNNNNNNNNNNNNNNNNNNNNNNNNNNNNNNNNNNNNNNNNNNNNNNNNNNNNN
NNNNNNNNNNNNNNNNNNNNNNNNNNNNNNNNNNNNNNNNNNNNNNNNNNNNNNNNNNNNNNNNNNNNNNNNNNNNNNNN
NNNNNNNNNNNNNNNNNNNNNNNNNNNNNNNNNNNNNNNNNNNNNNNNNNNNNNNNNNNNNNNNNNNNNNNNNNNNNNNN
NNNNNNNNNNNNNNNNNNNNNNNNNNNNNNNNNNNNNNNNNNNNNNNNNNNNNNNNNNNNNNNNNNNNNNNNNNNNNNNN
NNNNNNNNNNNNNNNNNNNNNNNNNNNNNNNNNNNNNNNNNNNNNNNNNNNNNNNNNNNNNNNNNNNNNNNNNNNNNNNN
NNNNNNNNNNNNNNNNNNNNNNNNNNNNNNNNNNNNNNNNNNNNNNNNNNNNNNNNNNNNNNNNNNNNNNNNNNNNNNNN
NNNNNNNNNNNNNNNNNNNNNNNNNNNNNNNNNNNNNNNNNNNNNNNNNNNNNNNNNNNNNNNNNNNNNNNNNNNNNNNN
NNNNNNNNNNNNNATCTAATGTTATTTGACTCTGAGACTGGCCATTAAATAGATGCTAGTATATATTAACATACTGATAA
TCATCAGCAGAGGTATTCACATTTAGAATTCCCAATTATTTGCCACAGGAAAACTTAACAGAATTTTCAATAGTTCTTTA
AGTAGAAGTGAAGAAACAAGAATGACGACTAGCATTCAACTCTATAACATCCGCCGCCTGGCAGGCGCACGTGCCTGCAT
TCTTGCCTGTGGGCCTGAGTGCTCTAATGGCCGAAAGGAAAGGAATTGGGTTATCTTGAATCTCTGTGTTAAACATAGCA
TTTACATATGCTCATAACGATAAACCATTGTCAGATGCTGCTGCACCGTCATCCTTTTAATTGAGTGGATAAAATAAAAT
AACTTAATAATGACAAAGTTTCCGGTTTTTTAAGGTTAGCAGAGCCTTCAGCAACTCGGATTAGACCTAGAACAGAAAGC
AAGCCTTATTATCATAATAAGTAAGCAGTTTTGCTTGAGAATGGGTAGGTTGGTTCGGCTTTGGCTGGCTGGCTGCCTGC
CGACCCCAGCGGTTTCCAGGGGAGGTACTGGGGGCGGAGAAATTGGTATTTCACTACAAAGATTAGAGTTACTCAAATCT
CTGGTGGAAATAACCTTTAAATAGTGAAGACAACTTTCCAAACGCTTACGCTTTTGATTTCGCTTCCTCCCCCTTTTCAA
>rabbit.1 10000 bp
AGGAGGCAATNNNNNNNNNNNNNNNNNNNNNNNNNNNNNNNNNNNNNNNNNNNNNNNNNNNNNNNNNNNNNNNNNNNNNN
NNNNNNNNNNNNNNNNNNNNNNNNNNNNNNNNNNNNNNNNNNNNNNNNNNNNNNNNNNNNNNNNNNNNNNNNNNNNNNNN
NNNNNNNNNNNNNNNNNNNNNNNNNNNNNNNNNNNNNNNNNNNNNNNNNNNNNNNNNNNNNNNNNNNNNNNNNNNNNNNN
NNNNNNNNNNNNNNNNNNNNNNNNNNNNNNNNNNNNNNNNNNNNNNNNNNNNNNNNNNNNNNNNNNNNNNNNNNNNNNNN
NNNNNNNNNNNNNNNNNNNNNNNNNNNNNNNNNNNNNNNNNNNNNNNNNNNNNNNNNNNNNNNNNNNNNNNNNNNNNNNN
NNNNNNNNNNNNNNNNNNNNNNNNNNNNNNNNNNNNNNNNNNNNNNNNNNNNNNNNNNNNNNNNNNNNNNNNNNNNNNNN
NNNNNNNNNNNNNNNNNNNNNNNNNNNNNNNNNNNNNNNNNNNNNNNNNNNNNNNNNNNNNNNNNNNNNNNNNNNNNNNN
NNNNNNNNNNNNNNNNNNNNNNNNNNNNNNNNNNNNNNNNNNNNNNNNNNNNNNNNNNNNNNNNNNNNNNNNNNNNNNNN
NNNNNNNNNNNNNNNNNNNNNNNNNNNNNNNNNNNNNNNNNNNNNNNNNNNNNNNNNNNNNNNNNNNNNNNNNNNNNNNN
NNNNNNNNNNNNNNNNNNNNNNNNNNNNNNNNNNNNNNNNNNNNNNNNNNNNNNNNNNNNNNNNNNNNNNNNNNNNNNNN
NNNNNNNNNNNNNNNNNNNNNNNNNNNNNNNNNNNNNNNNNNNNNNNNNNNNNNNNNNNNNNNNNNNNNNNNNNNNNNNN
NNNNNNNNNNNNNNNNNNNNNNNNNNNNNNNNNNNNNNNNNNNNNNNNNNNNNNNNNNNNNNNNNNNNNNNNNNNNNNNN
NNNNNNNNNNNNNNNNNNNNNNNNNNNNNNNNNNNNNNNNNNNNNNNNNNNNNNNNNNNNNNNNNNNNNNNNNNNNNNNN
NNNNNNNNNNNNNNNNNNNNNNNNNNNNNNNNNNNNNNNNNNNNNNNNNNNNNNNNNNNNNNNNNNNNNNNNNNNNNNNN
NNNNNNNNNNNNNNNNNNNNNNNNNNNNNNNNNNNNNNNNNNNNNNNNNNNNNNNNNNNNNNNNNNNNNNNNNNNNNNNN
NNNNNNNNNNNNNNNNNNNNNNNNNNNNNNNNNNNNNNNNNNNNNNNNNNNNNNNNNNNNNNNNNNNNNNNNNNNNNNNN
NNNNNNNNNNNNNNNNNNNNNNNNNTCCCAGGAGGAGGGGCTTTTTTGATGTTTGACTTTTGGACAATATTTGTACATGT
CCCTGTTGCCCATATTGATAGCACCCTCACTTATCAGGCATAGTCCTTCTTGTTGATTTTTGTAATGACATACCGAGCAG
AGTGGCAGGTTCTGAATGTTCTGTTTTTTAAATTAATTTAATTTGTTAATTTTTTATTAAAGGGACTGTCACAGAACACC
TCAGCCACCATAGCCAATCGATCCATATATGTGTTGTAGTTATGTTTTGTAGAATTTACAGTACTATGGGCATTACTAGG
CAATCTTCACACAGCACCAGAAAAGGATCCATACTGAGAATTAAACATCATTAGTAATCATCACGGGCATGTTTAACATT
CAGCTTGACTGCATATTCCCCCAGGATGAAACAGCAGCAGCAGAGGCTTGCTCCGGCTACTCCTTAAATCCCTCAAGGAC
AAGGGTGGCTCATTGCCAAGATGTTAGGCAAGCAGTGCGTCCCATCCTGGATCTTGGCCAGAGAGCAGAGACATGAAGCA
TGCCCACCTGTTTATCAGAAAACCTTCCTTTATCCCCCGCCCCGGGAGCTGGCCAGGCTCCCAAGGAGCAGGAGAAGGTC
ATCCAGCAGACAAGTTACTTGTTGATCAGAGCCAAACCTAGATACAAGCCTCTCCATCCCAAAAATCTGTCCTTACATTT
GGCCCTAGGGTTGCACCAAGGTATAGGCATAATTAATACATCATAAGAATATAATACAAATTTTTCATACAAGCATACAT
TTACCAATTACACACAATAATATTCAATGTGTTTTAAGGATAAATTGAAACATATCTGAGGGAACTAGCCTCTTATTATC
TGTAATTATTACATTTTTGCAGGTTTGTGGAATCCTAACTACTTGTGGCATATTTTGACTTACATTTTTTTTCTTTTTGT
AAAGCAAACCAAGCATAATCTGCTCAAGCATTCCTATCAATAATAGGGGTAGAGTTAGTACATAAAACAAAAACAGAATG
GATAGTCCGGACACTTTGTCACCACAATTTCTCATTTCACATAGTAATATGAACTTTATAACAGAGAACATTTACTTCAA
ATGAAATATTTAAATGCAAGGTGAGGGCTGTCCAGTGTACACTGATCTATATTTTTTACTCCCAGTGTTTCTTATTCACA
ACACCCTCTTCAGCAAACCAAGGACTAATTTTTTAACAGCACTGATAAGCTGCTCTACAGTTTGTTTCTTTAACCCTATT
TTCTACATCTGTAACAAAGTTTTCACAGCCTTTGTCACGGCTTGCTTTGTTTTTTTAAATGCACATTTAAGTTTTTTCTG
AGTAAATCCCAATGTTGCTTATTCACGACTCCTTTTTCGAACCAAGGACTGACTATTTTTATAGCATTAATGAACCGACC
GTTCTATGGCTCACCTTGTTTAACCCTATTCCCTGTATCTGTAATGGAGTCTTTATAGCTTTTTTTTTTTTTTCCTAGGG
GCTGATTTAGGGAGAGTCAATGGATGATACCACAGTGGCGGTTCATCCTCTAAGGACAAATTTGCTAGCCTAGTCAAACT
GGGATATAAATGAGATGGCCCCCTCGAGCGCAGGGGTGCACTCAATGGGGGATGGTCCTTCATTGAATTTTCCTCTGTCT
CATCCAGTGGCTCGTCCCTACAGGGACCTTTGTCCATCTGTTTCCTGTCCAACTGACTACCACAGTCACTAGATTGACTA
TCATGCCGAGACTCCTCCTGAACCTTCTCTAGGAGCTCACATCCTTCATCAAGTAAAAGCCCTATGCTCTCAGTGGGGTT
CTGAAGTGTCTGGTCAGTGAGTTGCCATAATCTAAGTATTTCTACCGGCTCTCCGGCTGCTCTCAACTGTCTCCCTACTC
TCTGCCACTGTTGCTCATCTAATTGGCCACCTTCCACAAACCATGGTGACGTCTTGGCAACGGCCCTAGTGAATGTGCAT
ACTGTAGCCGCCTTAATGGGCGTCCCCACAGCTTTTAACAAGCAGCTCAACAGCATGCGCAACCTAGTGGTGGACGGAGT
ATTGTCCATTTGGAGGTAAAAAGGAAGTTTCTGAGTATTGTCCATTTGGAGGTAAAAAGGAAGTTTCCGCCTATTTCCTG
GCATTTCTGAACACTTTGTACTCCCGCCTTTTAAGGGATTCCTTTACCCTTTTTTCTGGCGCTTAGTTTCCCCGTCTTTC
TTCGACGGAACCGCGGTTTCTATTCTTTCCCCAGCTGGATTTCCATGCACACGCACGCTTACCTTTTGTTCCTTACCTAT
TCCTGTGTGTAGAAAGTGGTCTGGATCCGAGTCACGGCACCACTNNNNNNNNNNNNNNNNNNNNNNNNNNNNNNNNNNNN
NNNNNNNNNNNNNNNNNNNNNNNNNNNNNNNNNNNNNNNNNNNNNNNNNNNNNNNNNNNNNNNNNNNNNNNNNNNNNNNN
NNNNNNNNNNNNNNNNNNNNNNNNNNNNNNNNNNNNNNNNNNNNNNNNNNNNNNNNNNNNNNNNNNNNNNNNNNNNNNNN
NNNNNNNNNNNNNNNNNNNNNNNNNNNNNNNNNNNNNNNNNNNNNNNNNNNNNNNNNNNNNNNNNNNNNNNNNNNNNNNN
NNNNNNNNNNNNNNNNNNNNNNNNNNNNNNNNNNNNNNNNNNNNNNNNNNNNNNNNNNNNNNNNNNNNNNNNNNNNNNNN
NNNNNNNNNNNNNNNNNNNNNNNNNNNNNNNNNNNNNNNNNNNNNNNNNNNNNNNNNNNNNNNNNNNNNNNNNNNNNNNN
NNNNNNNNNNNNNNNNNNNNNNNNNNNNGCTAAGATCAAGTGTNNNNNNNNNNNNNNNNNNNNNNNNNNNNNNNNNNNNN
NNNNNNNNNNNNNNNNNNNNNNNNNNNNNNNNNNNNNNNNNNNNNNNNNNNNNNNNNNNNNNNNNNNNNNNNNNNNNNNN
NNNNNNNNNNNNNNNNNNNNNNNNNNNNNNNNNNNNNNNNGGTTCTTNNNNNNNNNNNNNNNNNNNNNNNNNNNNNNNNN
NNNNNNNNNNNNNNNNNNNNNNNNNNNNNNNNNNNNNNNNNNNNNNNNNNNNNNNNNNNNNNNNNNNNNNNNNNNNNNNN
NNNNNNNNNNNNNNNNNNNNNNNNNNNNNNNNNNNNNNNNNNNNNNNNNNNNNNNNNNNNNNNNNNNNNNNNNNNNNNNN
NNNNNNNNNNNNNNNNNNNNNNNNNNNNNNNNNNNNNNNNNNNNNNNNNNNNNNNNNNNNNNNNNNNNNNNNNNNNNNNN
NNNNNNNNNNNNNNNNNNNNNNNNNNNNNNNNNNNNNNNNNNNNNNNNNNNNNNNNNNCTTTGAGTGACAGATTCCTAGT
ACTTGAGCCACCACCTGCTGCCTCCCAGAATATACCAGCAGAAACCTGGATCTGAAATAAAGTACCCAGAACTCAAAGCA
GTGCTCTGATAGTAGTTCTCATATGGGCACTCCAATATGAGATGTGGGCATCCTAAACAGTGATGTTAACCCAATGCATC
ACAATGTGCATCCCAAACAACCTTATTTTTAAGTTCATAAGATAATAGAAAGCTTTTATCATTCAGACAAGACCAAAACA
AAAGATGCATGTGATAATCTGGCTGTAACATTATTCTGTTCAAGGTTAAAGAATAAAAAGAACAATTGCAATTTTAAGTC
CAAAACTGGACAAACGTTTGTAAAATGTACAACAGCTAAAGAAGAGTACCTCCATGTTTCTCATATAGTAAGCTCTACAG
GGTAAAAACAAAATTCAGCAAAAACTATGAACAGTATATTCCCAAGCTGACAAGGCACAAAACATTTTAAAAATTAGAAA
CTGAATGAAAACTGGATATGATCTTAATGCAACAAAGTGAGAAAAATTGAGAACACAACAGAACCCCTTTGTGAGATTAT
CTTTCAAACCTCCTCCTTAAAATCATTTGGACCAAGCAGATGTTGGTTCACTAGAGAAGTATTGTTGACAGGAACAGAAG
GGAGATAGATCCTGGCAGAGATCAGACGGTCGGTCCAAAAGTTCAAAGGCAGCCTTTGTTTTCAAGACTGGAAAGAGCGA
CAGTGTGGGCCAACAATATCTGAGCTGATTAGAGGGATGGGAGTAACCCACACCATACATCAGAAGTTAAATGGGAGGAG
TGAGGTCACCTCTTAGTTTCAAGACAGAATACGTGTATGTAATCAGCCTTCAGGTTACATAACTTAGACCGCCTTATTGG
AACTATGCGCTTGGGAAAATGCTTCATGTTAGAACAGATTTATTGCAAACAAGTAGAATCTCATTTCACAAGCAGTTTCC
CATACTTNNNNNNNNNNNNNNNNNNNNNNNNNNNNNNNNNNNCTTCAACACTTGCTAGAAATGAAGAACAAGCAGCGTTA
CCTGAAAGTTGTACACTAAATACACTAAAATGTGTTTATAAAATTCTTTTATTCAGAGAATTTTCATCCCCACCACACTG
ATTAATTAGGTGAATTCCTAGGAATGAGATGCCTAACAAATGGATCATATTTAAGTGCATCAGATTCTTTGTGGTCCTTT
TGATTAAAGTCTTAGAACCATAGAACTCAGCAATTAAATAATTGAGCATGTACATAGATCTAATACATTTGTTGAAAGAA
TTCAGCATGATTTTCAAAAAGCCATTTGACTACAATGTCATAAATGTGTTTTATATTTGGGTATGTACTTGGAAAAATTC
TTGAATTCAGAATTACTTTAATAGAATTTTAATTTATATGATTGTGTCCTTCACAAGAGGTTTTAATTTTGCCATTTTAC
ACATTTATCTTTCTTGCATGTGTCTACTATCCCATACTACCAAAAATAACTTTATTTTTAACTTATTTTTAAAAATAAAT
TTATTTGTTTGAAACGCCGTTTGACTTATGNNNNNNNNNNNNNNNNNNNNNNNNNNNNNNNNNNNNNNNNNNNNNNNNNN
NNNNNNNNNNNNNNNNNNNNNNNNNNNNNNNNNNNNNNNNNNNNNNNNNNNNNNNNNNNNNNNNNNNNNNNNNNNNNNNN
NNNNNNNNNNNNNNNNNNNNNNNNNNNNNNNNNNNNNNNNNNNNNNNNNNNNNNNNNNNNNNNNNNNNNNNNNNNNNNNN
NNNNNNNNNNNNNNNNNNNNNNNNNNNNNNNNNNNNNNNNNNNNNNNNNNNTACCATGCGGTTTGAAAAATGGCAGTGGG
TCTTAGACTAATCATGTTTGTGGCCTAAAATTTTACACAAGAGTTTATGACTATGTACTCATAAATGTTTGTATTTTGAT
GGCAGTGTCTTGGGAGAAAGGGATTATATTCACATAGCCTTCCTCTTAGTTTATATTTCTTTCTTAAATTGTACTTATTC
TTAAATTTGTCAAACATTGAACCATATTTTGGGAAGAGAAAAGATGTATGTTATTAATATAAAATATCATAGATTTTATT
GCATGTACGTACACTGATTAACTTTGGTTGCATTCAACTGTACAAATTAAAGCTGGGGCTACCAGGAGCTTGTAACCAAT
GAGAACAAACCGTGTGATTGATCTAAAAGGTAATCCATGCCACTGGAATAATCTAAATTATTATTCTTCAGTTCCCAATT
ACTTTTCCTTGAATCTAAAAAAGAAACTAACTCTGTGTGAAGTTACATTGTAAAAATGTTTAACAACTATTGAGACACAG
CCGTATTCAGTGCATAAGAAAGCTTGAGATTCTGTGTCACAACAGTGTTTTAAATCTTTCATTTACTGAAGTGGGGGGAT
GGGAGTGGTACCTGTTTAACAAAGGGTACAAAGACTCAATTTGGCAAGAACACTAAATGTTCTTGGGAGAAACCTGGGCG
TTGGTAGTGAANNNNNNNNNNNNNNNNNNNNNNNNNNNNNNNNNNNNNNNNNNNNNNNNNNNNNNNNNNNNNNNNNNNNN
NNNNNNNNNNNNNNNNNNNNNNNNNNNNNNNNNNNNNNNNNNNNNNNNNNNNNNNNNNNNNNNNNNNNNNNNNNNNNNNN
NNNNNNNNNNNNNNNNNNNNNNNNNNNNNNNNNNNNNNNNNNNNNNNNNNNNNNNNNNNNNNNNNNNNNNNNNNNNNNNN
NNNNNNNNNNNNNNNNNNNNNNNNNNNNNNNNNNNNNNNNNNNNNNNNNNNNNNNNNNNNNNNNNNNNNNNNNNNNNNNN
NNNNNNNNNNNNNNNNNNNNNNNNNNNNNNNNNNNNNNNNNNNNNNNNNNNNNNNNNNNNNNNNNNNNNNNNNNNNNNNN
NNNNNNNNNNNNNNNNNNNNNNNNNNNNNNNNNNNNNNNNNNNNNNNNNNNNNNNNNNNNNNNNNNNNNNNNNNNNNNNN
NNNNNNNNNNNNNNNNNNNNNNNNNNNNNNNNNNNNNNNNNNNNNNNNNNNNNNNNNNNNNNNNNNNNNNNNNNNNNNNN
NNNNNNNNNNNNNNNNNNNNNNNNNNNNNNNNNNNNNNNNNNNNNNNNNNNNNNNNNNNNNNNNNNNNNNNNNNNNNNNN
NNNNNNNNNNNNNNNNNNNNNNNNNNNNNNNNNNNNNNNNNNNNNNNNNNNNNNNNNNNNNNNNNNNNNNNNNNNNNNNN
NNNNNNNNNNNNNNNNNNNNNNNNNNNNNNNNNNNNNNNNNNNNNNNGTGAATTGTGAGATTTAAATGAGTCAAAATAGC
AAAACTATTGGTTCTTTATTAATAGCATATTATAGAGGCAAATTAAATCTCACTTCTCTCCCCATTTCGAATTTTTACAA
TTAAGGGCTGTTACTTTAAGAAAGGATAAAACTTAAAAAAAAAAAAATGCATGAGCCCCTCCTTTTCCTCTCAAATATTG
GAGCTATTTCCACCCACTTCATTAGTGAGAAGATTAAAGGATTCTTTTGTGTATCTAATATACTGTATGTACTGTCCTAG
GAAATACAGATTGAAAAGCAATGAACTCTTCCCTTTTCATTTACATTTTCTTTACTCTTGCTCCAAGCCAGTATCCCCTT
TTTCTTCTCATAACGATAAATGTACCTGTAACATTCTTTTGGCTTTTTTTTAGAAATGTGGCCTTTTTTAATGAANNNNN
NNNNNNNNNNNNNNNNNNNNNNNNNNNNNNNNNNNNNNNNNNNNNNNNNNNNNNNNNNNNNNNNNNNNNNNNNNNNNNNN
NNNNNNNNNNNNNNNNNNNNNNNNNNNNNNNNNNNNNNNNNNNNNNNNNNNNNNNNNNNNNNNNNNNNNNNNNNNNNNNN
NNNNNNNNNNNNNNNNNNNNNNNNNNNNNNNNNNNNNNNNNNNNNNNNNNNNNNNNNNNNNNNNNNNNNNNNNNNNNNNN
NNNNNNNNNNNNNNNNNNNNNNNNNNNNNNNNNNNNNNNNNNNNNNTTTAATCTGCTTTTGTATGTCAGTTTATTTTCCA
ACTCAAATCCTGAACAGATTCTCAATGAGGCACTTATTTTAAATAGGATCAAATAATGGCATTTTCTGTTTGCTTTTGTG
CTAGTACTAAAATTTATTAGTCGAATAGGATACAAATTAGATTGTTATGCCTTTGTTCCAACTGAATGCAGATAATCGTT
ATTCCCAGAGTTGCTAGTACTGACCCATCATTATCTTCATTGGATAAACCATATTTGGTTATATGGAAGCTTTTAAAATT
TGTAGTTTTTTAACCCATTTGGCATCATTCTTACTCATTGTTGTGGTCTTTTTGTATTTATAATACAAGTGCGTGTTCTT
TGCATTCTGCAGTCGTTATTCCCACATTAAAAAAAAAAAAAAGTGCCTTTAAGTCCTAAACAGTCTGTGAGGGGTGAGGG
GCTGCTTCATTTTGATAAACATATGTACGACATAGTTCCCAAACTGATTTAAAAAATTTTGGGTGGGGTAGTGGTAGGTA
TTCCCTTAATTCATTTGATAAACCTTCATCTTTTGACCTTAAAGTTTGATGAGCTAAAATGTAAAGGATAATAACTTAAT
GTCCCTAATATTTAGCTATGGATGGATATTTAATTTACATTTGCAAAATATTATTTCCCAAAACACTAGTTATGTGACAG
TGAAAAAGAGAATAAATTCAACAGCATACCACTTTTCTAGTAAGCGAAAGCATAATGAGTAATTCCTCTGTAATGTAGGT
TAAGTCTTACCTGAACTGTTTTACTTTCACGGTCGTGTCTCTTTTCTTAATGGAATGCTTTAAAAAAAAAAAAAAGTATT
AGGTGCTCTACATGTATGTATTTACATATATTAATATTCTCAAGCTAAAGTTTTTGTGTGGATAACCAGGCATGGAATCC
ACAATGATTTGCCAGTATTTATGAATAGTCAGATATAACAATAATGCTTTTTATAAATTCAGTATTCAANNNNNNNNNNN
NNNNNNNNNNNNNNNNNNATGCTCAACAGAATTATGTTACAGATATATTTTAAAGCAAAGCTGTGATTTTCAAAGGCAAC
TTTCATCTACACTGGCAAAGATAAATAATTTGTATCTCTCTGCTGTGCCAGCATGCTTTGAGGCAAATCAATAACAAATG
ATAAAGGGCACTTGAGCTCCAGGGCGGTTAGAATAACAGAGTGTTACTGAGACACATTTTACTTGAGAATGGACAGGTTG
ATAGGGTGCTGGTAGGTGGCTTGGGGTGGGACTAACAGGCCTAAGGTTGTGGGAGGAGAAATCAATTTTTCATTTCAAAA
GTCAAGCCGAAGAACAAGTCTCTATGAGAAGCAAGCTTTAAATAGTTAAGTAAGTTTCTGAACTCTTATACGCTTTCAAA
>sheep.flank 10000 bp
TCGACTCGAGATCCTTTACCAGTTGAGCCACAAGGGAAGTGCAGGAATACTGGTATCGGTGGCCTATTCCTTTTCTAGTG
TATTTTCCCAAACAAGGAAATTAACTGGCACCTCCTGATTACAGGTGAATTCTTTACCAACTAAGCTAGCCATCAGGGAG
CTCTATGTATCATTAGAGTTNNNNNNNNNNNNNNNNNNNNNNNNNNNNNNNNNNNNNNNNNNNNNNNNNNNNNNNNNTTG
ATATAGATTAGCAAAACACAAATAGGGCAAGATTTAATGTCTTATACTTTAACCACATACTTTCATATTTTGTTGGGAAA
TGTCCTGATAATGTTAGAGGACATTAATGCAGCAAAATCTGTGTAATTATAATTGTATCTATTCCTTCACTTGAAAATGT
TCTGACTATTTTGTTGGGGGAGGTGAGCGGAAATGGTGAAGAGAAAAAATATGCAAATTATTATTGTAAAATTTTGTGAG
GGTTTCGTGTAAACACTGTTGAACTATGGTCCATCAATTNNNNNNNNNNNNNNNNNNNNNNNNNNNNNNNNNNNCGTGTT
TGATACTTTCTAACCCCATGAACCACACTACACCAGGCATCCCTGTCCATCACTAACTCCTGGAGTTCACTCAGACTCAT
GTCCATCGAGTCAGTGATGCCATCCAGCCATCTCATCTCCTGTTGTTCCCTTCTCCTCCTGCCCCCAAGCCTTCCCAGCA
TCAGAATCTTTTCCAGTGAGTCAACTCTTCTGAGGAGGTGGCCAAAGTACTGGAGTTTCAGCTTCAGCATCATTCCCGCC
AAAGAAATCCCAGGGTTGATCTCCTTCAGAATGGACTGGTTGGCTCTCCTTGCAGTCCAAGGAACTCTTAAGTGTCTTCT
CCAACACCACAGTTCAAAAGCATCAGTTCTTTGGCACTCAGCCTTCTTCACAGTCCAACTCTCACATCCACACATGACCA
CTGGAAAAACCAGAGCCTTGACTAGACAGACCATTGTTGGCAAAGTAACAGAAATGTCCATTGAGTTGGTGATGCCATGC
AAACATTTCATTCTTTGTTTTTTCCTCTCCTCCTGCCTTCAATCTTTCCCAACATCAGGGTCTTTTCCAATGAGTCATTT
CTTTGTATCAGGTGGNAAAAATATTGGAGCTTCAGCTTTAGCAACAGTCCTTCCAATCAATATTCATTATGGACTGATTT
CCTTTATGATTGGCTAGTTTGATCCCCTTGAAATGCAAGGGACTCTCAAGAGTCTTCTCCACACTTCATAAGCATCAGTT
CTCTGTCACTCAGCTTACTTTATGGTCTAATTCTCACATCCAGATATGACTATGGAAAAAACCCCTATCTTTAACTAGAT
AGACCTTTGTTGGCAAAGTAATGTCTCTGCTTTTTAATATACTGTCTATGTTGGTCATAGCTTTTCTTCCAAAATGCAAC
TGTCTTTTACTTTTATGGCTGCAGTCTTTATCTGCAGTAATTTTAGAGCCAAATAAGTAAAATCTGTCATTATTTCCATT
GTTTCTCCATCTATTTGCCATAAAGTGATGGTATCAGATGCCATGATCCTCATTTTTTTAATGTTGAATTTCAAGCTAGC
TTTTTCACTCTCCTCTTTCCCATTCATCAACAGGCTTTTTAGTTCCTCTTCTCTTTCAACTATACTGTGCTGTCATCTGC
ATATTTAAGGATAAAGTGTGTACTTATATCTTAAGCCAAGATGAACACTGAAGAATGGATGGTTGAGAGTCCCTTGGACT
TCAAGGAGATCCAAACCACCATCCTAAAGGAAATCAGTCCTGAATATTCATTGGAAGGACTGATGTCAAGACTGAAACTC
CAATACCTGAAACTGCCACCTGATGAGAAGAACTGACTCATTGGAAAAGATCCTGATCCTGGAAAAAATTGAAGGCAGAA
GGAGAAGGATGCGACAGAGGATAAATGGTTGAATTGCATCACCCACTCAAAGGACATGGGTTTGAATAAGCTCCAGGAGT
TAGTGATGGACAGAGAAGCCTGGTATGCTGCAGTCCATGTGGTCACAAAACGTCAGATATGACTGAGTGACTAAACTGAA
CTGATACCTTACATAGAGTTGATTCCATTTTAATAAGCTAGAATATAGTGTTCAATTCTTATTAATTTTTACTTCAATTT
GAGAAGAAATAAGAATCTATAATATGAAAAATTATTTTAATCTAATATCTCTGGTNNNNNNNNNNNNNNNNNNNNNNNNN
NNNNNNNNNNNNNNNNNNNNNNNNNNNNNNNNNNNNNNNNNNNNNNNNNNNNNNNNNNTCTTTGGGTTTAACTTTTTAAG
AACTATATCACTTCTTACTACTTTGCTTGTGGGGATGATTGAGGAAAAAATGAGACATAGTCAGTCATGAATAAGAAATA
TGATAGTTATTAACTCAATAGAGCCAAGAATGAATTTGGGGAATGGGTGTGGTATCCTAGTCACCCAAAAGTTCAGGGTA
ACATGCACTTTGTCTCTAGTATAAAGGTGCAATATTATAAGAATAGCTAAATATTGTATGTGAACATAGTGACTAAGTAT
ATCAGGCTTCTGAGATAAAAATAAGCTGAAATATTAAAAATGCACTCAAAGAATGATTAGGTAACCTGCTGATATATTAT
TGAGATGGACTATACTGCCCTTTCTTCATCCTCTTTCCTCCATTCTTGCATGAAAAATCTTTAGAGAATCATGGAAGGTT
TTGGCTTTTTATAAGAGGAATACCAGGNNNNNNNNNNNNNNNNNNNNNNNNNNNNNNNNNNNNNNNNNNNCATAAGCTTG
GAACCGTTTTTGACTCTGATTCTTGATTGAAGTATATTGTAGAGATATTTCAAGAAAGTAATANNNNNNNNNNNNNNNNN
NNNNNNNNNNNNNNNNNNNNNNNNNNNNNNATCCCTTTTTAAATTTAAAGGTTCTTATCTTCCCAGTCCCTTCATATGAT
GACATTAATATCTGTGAAGTTCTCTTTTTCTATTTTCTGCTTTGAAGTGGCTCAGTATNNNNNNNNNNNNNNNNNNNNNN
NNNNNNNNNNNNNNNNNNNNNNNNNNNNNNNNNNNNNNNNNNNNNNNNNNNNNNNNNNNNNNNNNNNNNNNNNNNNNNNN
NNNNNNNNNNNNNNNNNNNNNNNNNNNNNNNNNNNNNNNNNNNNNNNNNNNNNNNNNNNNNNNNNNNNNNNNNNNNNNNN
NNNNNNNNNNNNNNNNNNNNNNNNNNNNNNNNNNNNNNNNNNNNNNNNNNNNNNNNNNNNNNNNNNNNNNNNNNNNNNNN
NNNNNNNNNNNNNNNNNNNNNNNNNNNNNNNNNNNNNNNNNNNNNNNNNNNNNNNNNNNNNCTTTTTGTCTTTTAATTTC
AACTTTGAGAATATATGTATTTTTCTCATATATTAAACAATTTCTAGGTTTATAAAATCTGCTTTGTGTATGAGTGTCAT
TTAAACGTTTGCATCCACAGTAAGATGCATGTTTTTAATTGCATCAAGTAATAATGTTTTCACATTTTGTTTGGATCTTT
AATACTTAACTTTAATGAGTAAGATACAACTTACAAGATTGACACATTTGAATGAATAAAGTTAGCCTTTGAAGTTTCTA
CTGTCATTGTATCATAAGACATTGCTTAAATCACATTTTTTATGCAGATCATATTTATGTAGCACAAGCATTATTCAAAT
TATATTTTCTTAGGAATTTTAGCATCATTTTTATGAAATCTTGGTGAGACATTTTTATTTTNCATGTTATGTGAAATAAT
TTCATACAATATACAGTTATTACTCCCATTTTTCAGATATGGTTTTAAAACGTATAGGGGAAGTCTCCTCATATTTTATT
ACACGAAAATACTCTATGTCAACTTTCAAGTTTGCCTCACAGATTTATTTGGAAGAGGGCTTCAGTTATTTTATTTTGTA
AAGCCTTTCTTTTCAATTTTCCCAAGTTTGAACTAGAATATAGAACAATTGATGGTTACAATTTAGAAATTTATAGAGCA
TTGTTGTTTTAGTTTTGTTTAGTTTTAATCACCTGTTAGGTAAAAGTGCAGAAGAGAGTGATGGATCTTACTTCTGCACA
GCTTACCCATCTAACATACCACACACCAACCCCCCTTTCACCTCCACACCCAATCCCCGGTCCAACCTCACACTTTCCCT
ACTCCCCCACCCTCAAAACAAACAAACAAAAACCCAGTCCCTTTGAAGTGTTATTTCAATACCAGGAAACTGCTTGGATG
CCAAGATTAAGTGTGTTTTCTTTTAATGGAACAGTTTTTATGTCAAAGTTTTGTTGTATCTGAGATTGACCATTAAATAT
GTATTAGTATATATTAGCATTCTGAAAGTCGTCAGCATATATCCAGTTCAGTTATTAACTACTGGAATACCTACATAGAT
TTTTCAGCTGTTTTTTAAGCCTAAGTGGAGAAGCAGGGAGAGTGATTAGCATGGATTCGGTATCCTGTGTATTCAGCTAT
ATAACAGGATCGGGCTGTTTTTCATCTTTTTTTTTAAATATAACATTCTCTTTCATTCATAACCATAAACAATTTGTTAG
TATGTCTGCTGCACCTTCATCCTTTAAATAAGTATATGAAAATAACTTCACAATGACACCGGTTGTATTTTTAAGCAGGT
ATTAGCGCCTTCACAAATTCTGATTAGATGTAAACAAAGAAGAAAGCAGAGCGTTAATATCCTGTTAAGCACCTTTGGTG
GGTTTGGGCTGGCTGCCAGGAGGTATTGAGGGGAGGTATTGGGGGCGGAGAAATAAATATTTCACTGCAAATTTTGCACC
AAGTCAGTCTCTGGTAAGAACAACTTATG
>tiger 10000 bp
NNNNNNNNNNNNNNNNNNNNNNNNNNNNNNNNNNNNNNNNNNNNNNNTAACATGGACACACACATANNNNNNNNNNNNNN
NNNNNNNNNNNNNNNNNNNNNNNNNNNNNNNNNNNNNNNNNCAAGTCTTGCCATTAGTTTTTCAANNNNNNNNNNNNNNN
NNNNNNNNNNNNNNNNNNNNNNNNNNNNNNNNNNNNNNNNNNNNNNNNNNNNNNNNNNNNNNNNNNNNNNNNNNNNNNNN
NNNNNNNNNNNNNNNNNNNNNNNNNNNNNNNNNNNNNNNNNNNNNNNNNNNNNNNNNNNNNNNNNNNNNNNNNNNNNNNN
NNNNNNNNNNNNNNNNNNNNNNNNNNNNNNNNNNNNNNNNNNNNNNNNNNNNNNNNNNNNNNNNNNNNNNNNNNNNNNNN
NNNNNNNNNNNNNNNNNNNNNNNNNNNNNNNNNNNNNNNNNNNNNNNNNNNNNNNNNNNNNNNNNNNNNNNNNNNNNNNN
NNNNNNNNNNNNNNNNNNNNNNNNNNNNNNNNNNNNNNNNNNNNNNNNNNNGNNNNNNNNNNNNNNNNNNNNNNNNNNNN
NNNNNNNNNNNNNNNNNNNNNNNNNNNNNNNNNNNNNNNNNNNNNNNNNNNTTNNNNNNNNNNNNNNNNNNNNNNNNNNN
NNNNNNNNNNNNNNNNNNNNNNNNNNNNNNNNNNNNNNNNNNNNNNNNNNNNNNNNNNNNNNNNNNNNNNNNNNNNNNNN
NNNNNNNNNNNNNNNNNNNNNNNNNNNNNNNNNNNNNNNNNNNNNNNNNNNNNNNNNNNNNNNNNNNNNNNNNNNNNNNN
NNNNNNNNNNNNNNNNNNNNNNNNNNNNNNNNNNNNNNNNNNNNNNNNNNNNNNNNNNNNNNNNNNNNNNNNNNNNNNNN
NNNNNNNNNNNNNNNNNNNNNNNNNNNNNNNNNNNNNNNNNNNNNNNNNNNNNNNNNNCCAAGCATTCTTCACATTCTAC
CACTCATGAAAGACACNNNNNNNNNNNNNNNNNNNNNNNNNNNNNNNNNNNNNNNNNNNNNNNNNNNNNNNNNNNNNNNN
NNNNNNNNNNNNNNNNNNNNNNNNNNNNNNNNNNNNNNNNNNNNNNNNNNNNNNNNNNNNNNNNNNNNNNNNNNNNNNNN
NNNNNNNNNNNNNNNNNNNNNNNNNNNNNNNNNNNNNNNNNNNNNNNNNNNNNNNNNNNNNNNNNNNNNNNNNNNNNNNN
NNNNNNNNNNNNNNNNNNNNNNNNNNNNNNNNNNNNNNNNNNNNNNNNNNNNNNNNNNNNNNNNNNNNNNNNNNNNNNNN
NNNNNNNNNNNNNNNNNNNNNNNNNNNNNNNNNNNNNNNNNNNNNNNNNNNNNNNNNNNNNNNNNNNNNNNNNNNNNNNN
NNNNNNNNNNNNNNNNNNNNNNNNNNNNNNNNNNNNNNNNNNNNNNNNNNNNNNNNNNNNNNNNNNNNNNNNNNNNNNNN
NNNNNNGAATGTGAAGAATGTTTGGNNNNNNNNNNNNNNNNNNNNNNNNNNNNNNNNNNNNNNNNNNNNNNNATTTGTGT
ATGCACACACCACACNNNNNNNNNNNNNNNNNNNNNNNNNNNNNNNNNNNNNNNNNNNNNNNNNNNNNNNNNNNNNNNNN
NNNNNNNNNNNNNNNNNNNNNNNNNNNNNNNNNNNNNNNNNNNNNNNNNNNNNNNNNNNNNNNNNNNNNNNNNNNNNNNN
NNNNNNNNNNNNNNNNNNNNNNNNNNNNNNNNNNNNNNNNNNNNNNNNNNNNNNNNNNNNNNNNNNNNNNNNNNNNNNNN
NNNNNNNNNNNNNNNNNNNNNNNNNNNNNNNNNNNNNNNNNNNNNNNNNNNNNNNNNNNNNNNNNNNNNNNNNNNNNNNN
NNNNNNNNNNNNNNNNNNNNNNNNNNNNNNNNNNNNNNNNNNNNNNNNNNNNNNNNNNNNNNNNNNNNNNNNNNNNNNNN
NNNNNNNNNNNNNNNNNNNNNNNTATTAATATTAATAAATTTAGAAANNNNNNNNNNNNNNNNNNNNNNNNNNNNNNNNN
NNNNNNNNNNNNNNNNNNNNNNNNNNNNNNNNNNNNNNNNNNNNNNNNNNNNNNNNNNNNNNNNNNNNNNNNNNNNNNNN
NNNNNNNNNNNNNNNNNNNNNNNNNNNNNNNNNNNNNNNNNNNNNNNNNNNNNNNNNNNNNNNNNNNNNNNNNNNNNNNN
NNNNNNNNNNNNNNNNNNNATAGGCAAGTGAGCCAAAGTATATTTTTATTGTATTCAACAGCTTTTCAGGTTCTTCACCT
GCCTCTTTCTTGCTACCTGCACAAGCCTTGACTATACAACATCTTGCTNNNNNNNNNNNNNNNNNNNNNNNNNNNNNNNN
NNNNNCAGGCCAAGAGAAATTATTAAAAATGCACTAGAAAGAGAAAAATAAGAAACCCTCATTTATTTAAAAAGCTTGTA
ATATTAAATACCCACTGACTAGTGTAGGTAAAGGAGAAAAATTAAAGGGAATGTAAGTGATATTACAATTGGGAAATTGG
TTATAACCAAAGCAATGAGGGGGATTAAAAGAATTAAGTATAAGGGACTTATAAGTATAAATTGTGTTTGAGAATCAAAA
TTAGTTCTTTTCAGTGCAAAACAGTTACTAAGGTAACTGATGAGATCTGACAGATGGAGAATTACCATTTTTTCTTTTAA
CCACCAGACTCAGGTGATTCTTTTGATCAATCTAATAAAGTTTGAAGCAAGGGATCATTGCAACATAATATTTAAATATG
AAAAGTCCACAATTCCTCCTGTTTTTCTTTTGTATGCATCAGATACCTGTCGCAGTTTCAGCATAAGGAGTCATTTACAA
TCAAGCAATATTTTCTAGCTGGCAAGGTACTGAGCCACTGTCATTCAAACGAGACCAAATCAGCAAACATATTATATCCA
TTACTATTGCGTTATTGTTTTGAAGGTGAAACATTAAAAGTGTAAGTGCAAATACCAGGGCCCGCCGTGGAGCTGATCAG
AGGAATTAACAAAAAATTAGCTCGCACTTGCACATCAGAACTTAAATGAAAAACAGTGAGGTCACTTGTATGTTTCAGGG
TAGAAAGGAGGATTGCATACAAAATCAGCGTCTTTTCACATATTTTATGCCTCTCTAGCAGAGATGTGCTTTTTAACACC
ATTAACATTAACATCATTAACAACTGATCCAGGAAAATGCTTCAGGATATACTTTTCTCTTCTCCTCTCTTCTAAGATTG
AAACCTTGTTTTAAGGGACAATCTTCCATATTTTGCGAAGGTCAAAGTGATGAATTAGAAGAAAGGGAGTGTTCAGTTGA
GGTTAGGGAAGAAACCAAATAGCATTACTTTAAAGTTGTAAACTAAGTACAGTAGACACTTAATTGTAAACCTTTTTTTT
TTTTTCCAGGTAGTCTTTTTTTCTTTCAAGTTAATTATCCTGAGAAGGATATGTCAATGAAACTGATCATATTTAAAGGA
ATCAGCATCTGTGTGGTTTATTTGATTAAAGTCTTAGAACAATGAAACCTAANNNNNNNNNNNNNNNNNNNNNNNNNNNN
NNNNNNNNNNNNNNNNNNNNNNNNNNNNNNNNNNNNNNNNNNNNNNNNNNNNNNNNNNNNNNNNNNNNNNNNNNNNNNNN
NNNNNNNNNNNNNNNNNNNNNNNNNNNNNNNNNNNNNNNNNNNNNNNNNNNNNNNNNNNNNNNNNNNNNNNNNNNNNNNN
NNNNNNNNNNNNNNNNNNNNNNNNNNNNNNNNNNNNNNNNNNNNNNNNNNNNNNNNNNNNNNNNNNNNNNNNNNNNNNNN
NNNNNNNNNNNNNNNNNNNNNNNNNNNNNNNNNNNNNNNNNNNNNNNNNNNNNNNNNNNNNNNNNNNNNNNNNNNNNNNN
NNNNNNNNNNNNNNNNNNNNNNNNNNNNNNNNNNNNNNNNNNNNNNNNNNNNNNNNNNNNNNNNNNNNNNNNNNNNNNNN
NNNNNNNNNNNNNNNNNNNNNNNNNNNNNNNNNNNNNNNNNNNNNNNNNNNNNNNNNNNNNNNNNNNNNNNNNNNNNNNN
NNNNNNNNNNNNNNNNNNNNNNNNNNNNNNNNNNNNNNNNNNNNNNNNNNNNNNNNCTGCATCACCCAACACATTAAAAG
AATAAAAGAATGTTTAGTTTTCATTCTTCAGCTCCAAGGCTATATTTGTTTTAAGAACTCAGTAAGTATATATATANNNN
NNNNNNNNNNNNNNNNNNNNNNNNNNNNNNNNNNNNNNNNNNNNNNNNNNNNNNNNNNNNNNNNNNNNNNNNNNNNNNNN
NNNNNNNNNNNNNNNNNNNNNNNNNNNNNNNNNNNNNNNNNNNNNNNNNNNNNNNNNNNNNNNNNNNNNNNNNNNNNNNN
NNNNNNNNNNNNNNNNNNNNNNNNNNNNNNNNNNNNNNNNNNNNNNNNNNNNNNNNNNNNNNNNNNNNNNNNNNNNNNAA
NNNNNNNNNNNNNNNNNNNNNNNNNNNNNNNNNNNNNNNNNNNNNNNNNNNNNNNNNNNNNNNNNNNNNNNNNNNNNNNN
NNNNNNNNNNNNNNNNNNNNNNNNNNNNNNNNNNNNNNNNNNNNNNNNNNNNNNNNNNNNNNNNNNNNNNNNNNNNNNNN
NNNNNNNNNNNNNNNNNNNNNNNNNNNNNNNNNNNNNNNNNNNNNNNNNNNNNNNNNNNNNNNNNNNNNNNNNNNNNNNN
NNNNNNNNNNNNNNNNNNNNNCAAAAAAAATTTTAAAGGGGATATTTGACTCCAAAATCCCAAAGGGAATTAGATACTAA
TTAAATTCTTAAAAATCCTAAATTAGTTTTACTCTATTCANNNNNNNNNNNNNNNNNNNNNNNNNNNNNNNNNNNNNNNN
NNNNNNNNNNNNNNNNNNNNNNNNNNNNNNNNNNNNNNNNNNNNNNNNNNNNNNNNNNNNNNNNNNNNNNNCCAGTAGGC
TTTTAGAAAATAGCTCATAGATAAAGTGTAAGTGACATGGACACATAAATGAATTTAGGTTAGTAAACTACAACTGGTGT
AAGGTTTGGGGGTTATCTTATAACCGCATGTACAGTCTTTGTATTTTGATGAGAATGTCTTGATAAAATTACAGGGAATA
CATGAAGTAAAATTTCCCTGGGGTTCAGGGAATTGTAACCATTCCTTAAGCTGAAGATGTCCTGATTTCATTTCATTTCA
TTTCANNNNNNNNNNNNNNNNNNNNNNNNNNNNNNNNNNNNNNNNGTGAGGAGAAATCATCTATAAATTATCAGTGTAAA
ATGTTGTGGGTTTTACTGTGTAAACAGTGTTGAACTGTGCTCCCATCCACCATAGAAATTAAAATCAAGGCTTGAAGGGT
GTATTTAACCAATGAGAATTGTGTGTCGTGTGTAGTTTTGCCTCAAATGCAATTGACTTCATTGGAATAATCTAATTTAT
TATTCTTCAGTTGTCCTTCACTTTTATTCTAATCTGAAAAGATACCAGAATCTTATGAAATTACCTGATTCTAATGTCTG
CTGAGCAGTTTCATAATTGACTACAGCAGCATCACCAAAAGATAAAACGACTTTATTAGGTTGGCAACCTTTGTTCTTTG
TTAAACCCATTTAGACTTAAGATTGATAGGACCATACCACTTCCTACCGCTTACAATTGCTTGGTAGGTCTTATTGGTAA
AAATGTAGTGGGCAACTGTTGAGATGTAATCACTAATGAGAAAGAAAGGTTACATACATACAAAACAAGAAAGCCTTAAG
CTTTTATTTACTGGACTTGGGGCGGTGGAAGTGGAAATGGAGTCCCATTTACCCAGCAGCTCAGGGGAGCATATCTTTAT
TCGCTGGTATAAAAATTCACGATTGTAAGAGCTGGTAAATATTGTCATAGCCACTTGGTCATAGTAACTGAGAGTGTCAG
CCCAAAATTAAAATGAGTAGAAACATCAAAAAATCCACTTGTATTGGAACGATGAAGATGCACAGGCGATCAGCTTGGTT
CTTGCACAAGGAGAAAGCTCAAAAATGCACTCAAAGAAACATTAGGTAAATTATTGACATCATGTTGCAGAGGTAAACTG
TGACTCCCTCTTCCACCACCCCTCTATTTTTGTAAGAAAGATTGTTAAAAGCTCATGTCTCTTTTGTTCTACTTTGGTAC
ATGGATTACCAATTCTCTTTCTTCCTCCACAAGTGGGGTTATTTCCATCCCTTTTGTTAGTTACTAAAGCATTGAAGAAA
TATTTCAAGCATTCCAATATGGCAAGNNNNNNNNNNNNNNNNNNNNNNNNNNNNNNNNNNNNNNNNNNNNNNNATCTCTC
TTTTCCATTTAAATTTTATTGACTGCTCCCCCACCCTCCCTGATGTAGATATTACTTCGTATAATGATACAGATATGTGT
GAGGCCCTGTTCGCCTTTCTTTGGATAGGGGTGGAGTACAGTTAAACAAACAAAACATAAANNNNNNNNNNNNNNTTTTA
ACNNNNNNNNNNNNNNNNNNNNNNNNNNNNNNNNNNNNNNNNNNNNNNNNNNNNNNNNNNNNNNNNNNNNNNNNNNNNNN
NNNNNNNNNNNNNNNNNNNNNNNNNNNNNNNNNNNNNNNNNNNNNNNNNNNNNNNNNNNNNNNNNNNNNNNNNNNNNNNC
NNNNNNNNNNNNNNNNNNNNNNNNNNNNNNNNNNNNNNNNNNNNNNNNNNNNNNNNNNNNNNNNNNNNNNNNNNNNNNNN
NNNNNNNNNNNNNNNNNNNNNNNNNNNNNNNNTCATTNNNNNNNNNNNNNNNNNNNNNNNNNNNNNNNNNNNNNNNNNNN
NNNNNNNNNNNNNNNNNNNNNNNNNNNNNNNNNNNNNNNNNNNNNNNNNNNNNNNNNNNNNNNNNNNNNNNNNNNNNNNN
NNNNNNNNNNNNNNNNNNNNNNNNNNNNNNNNNNNNNNNNNNNNNNNNNNNNNNNNNNNNNNNNNNNNNNNNNNNNNNNN
NNNNNNNNNNNNNNNNNNNNNNNNNNNNNNNNNNNNNNNNNNNNNNNNNNNNNNNNNNNNNNNNNNNNNNNNNNNNNNNN
NNNNNNNNNNNNNNNNNNNNNNNNNNNNNCTTTCGGCCTTTCAATTTCAATTTTGAAATGGCATGTTCTTTTCTCCTATG
TGAAATGATTTCCAGCTTTACAATATCTGCTCCTGTGTATGAGTGTAATCTAAATGTTTGATTCTGTGCCAAGAAATCTA
TTTTAAATTGGGTCAGGTGACAACAGATTCCCATTTTATTTGGATCTGGAATACTGAACTTCAATAGACAAGTAAGATAC
AAATTATGTGGCTCATACTCGTCTTTTCACTGACTAAAGTTAAGTTTTGCTTGGAATGTTTGTATTAGTGCACCATCACA
TTTAGTGCATAAATCACATTTGGCTATGTGGATTATCTGCATGTGACGAAGGAATCATATAATAATATCCTTAGGAATTT
TGGCATCATTCTTAGTCTTGGTGAGACCNNNNNNNNNNNNNNNNNNNNNNNNNNNNNNNNNNNNNNNNNNNNNNNNNNNN
NNNNNNNNNNNNNNNAACAGGCTGTGCCTGTGCAATCTATAGTTGTTACTCCCATTTTGCAAATATAGTTTTAAGGCTTG
CTTGGGGAAGTTCCCGCCTAAGGTATTACAGGACCATGTTTTAGGATAACTTCCATATCCACCTTCAGAATTTACTTGGA
GGAGGTATTCACTTATTTCACTTGGTAGACCATGACTGTTTACTTTTGTGCTAAGGTTGAAGTAAAATATACAAGATGAT
AAGTTGGTGGCTCTAATTTAGAAATTTAATTTATATTTGTAAAGTCTTTTTTGTTTTGTTTTGATCATTAGTTCTGTGAA
ACTGCAGAAGAGAGTGAGTCAGGTATAAGCGTATAAGTGTACAGTCTATGTAAAGAAATCAGTCTCTTAAATGTTACCTC
AGTGCCACTGGAATCGCTTGAGTTCCAGGGTCATCNNNNNNNNNNNNNNNNNNNNNNNNNNNNNNNNNNNTTGCTTGTCT
TGTTTGCTTTTTTAATAGAACAATTTTTATATTTAATTTTAGTTGTCGCAGAGAGTGGCCATTAAATATTGGGTATGAAA
CATATATATTTTGCATTCTGTTAATCTTCAGCATAGACAGTAAAGCAGTATTCCCAGTTGTCTGGCAGTGTGGAAACTGA
CATCGAGTTTTGAATTTTAGTTTAAGTAGAAGTGAACAAACGCGATGATGCGTAACATGCATTCAACATCCTGAATGTGT
TTCTAAGGCTAACAGAATTAGGTTATCGTTAAACTTTGTGTTTGAAACATAACTTTCACGTATATCCAGTTCGCATCAGT
TAGATGTACCTTCGTCCTTTGATTGAAAGGGATAATAAAATGAATGAATAACAAAGTTTGCTTCGATTCTTAAAGAGTGG
CATAGAGACTTAAGCGTGGCGGATTAGGTGTAAAGCACACAGGCAGTGAGCCGAGCATGAACTTTATTTCGAAGTCTGCA
TGAGAATAGTAGGTTGGGCTTCGGCTGTGGCCAGGGGGCGGGTTTGAGGTGAGCTGCTGGGGCGGAGAAATGAGTACTTT
GCTAAGAAAAGTTAGAGCACGAAAGTCTCTGCTAGAAACAACCTTCAACGGTTAGATAATTCTCGTAACGTTTACACCTT
CGAACTTTGCTACCCACCAACCCCCCTTTTTTAACGCTGCAATTTTATGCTTCTGGT
>walrus 10000 bp
NNNNNNNNNNNNNNNNNNNNNNNNNNNNNNNNNNNNNNNNNNNNNNNNNNNNNNNNNNNNNNNNNNNNNNNNNNNNNNNN
NNNNNNNNNNNNNNNNNNNNNNNNNNNNNNNNNNNNNNNNNNNNNNNNNNNNNNNNNNNNNNNNNNNNNNNNNNNNNNNN
NNNNNNNNNNNNNNNNNNNNNNNNNNNNNNNNNNNNNNNNNNNNNNNNNNNNNNNNNNNNNNNNNNNNNNNNNNNNNNNN
NNNNNNNNNNNNNNNNNNNNNNNNNNNNNNNNNNNNNNNNNNNNNNNNNNNNNNNNNNNNNNNNNNNNNNNNNNNNNNNN
NNNNNNNNNNNNNNNNNNNNNNNNNNNNNNNNNNNNNNNNNNNNNNNNNNNNNNNNNNNNNNNNNNNNNNNNNNNNNNNN
NNNNNNNNNNNNNNNNNNNNNNNNNNNNNNNNNNNNNNNNNNNNNNNNNNNNNNNNNNNNNNNNNNNNNNNNNNNNNNNN
NNNNNNNNNNNNNNNNNNNNNNNNNNNNNNNNNNNNNNNNNNNNNNNNNNNNNNNNNNNNNNNNNNNNNNNNNNNNNNNN
NNNNNNNNNNNNNNNNNNNNNNNNNNNNNNNNNNNNNNNNNNNNNNNNNNNNNNNNNNNNNNNNNNNNNNNNNNNNNNNN
NNNNNNNNNNNNNNNNNNNNNNNNNNNNNNNNNNNNNNNNNNNNNNNNNNNNNNNNNNNNNNNNNNNNNNNNNNNNNNNN
NNNNNNNNNNNNNNNNNNNNNNNNNNNNNNNNNNNNNNNNNNNNNNNNNNNNNNNNNNNNNNNNNNNNNNNNNNNNNNNN
NNNNNNNNNNNNNNNNNNNNNNNNNNNNNNNNNNNNNNNNNNNNNNNNNNNNNNNNNNNNNNNNNNNNNNNNNNNNNNNN
NNNNNNNNNNNNNNNNNNNNNNNNNNNNNNNNNNNNNNNNNNNNNNNNNNNNNNNNNNNNNNNNNNNNNNNNNNNNNNNN
NNNNNNNNNNNNNNNNNNNNNNNNNNNNNNNNNNNNNNNNNNNNNNNNNNNNNNNNNNNNNNNNNNNNNNNNNNNNNNNN
NNNNNNNNNNNNNNNNNNNNNNNNNNNNNNNNNNNNNNNNNNNNNNNNNNNNNNNNNNNNNNNNNNNNNNNNNNNNNNNN
NNNNNNNNNNNNNNNNNNNNNNNNNNNNNNNNNNNNNNNNNNNNNNNNNNNNNNNNNNNNNNNNNNNNNNNNNNNNNNNN
NNNNNNNNNNNNNNNNNNNNNNNNNNNNNNNNNNNNNNNNNNNNNNNNNNNNNNNNNNNNNNNNNNNNNNNNNNNNNNNN
NNNNNNNNATTAANNNNNNNNNNNNNNNNNNNNNNNNNNNNNNNNNNNNNNNNNNNNNNNNNNNNNNNNNNNNNNNNNNN
NNNNNNNNNNNNNNNNNNNNNNNNNNNNNNNNNNNNNNNNNNNNNNNNNNNNNNNNNNNNNNNNNNNNNNNNNNNNNNNN
NNNNNNNNNNNNNNNNNNNNNNNNNNNNNNNNNNNNNNNNNNNNNNNNNNNNNNNNNNNNNNNNNNNNNNNNNNNNNNNN
NNNNNNNNNNNNNNNNNNNNNNNNNNNNNNNNNNNNNNNNNNNNNNNNNNNNNNNNNNNNNNNNNNNNNNNNNNNNNNNN
NNNNNNNNNNNNNNNNNNNNNNNNNNNNNNNNNNNNNNNNNNNNNNNNNNNNNNNNNNNNNNNNNNNNNNNNNNNNNNNN
NNNNNNNNNNNNNNNNNNNNNNNNNNNNNNNNNNNNNNNNNNNNNNNNNNNNNNNNNNNNNNNNNNNNNNNNNNNNNNNN
NNNNNNNNNNNNNNNNNNNNNNNNNNNNNNNNNNNNNNNNNNNNNNNNNNNNNNNNNNNNNNNNNNNNNNNNNNNNNNNN
NNNNNNNNNNNNNNNNNNNNNNNNNNNNNNNNNNNNNNNNNNNNNNNNNNNNNNNNNNNNNNNNNNNNNNNNNNNNNNNN
NNNNNNNNNNNNNNNNNNNNNNNNNNNNNNNNNNNNNNNNNNNNNNNNNNNNNNNNNNNNNNNNNNNNNNNNNNNNNNNN
NNNNNNNNNNNNNNNNNNNNNNNNNNNNNNNNNNNNNNNNNNNNNNNNNNNNNNNNNNNNNNNNNNNNNNNNNNNNNNNN
NNNNNNNNNNNNNNNNNNNNNNNNNNNNNNNNNNNNNNNNNNNNNNNNNNNNNNNNNNNNNNNNNNNNNNNNNNNNNNNN
NNNNNNNNNNNNNNNNNNNNNNNNNNNNNNNNNNNNNNNNNNNNNNNNNNNNNNNNNNNNNNNNNNNNNNNNNNNNNNNN
NNNNNNNNNNNNNNNNNNNNNNNNNNNNNNNNNNNNNNNNNNNNNNNNNNNNNNNNNNNNNNNNNNNNNNNNNNNNNNNN
NNNNNNNNNNNNNNNNNNNNNNNNNNNNNNNNNNNNNNNNNNNNNNNNNNNNNNNNNNNNNNNNNNNNNNNNNNNNNNNN
NNNNNNNNNNNNNNNNNNNNNNNNNNNNNNNNNNNNNNNNNNNNNNNNNNNNNNNNNNNNNNNNNNNNNNNNNNNNNNNN
NNNNNNNNNNNNNNNNNNNNNNNNNNNNNNNNNNNNNNNNNNNNNNNNNNNNNNNNNNNNNNNNNNNNNNNNNNNNNNNN
NNNNNNNNNNNNNNNNNNNNNNNNNNNNNNNNNNNNNNNNNNNNNNNNNNNNNNNNNNNNNNNNNNNNNNNNNNNNNNNN
NNNNNNNNNNNNNNNNNNNNNNNNNNNNNNNNNNNNNNNNNNNNNNNNNNNNNNNNNNNNNNNNNNNNNNNNNNNNNNNN
NNNNNNNNNNNNNNNNNNNNNNNNNNNNNNNNNNNNNNNNNNNNNNNNNNNNNNNNNNNNNNNNNNNNNNNNNNNNNNNN
NNNNNNNNNNNNNNNNNNNNNNNNNNNNNNNNNNNNNNNNNNNNNNNNNNNNNNNNNNNNNNNNNNNNNNNNNNNNNNNN
NNNNNNNNNNNNNNNNNNNNNNNNNNNNNNNNNNNNNNNNNNNNNNNNNNNNNNNNNNNNNNNNNNNNNNNNNNNNNNNN
NNNNNNNNNNNNNNNNNNNNNNNNNNNNNNNNNNNNNNNNNNNNNNNNNNNNNNNNNNNNNNNNNNNNNNNNNNNNNNNN
NNNNNNNNNNNNNNNNNNNNNNNNNNNNNNNNNNNNNNNNNNNNNNNNNNNNNNNNNNNNNNNNNNNNNNNNNNNNNNNN
NNNNNNNNNNNNNNNNNNNNNNNNNNNNNNNNNNNNNNNNNNNNNNNNNNNNNNNNNNNNNNNNNNNNNNNNNNNNNNNN
NNNNNNNNNNNNNNNNNNNNNNNNNNNNNNNNNNNNNNNNNNNNNNNNNNNNNNNNNNNNNNNNNNNNNNNNNNNNNNNN
NNNNNNNNNNNNNNNNNNNNNNNNNNNNNNNNNNNNNNNNNNNNNNNNNNNNNNNNNNNNNNNNNNNNNNNNNNNNNNNN
NNNNNNNNNNNNNNNNNNNNNNNNNNNNNNNNNNNNNNNNNNNNNNNNNNNNNNNNNNNNNNNNNNNNNNNNNNNNNNNN
NNNNNNNNNNNNNNNNNNNNNNNNNNNNNNNNNNNNNNNNNNNNNNNNNNNNNNNNNNNNNNNNNNNNNNNNNNNNNNNN
NNNNNNNNNNNNNNNNNNNNNNNNNNNNNNNNNNNNNNNNNNNNNNNNNNNNNNNNNNNNNNNNNNNNNNNNNNNNNNNN
NNNNNNNNNNNNNNNNNNNNNNNNNNNNNNNNNNNNNNNNNNNNNNNNNNNNNNNNNNNNNNNNNNNNNNNNNNNNNNNN
NNNNNNNNNNNNNNNNNNNNNNNNNNNNNNNNNNNNNNNNNNNNNNNNNNNNNNNNNNNNNNNNNNNNNNNNNNNNNNNN
NNNNNNNNNNNNNNNNNNNNNNNNNNNNNNNNNNNNNNNNNNNNNNNNNNNNNNNNNNNNNNNNNNNNNNNNNNNNNNNN
NNNNNNNNNNNNNNNNNNNNNNNNNNNNNNNNNNNNNNNNNNNNNNNNNNNNNNNNNNNNNNNNNNNNNNNNNNNNNNNN
NNNNNNNNNNNNNNNNNNNNNNNNNNNNNNNNNNNNNNNNNNNNNNNNNNNNNNNNNNNNNNNNNNNNNNNNNNNNNNNN
NNNNNNNNNNNNNNNNNNNNNNNNNNNNNNNNNNNNNNNNNNNNNNNNNNNNNNNNNNNNNNNNNNNNNNNNNNNNNNNN
NNNNNNNNNNNNNNNNNNNNNNNNNNNNNNNNNNNNNNNNNNNNNNNNNNNNNNNNNNNNNNNNNNNNNNNNNNNNNNNN
NNNNNNNNNNNNNNNNNNNNNNNNNNNNNNNNNNNNNNNNNNNNNNNNNNNNNNNNNNNNNNNNNNNNNNNNNNNNNNNN
NNNNNNNNNNNNNNNNNNNNNNNNNNNNNNNNNNNNNNNNNNNNNNNNNNNNNNNNNNNNNNNNNNNNNNNNNNNNNNNN
NNNNNNNNNNNNNNNNNNNNNNNNNNNNNNNNNNTGCCCTGGGGGCTGCCCTAAAGGCCTTCCCCACTGTNNNNNNNNNN
NNNNNNNNNNNNNNNNNNNNNNNNNNNNNNNNNNNNNNNNNNNNNNNNNNNNNNNNNNNNNNNNNNNNNNNNNNNNNNNN
NNNNNNNNNNNNNNNNNNNNNNNNNNNNNNNNNNNNNNNNNNNNNNNNNNNNNNNNNNNNNNNNNNNNNNNNNNNNNNNN
NNNNNNNNNNNNNNNNNNNNNNNNNNNNNNNNNNNNNNNNNNNNNNNNNNNNNNNNNNNNNNNNNNNNNNNNNNNNNNNN
NNNNNNNNNNNNNNNNNNNNNNNNNNNNNNNNNNNNNNNNNNNNNNNNNNNNNNNNNAAATGTGAAATATTCTTTATGAT
GAGACTGCAACAGGTATATGACAACTATAATAGAAAAAGATGAGGAATTGTGGATTTTTCATGTTTGTATGTATTTTATG
TCATCTTGCTTGAAATTTGATGAGAAATTGGCTAAAACAATCGTCTGAGTCTGGTGACTAGAAAAAAAAGGCGCAGGGGG
GATTTCTTCGTCTGCAGTCATCCATGATGGTTAGTAGTTAATATTTTCCTGTGAAAAGAAGACCTAAATTCAGTGTTTAC
TGNNNNNNNNNNNNNNNNNNNNNNNNNNNNNNNNNNNNNNNNNNNNNNNNNNNNNNNNNNNNNNNNNNNNNNNNNNNNNN
NNNNNNNNNNNNNNNNNNNNNNNNNNNNNNNNNNNNNNNNNNNNNNNNNNNNNNNNNNNNNNNNNNNNNNNNNNNNNNNN
NNNNNNNNNNNNNNNNNNNNNNNNNNNNNNNNNNNNNNNNNNNNNNNNNNNNNNNNNNNNNNNNNNNNNNNNNNNNNNNN
NNNNNNNNNNNNNNNNNNNNNNNNNNNNNNNNNNNNNNNNNNNNNNNNNNNNNNNNNNNNNNNNNNNNNNNNNNNNNNNN
NNNNNNNNNNNNNNNNNNNNNNNNNNNNNNNNNNNNNNNNNNNNNNNNNNNNNNNNNNNNNNNNNNNNNNNNNNNNNNNN
NNNNNNNNNNNNNNNNNNNNNNNNNNNNNNNNNNNNNNNNNNNNNNNNNNNNNNNNNNNNNNNNNNNNNNNNNNNNNNNN
NNNNNNNNNNNNNNNNNNNNNNNNNNNNNNNNNNNNNNNNNNNNNNNNNNNNNNNNNNNNNNNNNNNNNNNNNNNNNNNN
NNNNNNNNNNNNNNNNNNNNNNNNNNNNNNNNNNNNNNNNNNNNNNNNNNNNNNNNNNNNNNNNNNNNNNNCATTTCCCG
TTGTCAAGCCTTCATTCCATTTCTATGGTACATGCGCAGAGGTCCATGTCCTATAACTGCTCCAAGCTGAATTAGGGTGC
AATAGGGGCTTTGCCACTGTTGGCCTCTTGATCTATTGGAGGGGCTATCAGAGATCATTCCCTATCTGAGAACTTGGATA
TTTTTCTACATAGTTTGTTACTATATGACATTGTTAGTTTTATCCCCAAGTATACTGTAAGGTATAGTAACAGAGGAGTC
AATCCTATCATTCCCTCTAACATGTATCTGATACTGGTGGATAATCCAAGAGAATAGAACAATAAACCAGTCCCAGCTAC
CTTGGAAAGGGGGCTGTGGTGATCAAGAGGCTCTTGTAACCTAGTGGCTTGCTGTTTGATTTTATTTATTTGGATTCTTC
TTATTTTCCAGGGGGAGTAAATTTAGGTGCAGCATGTAGTGTTTGCCATTTAGACTCTGCCTTACTTAGAGNNNNNNNNN
NNNNNNNNNNNNNNNNNNNNNNNNNNNNNNNNNNNNNNNNNNNNNNNNNNNNNNNNNNNNNNNNNNNNNNNNNNNNNNNN
NNNNNNNNNNNNNNNNNNNNNNNNNNNNNNNNNNNNNNNNNNNNNNNNNNNNNNNNNNNNNNNNNNNNNNNNNNNNNNNN
NNNNNNNNNNNNNNNNNNNNNNNNNNNNNNNNNNNNNNNNNNNNNNNNNNNNNNNNNNNNNNNNNNNNNNNNNNNNNNNN
NNNNNNNNNNNNNNNNNNNNNNNNNNNNNNNNNNNNNNNNNNNNNNNNNNNNNNNNNNNNNNNNNNNNNNNNNNNNNNNN
NNNNNNNNNNNNNNNNNNNNNNNNNNNNNNNNNNNNNNNNNNNNNNNNNNNNNNNNNNNNNNNNNNNNNNNNNNNNNNNN
NNNNNNNNNNNNNNNNNNNNNNNNNNNNNNNNNNNNNNNNNNNNNNNNNNNNNNNNNNNNNNNNNNNNNNNNNNNNNNNN
NNNNNNNNNNNNNNNNNNNNNNNNNNNNNNNNNNNNNNNNNNNNNNNNNNNNNNNNNNNNNNNNNNNNNNNNNNNNNNNN
NNNNNNNNNNNNNNNNNNNNNNNNNNNNNNNNNNNNNNNNNNNNNNNNNNNNNNNNNNNNNNNNNNNNNNNNNNNNNNNN
NNNNNNNNNNNNNNNNNNNNNNNNNNNNNNNNNNNNNNNNNNNNNNNNNNNNNNNNNNNNNNNNNNNNNNNNNNNNNNNN
NNNNNNNNNNNNNNNNNNNNNNNNNNNNNNNNNNNNNNNNNNNNNNNCAATAACAACAAATNNNNNNNNNNNNNNNNNNN
NNNNNNNNNNNNNNNNNNNNNNNNNNNNNNNNNNNNNNNNNNNNNNNNNNNNNNNNNNNNNNNNNNNNNNNNNNNNNNNN
NNNNNNNNNNNNNNNNNNNNNNNNNNNNNNNNNNNNNNNNNNNNNNNNNNNNNNNNNNNNNNNNNNNNNNNNNNNNNNNN
NNNNNNNNNNNNNNNNNNNNNNNNNNNNNNNNNNNNNNNNNNNNNNNNNNNNNNNNNNNNNNNNNNNNNNNNNNNNNNNN
NNNNNNNNNNNNNNNNNNNNNNNNNNNNNNNNNNNNNNNNNNNNNNNNNNNNNNNNNNNNNNNNNNNNNNNNNNNNNNNN
NNNNNNNNNNNNNNNNNNNNNNNNNNNNNNNNNNNNNNNNNNNNNNNNNNNNNNNNNNNNNNNNNNNNNNNNNNNNNNNN
NNNNNNNNNNNNNNNNNNNNNNNNNNNNNNNNNNNNNNNNNNNNNNNNNNNNNNNNNNNNNNNNNNNNNNNNNNNNNNNN
NNNNNNNNNNNNNNNNNNNNNNNNNNCTGTGAGTCCAAACTTCAGANNNNNNNNNNNNNNNNNNNNNNNNNNNNNNNNNN
NNNNNNNNNNNNNNNNNNNNNNNNNNNNNNNNNNNNNNNNNNNNNNNNNNNNNNNNNNNNNNNNNNNNNNNNNNNNNNNN
NNNNNNNNNNNNNNNNNNNNNNNNNNNNNNNNNNNNNNNNNNNNNNNNNNNNNNNACNNNNNNNNNNNNNNNNNNNNNNN
NNNNCATACCACCCCAAGCTGTCAGGCAGCCTCCTTATGAGGTTCAAACTGAAGAACCTCCCAAATCNNNNNNNNNNNNN
NNNNNNNNNNNNNNNNNNNNNNNNNNNNNNNNNNNNNNNNNNNNNNNNNNNNNNNNNNNNNNNNNNNNNNNNNNNNNNNN
NNNNNNNNNNNNNNNNNNNNNNNNNNNNNNNNNNNNNNNNNNNNNNNNNNNNNNNNNNNNNNNNNNNNNNNNNNNNNNNN
NNNNNNNNNNNNNNNNNNNNNNNNNNNNNNNNNNNNNNNNNNNNNNNNNNNNNNNNNNNNNNNNNNNNNNNNNNNNNNNN
NNNNNNNNNNNNNNNNNNNNNNNNNNNNNNNNNNNNNNNNNNNNNNNNNNNNNNNNNNNNNNNNNNNNNNNNNNNNNNNN
NNNNNNNNNNNNNNNNNNNNNNNNNNNNNNNNNNNNNNNNNNNNNNNNNNNNNNNNNNNNNNNNNNNNNNNNNNNNNNNN
NNNNNNNNNNNNNNNNNNNNNNNNNNNNNNNNNNNNNNNNNNNNNNNNNNNNNNNNNNNNNNNNNNNNNNNNNNNNNNNN
NNNNNNNNNNNNNNNNNNNNNNNNNNNNNNNNNNNNNNNNNNNNNNNNNNNNNNNNNNNNNNNNNNNNNNNNNNNNNNNN
NNNNNNNNNNNNNNNNNNNNNNNNNNNNNNNNNNNNNNNNNNNNNNNNNNNNNNNNNNNNNNNNNNNNNNNNNNNNNNNN
NNNNNNNNNNNNNNNNNNNNNNNNNNNNNNNNNNNNNNNNNNNNNNNNNNNNNNNNNNNNNNNNNNNNNNNNNNNNNNNN
NNNNNNNNNNNNNNNNNNNNNNNNNNNNNNNNNNNNNNNNNNNNNNNNNNNNNNNNNNNNNNNNNNNNNNNNNNNNNNNN
NNNNNNNNNNNNNNNNNNNNNNNNNNNNNNNNNNNNNNNNNNNNNNNNNNNNNNNNNNNNNNNNNNNNNNNNNNNNNNNN
NNNNNNNNNNNNNNNNNNNNNNNNNNNNNNNNNNNNNNNNNNNNNNNNNNNNNNNNNNNNNNNNNNNNNNNNNNNNNNNN
NNNNNNNNNNNNNNNNNNNNNNNNNNNNNNNNNNNNNNNNNNNNNNNNNNNNNNNNNNNNNNNNNNNNNNNNNNNNNNNN
NNNNNNNNNNNNNNNNNNNNNNNNNNNNNNNNNNNNNNNNNNNNNNNNNNNNNNNNNNNNNNNNNNNNNNNNNNNNNNNN
NNNNNNNNNNNNNNNNNNNNNNNNNNNNNNNNNNNNNNNNNNNNNNNNNNNNNNNNNNNNNNNNNNNNNNNNNNNNNNNN
NNNNNNNNNNNNNNNNNNNNNNNNNNNNNNNNNNNNNNNNNNNNNNNNNNNNNNNNNNNNNNNNNNNNNNNNNNNNNNNN
NNNNNNNNNNNNNNNNNNNNNNNNNNNNNNNNNNNNNCCAGAAACAACCACACAGTTTCAAANNNNNNNNNNNNNNNNNN
NNNNNNNNNNNNNNNNNNNNNNNNNNNNNNNNNNNNNNNNNNNNNNNNNNNNNNNNNNNNNNNNNNNNNNNNNNNNNNNN
NNNNNNNNNNNNNNNNNNNNNNNNNNNNNNNNNNNNNNNNNNNNNNNNNNNNNNNNNNNNNNNNNNNNNNNNNNNNNNNN
NNNNNNNNNNNNNNNNNNNNNNNNNNNNNNNNNNNNNNNNNNNNNNNNNNNNNNNNNNNNNNNNNNNNNNNNNNNNNNNN
NNNNNNNNNNNNNNGTTAAGGACCGTGCGANNNNNNNNNNNNNNNNNNNNNNNNNNNNNNNNNNNNNNNNNNNNNNNNNN
NNNNNNNNNNNNNNNNNNNNNNNNNNAAAAGAGATTAAAAAATATTAGCTGGAAATATGTATTAGCATTCTGTTAATCAT
CAGCATAGATAACAAAATAGAATTACTAGTTATTTGGCAGTGGAAAACTGGCATAGAATTTTGAATTCTAGTTTAAGTAG
AAGTGAAGAAACATGATGATGATTAACATGAATTCAGTATCCAGTGGTGTTTTAATACCTAATAGAATTGGGTTATCTTT
AAAGTTTGTTTTTTAAACGTAAATTTCACTTTTGATAAACAATTCACAATCTTTCCTGCACATTCCTCCTTTGATTTAAA
GGGATAATAAACTAAATTAATAACAGTAAAGTTTATTTCAATCCTTAAAGAGAGGCATAGAAACTTCAGCGCTGTGGATT
AGATGTAGAGCACATAGGCAGCATTGTATGACCTTATATGGAAATTTTGCTTGAGAATGGGTAGCTTGGGCTTTGGCTGA
CGGTCAGGGGGCGGGTTTGAGGCAAGGTGCTGGGCGGAGAAATGAGTATTTTAGAAACAAAAGTTACAGCACCAGAGTGT
AGATTTTTCGAACGCTTACACCTTCCAGCTTTGCTACCCACCCACCCTTTTTTTTTTTTTCCACCGCTGTAATTTCCGCT
>whale 10000 bp
NNNNNNNNNNNNNNNNNNNNNNNNNNNNNNNNNNNNNNNNNNNNNNNNNNNNNNNNNNNNNNNNNNNNNNNNNNNNNNNN
NNNNNNNNNNNNNNNNNNNNNNNNNNNNNNNNNNNNNNNNNNNNNNNNNNNNNNNNNNNNNNNNNNNNNNNNNNNNNNNN
NNNNNNNNNNNNNNNNNNNNNNNNNNNNNNNNNNNNNNNNNNNNNNNNNNNNNNNNNNNNNNNNNNNNNNNNNNNNNNNN
NNNNNNNNNNNNNNNNNNNNNNNNNNNNNNNNNNNNNNNNNNNNNNNNNNNNNNNNNNNNNNNNNNNNNNNNNNNNNNNN
NNNNNNNNNNNNNNNNNNNNNNNNNNNNNNNNNNNNNNNNNNNNNNNNNNNNNNNNNNNNNNNNNNNNNNNNNNNNNNNN
NNNNNNNNNNNNNNNNNNNNNNNNNNNNNNNNNNNNNNNNNNNNNNNNNNNNNNNNNNNNNNNNNNNNNNNNNNNNNNNN
NNNNNNNNNNNNNNNNNNNNNNNNNNNNNNNNNNNNNNNNNNNNNNNNNNNNNNNNNNNNNNNNNNNNNNNNNNNNNNNN
NNNNNNNNNNNNNNNNNNNNNNNNNNNNNNNNNNNNNNNNNNNNNNNNNNNNNNNNNNNNNNNNNNNNNNNNNNNNNNNN
NNNNNNNNNNNNNNNNNNNNNNNNNNNNNNNNNNNNNNNNNNNNNNNNNNNNNNNNNNNNNNNNNNNNNNNNNNNNNNNN
NNNNNNNNNNNNNNNNNNNNNNNNNNNNNNNNNNNNNNNNNNNNNNNNNNNNNNNNNNNNNNNNNNNNNNNNNNNNNNNN
NNNNNNNNNNNNNNNNNNNNNNNNNNNNNNNNNNNNNNNNNNNNNNNNNNNNNNNNNNNNNNNNNNNNNNNNNNNNNNNN
NNNNNNNNNNNNNNNNNNNNNNNNNNNNNNNNNNNNNNNNNNNNNNNNNNNNNNNNNNNNNNNNNNNNNNNNNNNNNNNN
NNNNNNNNNNNNNNNNNNNNNNNNNNNNNNNNNNNNNNNNNNNNNNNNNNNNNNNNNNNNNNNNNNNNNNNNNNNNNNNN
NNNNNNNNNNNNNNNNNNNNNNNNNNNNNNNNNNNNNNNNNNNNNNNNNNNNNNNNNNNNNNNNNNNNNNNNNNNNNNNN
NNNNNNNNNNNNNNNNNNNNNNNNNNNNNNNNNNNNNNNNNNNNNNNNNNNNNNNNNNNNNNNNNNNNNNNNNNNNNNNN
NNNNNNNNNNNNNNNNNNNNNNNNNNNNNNNNNNNNNNNNNNNNNNNNNNNNNNNNNNNNNNNNNNNNNNNNNNNNNNNN
NNNNNNNNNNNNNNNNNNNNNNNNNNNNNNNNNNNNNNNNNNNNNNNNNNNNNNNNNNNNNNNNNNNNNNNNNNNNNNNN
NNNNNNNNNNNNNNNNNNNNNNNNNNNNNNNNNNNNNNNNNNNNNNNNNNNNNNNNNNNNNNNNNNNNNNNNNNNNNNNN
NNNNNNNNNNNNNNNNNNNNNNNNNNNNNNNNNNNNNNNNNNNNNNNNNNNNNNNNNNNNNNNNNNNNNNNNNNNNNNNN
NNNNNNNNNNNNNNNNNNNNNNNNNNNNNNNNNNNNNNNNNNNNNNNNNNNNNNNNNNNNNNNNNNNNNNNNNNNNNNNN
NNNNNNNNNNNNNNNNNNNNNNNNNNNNNNNNNNNNNNNNNNNNNNNNNNNNNNNNNNNNNNNNNNNNNNNNNNNNNNNN
NNNNNNNNNNNNNNNNNNNNNNNNNNNNNNNNNNNNNNNNNNNNNNNNNNNNNNNNNNNNNNNNNNNNNNNNNNNNNNNN
NNNNNNNNNNNNNNNNNNNNNNNNNNNNNNNNNNNNNNNNNNNNNNNNNNNNNNNNNNNNNNNNNNNNNNNNNNNNNNNN
NNNNNNNNNNNNNNNNNNNNNNNNNNNNNNNNNNNNNNNNNNNNNNNNNNNNNNNNNNNNNNNNNNNNNNNNNNNNNNNN
NNNNNNNNNNNNNNNNNNNNNNNNNNNNNNNNNNNNNNNNNNNNNNNNNNNNNNNNNNNNNNNNNNNNNNNNNNNNNNNN
NNNNNNNNNNNNNNNNNNNNNNNNNNNNNNNNNNNNNNNNNNNNNNNNNNNNNNNNNNNNNNNNNNNNNNNNNNNNNNNN
NNNNNNNNNNNNNNNNNNNNNNNNNNNNNNNNNNNNNNNNNNNNNNNNNNNNNNNNNNNNNNNNNNNNNNNNNNNNNNNN
NNNNNNNNNNNNNNNNNNNNNNNNNNNNNNNNNNNNNNNNNNNNNNNNNNNNNNNNNNNNNNNNNNNNNNNNNNNNNNNN
NNNNNNNNNNNNNNNNNNNNNNNNNNNNNNNNNNNNNNNNNNNNNNNNNNNNNNNNNNNNNNNNNNNNNNNNNNNNNNNN
NNNNNNNNNNNNNNNNNNNNNNNNNNNNNNNNNNNNNNNNNNNNNNNNNNNNNNNNNNNNNNNNNNNNNNNNNNNNNNNN
NNNNNNNNNNNNNNNNNNNNNNNNNNNNNNNNNNNNNNNNNNNNNNNNNNNNNNNNNNNNNNNNNNNNNNNNNNNNNNNN
NNNNNNNNNNNNNNNNNNNNNNNNNNNNNNNNNNNNNNNNNNNNNNNNNNNNNNNNNNNNNNNNNNNNNNNNNNNNNNNN
NNNNNNNNNNNNNNNNNNNNNNNNNNNNNNNNNNNNNNNNNNNNNNNNNNNNNNNNNNNNNNNNNNNNNNNNNNNNNNNN
NNNNNNNNNNNNNNNNNNNNNNNNNNNNNNNNNNNNNNNNNNNNNNNNNNNNNNNNNNNNNNNNNNNNNNNNNNNNNNNN
NNNNNNNNNNNNNNNNNNNNNNNNNNNNNNNNNNNNNNNNNNNNNNNNNNNNNNNNNNNNNNNNNNNNNNNNNNNNNNNN
NNNNNNNNNNNNNNNNNNNNNNNNNNNNNNNNNNNNNNNNNNNNNNNNNNNNNNNNNNNNNNNNNNNNNNNNNNNNNNNN
NNNNNNNNNNNNNNNNNNNNNNNNNNNNNNNNNNNNNNNNNNNNNNNNNNNNNNNNNNNNNNNNNNNNNNNNNNNNNNNN
NNNNNNNNNNNNNNNNNNNNNNNNNNNNNNNNNNNNNNNNNNNNNNNNNNNNNNNNNNNNNNNNNNNNNNNNNNNNNNNN
NNNNNNNNNNNNNNNNNNNCCTAAAAATCTTNNNNNNNNNNNNNNNNNNNNNNNNNNNNNNNNNNNNNNNNNNNNNNNNN
NNNNNNNNNNNNNNNNNNNNNNNNNNNNNNNNNNNNNNNNNNNNNNNNNNNNNNNNNNNNNNNNNNNNNNNNNNNNNNNN
NNNNNNNNNNNNNNNNNNNNNNNNNNNNNNNNNNNNNNNNNNNNNNNNNNNNNNNNNNNNNNNNNNNNNNNNNNNNNNNN
NNNNNNNNNNNNNNNNNNNNNNNNNNNNNNNNNNNNNNNNNNNNNNNNNNNNNNNNNNNNNNNNNNNNNNNNNNNNNNNN
NNNNNNNNNNNNNNNNNNNNNNNNNNNNNNNNNNNNNNNNNNNNNNNNNNNNNNNNNNNNNNNNNNNNNNNNNNNNNNNN
NNNNNNNNNNNNNNNNNNNNNNNNNNNNNNNNNNNNNNNNNNNNNNNNNNNNNNNNNNNNNNNNNNNNNNNNNNNNNNNN
NNNNNNNNNNNNNNNNNNNNNNNNNNNNNNNNNNNNNNNNNNNNNNNNNNNNNNNNNNNNNNNNNNCTTCTCCAGCTGGC
TCCCCTGTGGAACTGATGGCTTATTGGGACCAGATTACAAGTAGTTATGCTAATTCTTGTTTTACTTTGTTCTCTCTTGT
TGTTTTCAAATTATTTATACCTCACACCCCTCTCTGCTTCACTGNNNNNNNNNNNNNNNNNNNNNNNNNNNNNNNNNNNN
NNNNNNNNNNNNNNNNNNNNNNNNNNNNNNNNNNNNNNNNNNNNNNNNNNNNNNNNNNNNNNNNNNNNNNNNNNNNNNNN
NNNNNNNNNNNNNNNNNNNNNNNNNNNNNNNNNNNNNNNNNNNNNNNNNNNNNNNNNNNNNNNNNNNNNNNNNNNNNNNN
NNNNNNNNNNNNNNNNNNNNNNNNNNNNNNNNNNNNNNNNNNNNNNNNNNNNNNNNNNNNNNNNNNNNNNNNNNNNNNNN
NNNNNNNNNNNNNNNNNNNNNNNNNNNNNNNAGTACTGAATAAAACATAATGCTTAATTTTTTTTTCAGTTGACAATTAG
AACCAATACAAGAGTATGAAAAGAAAGAAAACAGGAGGGTGAAAGAGGTAGAGAGAATGAGGTTTGCTTCAAATGTCAGG
TGTGGAAACACATAAATTGCCTACTTTTATACTTTTACATTTAAAAGACACATAAGCATATGTATATATGTTTATATACA
TCACTTATCCTTTAAAAAAAGGAAAGAAAAGAAAAGTGATCATGTTTGGCTGAAATAGAAACCAAGAAACAAAACCAAAA
CATCCCCACAAATCAAAAAGTTTCATAGACAATTCAATTTCTCATTTTTCTATTAAGAAATCCAGCCACAAAATGTGATT
TGTTTTGCTAGCCACCAGACTCAGATGATTGTTTTACGTGATTTCTAACCACATTTCAAGCAAGATATNNNNNNNNNNNN
NNNNNNNNNNNNNNNNNNNNNNNNNNNNNNNNNNNNNNNNNNNNNNNNNNNNNNNNNNNNNNNNNNNNNNNNNNNNNNNN
NNNNNNNNNNNNNNNNNNNNNNNNNNNNNNNNNNNNNNNNNNNNNNNNNNNNNNNNNNNNNNNNNNNNNNNNNNNNNNNN
NNNNNNNNNNNNNNNNNNNNNNNNNNNNNNNNNNNNNNNNNNNNNNNNNNNNNNNNNNNNNNNNNNNNNNNNNNNNNNNN
NNNNNNNNNNNNNNNNNNNNNNNNNNNNNNNNNNNNNNNNNNNNNNNNNNNNNNNNNNNNNNNNNNNNNNNNNNNNNNNN
NNNNNNNNNNNNNNNNNNNNNNNNNNNNNNNNNNNNNNNNNNNNNNNNNNNNNNNNNNNNNNNNNNNNNNNNNNNNNNNN
NNNNNNNNNNNNNNNNNNNNNNNNNNNNNNNNNNNNNNNNNNNNNNNNNNNNNNNNNNNNNNNNNNNNNNNNNNNNNNNN
NNNNNNNNNNNNNNNNNNNNNNATNNNNNNNNNNNNNNNNNNNNNNNNNNNNNNNNNNNNNNNNNNNNNNNNNNNNNNNN
NNNNNNNNNNNNNNNNNNNNNNNNNNNNNNNNNNNNNNNNNNNNNNNNNNNNNNNNNNNNNNNNTAGGTTGTATGGTTAT
ATTTTAGTCAACAATGTAATCACCAGATAATATAAATGTTTGTTGTTGTTGTTATCAAATACCTGCTGCAGTGGCAGCAT
AAAGACTAGTTCACAAACAAGCAACATTTTCTTGTTAAGATACTGAAACCAGTGTCTTTGAAACAAGGCCAAAGCAGGGA
TTCACATTATATCCACTATTAATTACTACAGTACTGATTTAAAGGTTAAAAGATAAAAAAGGATAAGTGCAAATATAGGG
CCAAAATAGGGAAAGTATCTGTGAAATGTATTTCAGCTAAAGGATGCTATCTTTCATATAGACAAAATGAAAAGGAAAGA
AAAAAGTCCTCAGCAGAAAACTGAGAAATACTCATAAGCGTTGACCAATTACTGGAGTATTAAAAAATTATTTCAAAAAA
TTAGAAGCTGAATGAAAGTAGTTTCTGATCTTAATAAAGTGAGAAAAAAAAGAATGTGTGCAAAGTACAATGGAACACTT
CCATGGAATATCTTTAACAAATTTTCCTTAAAGTAGGTTTTGGTCAAATAGCTGCTTGGTTCGTTCGAGAACTGAAGCTA
TAACTGACCTTGACAGAAACAGAAGGGAGAAATGAAACAGAGGGGAGATCAAAAGTGACCTTCATTTTACAGAAAAACAC
AAGCTGAGACAAACAACATCTGAGCTGATTAGAGGAATTAAAAAGAGTAGGTCATGCTTGTGCATCAGAAGTTAAATGAA
AGGAGTGAGGCCACCTGTATGTCTCAAGGTAGAAAGGAGGACTGCATTGTAATCAGTTTCCTTTTTACGTATTTTAGACC
TGGCTAAGCAGAGGTATGCCTTTTTAATACCATCAGTTACAACTGATATGGGAAAATGCTTTGGGCTATGCCATTTTTTT
AGGCAATCTCCTATATTTTGGAAATTTCAAAACGGTAAACTAAAAGAAAGTGTTTGAGGCCAGAGAAGAAAACAAGCAGC
ATTATTTTATAGTTGTAAACCAAATATAGTGGATAGGTATTAGTAAGTTTCTTTTTTTCCAGTAGTTTCTTTTGTTTTTT
TTTNNNNNNNNNNNNNNNNNNNNNGATTAATTAGGAAGCCACTGGAAAGGAAATAGCAATGCAATAGATCATGTTTAAGG
GAATCTTTATGGTTTACTTGATTAAAGTCTTGGAACAATGAAATAACTGAGCATTGATTTGTATCTAACACATTCAAAGA
ATATTTCATTCCAGTTCTTTAAATCCAGGCCACAATTATTTTAAGAATCCAGCAAGATTTAAAAAGCAAACAAAGGAGCA
AATAAACAGACCTTAAAGGCATTTGACTCTAAAGTTCCAAAGAAATCAGCCATTTATAAAAATTTTTTAAACCCATAAAT
TTAGTATTATTCTATTTAANNNNNNNNNNNNNNNNNNNNNNNNNNNNNNNNNNNNNNNNNNNNNNNNNNNNNNNNNNNNN
NNNNNNNNNNNNNNNNNNNNNNNNNNNNNNNNNNNNNNNNNNNNTAGGCTTNNNNNNNNNNNNNNNNNNNNNNNTCAAAG
CTCACAGACAGCCTGCAAAGGAAATGGACACATAAGTGGATTTAGATTAGTAAACTCCAACTGGTTTAAGATTTGCGGGG
GGAGTTATCTTTTAACTCCATTATATTCATATTTTGATGGGAAGCTCCTGATACATTTAGAGGAAATAAATGGCGTAACA
TCCATGTAATTTTCCTTGTATCCACACCTTAATTTGAAGATGTTCTAATTTTGGGGGCTGAGGGGTGGAGTAGGAGATGG
GGGGTGGCGAGGAAGAAAATATATAAATTATTAATGTAAAAATTTGTGGGTTTTATTGTGTAAACACTGTTGAGCTGTGC
TTCCATTCACCATAGAAATTAAAATGAGAACAACACAGGGGGTATTAAACTCATGAGAATAAAGTGCATATCCGTACCAC
CCCAAGTGCAGTTGATTTCACTGGAATAATCTCAGTTATCGTTTTCAGTTCTTATTCATTTTTATTCTAATTTGAGAAGG
AAGTCTATATGACATTACTTGAATCTAATATCTCTCGAGCATTTTTATATTCTAGAACNNNNNNNNNNNNNNNNNNNNNN
NNNNNNNNNNNNNNNNNNNNNNNNNNNNNNNNNNNNNNNNNNNNNTGTTTGGATTTAATATTGGCAGGACCATATCNNNN
NNNNNNNNNNNNNNNNNNNNNNNNNNNNNNNNNNNNNNNNNNNNNNNNNNNNNNATAGTCAGTAATGAATAGGAAAGGTG
GTAGTCATTTAACACAATGGTGCCTTAAACTTTTCTTTAATGAATATGGGGGATGGGGGTGGTATCCCAGTTACCCANNN
NNNNNNNNNNNNNNNNNNNNNNNNNNNNNNNNNNNNNNNNNNNNNNNNNNNNNNNNNNNNNNNNNNNNNNNNNNNNNNNN
NNNNNNNNNNNNNNNNNNTTTCTGAGATCAAAATGAGGTGAAACATTAAAAATGCACTCAAAGAAACAAACATGATATCA
CATTACCGAGGTAATATGACCATGCCTCTCTCTCTCCATCTCCTTTCCTCCATTCTTGCATGAAAAATCATTACTTTAGA
GACTCNNNNNNNNNNNNNNNNNNNNAAAGTGGATTACCAGTTCTCTTTCCTTCTCCAAGCTTGGAGCTATTTTCACTCCT
TTTGTTAATTGAAGCCNNNNNNNNNNNNNNNNNNNNNNNNNNNNNNNNNNNNNNNNNNNNNNNNNNNNNNNNNNNNNNNN
NNNNNNNNGTCTCTTTTTTTAATTTAAATGTTCTTGTCACCCTTCCTCCAAAAAAATCTTCCCCAACCCTTTATGTAATT
ATGTTCATACCTGTGAGGTCCTATTTTTCTTCNNNNNNNNNNNNNNNNNNNNNNNNNNNNNNNNNNNNNNNNNNNNNNNN
NNNNNNNNNNNNNNNNNNNNNNNNNNNNNNNNNNNNNNNNNNNNNNNNNNNNNNNNNNNNNNNNNNNNNNNNNNNNNNNN
NNNNNNNNNNNNNNNNNNNNNNNNNNNNNNNNNNNNNNNNNNNNNNNNNNNNNNNNNNNNNNNNNNNNNNNNNNNNNNNN
NNNNNNNNNNNNNNNNNNNNNNNNNNNNNNNNNNNNNNNNNNNNNNNNNNNNNNNNNNNNNNNNNNNNNNNNNNNNNNNN
NNNNNNNNNNNNNNNNNNNNNNNNNNNNNNNNNNNNNNNNNNNNNNNNNNNNNNNNNNNNNNNNNNNNNNNNNNNNNNAT
TTCAATTTTGAAATGGTATATATTCTTTTCTCACATGTTAAACAATTTCCAGCTTTACAAAATCTGCTTTTGTGTATGAG
TGCAGTTTAAACATTTGATTCTGTAGTAAGATGCCTGTTTCAAATTGGACCAAGTAACAATATTTTCACATTTTATTTGG
ATCTTGAGTACTAAACTTTGATGACAGGATATGGATTATGGGATATATACATGTCTTTTGACTAAGTTAATTTTTGTTTG
GAGTTTCCATTATCCATAGAAATACTAAACTTAGAATCTAAATCCTAAACATAGAATACTAAACTTTGACGACAGGATAC
AGATTATGGGATTTATACATGTCTTTTGATTAAGTTAATTTTTGTTTGGAGTTTCTATTACTCATTGTATCAGATGTCTT
ATTGCCTAAATCACATTTGGTTATGCAGATTTTTTGCATGTAATGCAGGGATCATTTAAGTTTTATTTTCTTAGGAATTT
TGGCATCATTCTTTGGCAGTCTTGGTGAGATTTTTTTAATTTTAACTTTTCATAGGTTATGTCCTGTGCAGTCTATAATT
TTTACTCCCATTTTCCAAATACAGTTTTAAAACTTGTGTCGGAGAAGTTTTCTCCTATTTTATTACATGCAAATATTTTA
TGAAAACTCCCAATTTTGCCTTAAGGATTTATTTGGAGGAGGTATTCATTTATTTCACTTTGTAAAGTACGACCTTTTAA
TTTTGTCCTAAGTTTGAACTAGAATATAAAAGACGACAAATTGATAGCTATAATTTAGAAACTTAGATTTCGAGAACANN
NNNNNNNNNNNNNNNNNNNNNNNNNNATCATCCGTTATGTAAAAGTGCAGTAGAGAATGACAAGTATACTTCTGTATAGN
NNNNNNNNNNNNNNNNNNNNNNNNNNNNNNNNNNNNNNNAAACAAAAACCCAGTCCCTTTTAAGGGTTACATTAACACGA
CGGAACTGCTTGGGTTCCAAGGTCATTTGTTTTTCTTCAATGGAAAATTTTTTATATTTTATTTAATTGTTTCTAAGATT
GCCTATTAAATAGGTGTTAGTATATATTAGCATTCCGATCATCGTCAGCATAGATAATAGAATTCCGAGTTACTTGCCAC
TGGAATATTGATATAGAATTTTCAATTGTACTTTAGGTAGAAGTGAAGAAACAAGTTTGATGATTAGCATGAATTCGGTA
TCCTGTGTGTTCTAACGGCTAACAGGTTCAGGTTGTCTTTAAGCTTTGTGTTTAAGGTAACATTCACTTACATTCATAAC
GATAAACAATTCGTTAGTATGCTGCACCTTCAGCCTTTGAATTAAGGGGATAATAAAATAGCTTTGTAATGACAACGTTT
GTATTTTAAAGCAGGTGTTAGCACCTTCAGCGGTTTTGATTAGATGTAAACAAAGCAGAAAGCAGAGCGTTTCAATCGTA
TTAAATAGTTTCCCTTGAGAATAGGTAGGTTGGTTGGGCGGGCTTTAGCTGAGGGCCGGGGGCGGTATTGAGGGGAGGTG
TTGGGGGCGGAGAAGTACATATTTCACTGCAAAAGCTATAGTCAGTCAGTCAGTCCCTGGCAGAAATAACCCTTGAATAG
CAAGATAATTTTCGTAACGCTTACATCTTCCAATTTTGCTTCCTCACCCTTTTTAAACGGTGCAATCATACGCTTCTGCC
