# Supplementary material for: Conservation analysis of sequences flanking the testis-determining gene Sry in 17 mammalian species
Source: BMC Dev Biol. 2015 Oct 6;15:34. doi: 10.1186/s12861-015-0085-6 (PMC4595323; doi:10.1186/s12861-015-0085-6)
Supplement: Additional file 3: — Sry 3’ flanking sequences. Repeat-masked 10 kb sequences from 3’ of Sry. (TXT 146 kb) [file 12861_2015_85_MOESM3_ESM.txt]

>antelope 10000 bp
CTTTCTTACTCTCGCTAACAAAGGCACTCTTTATCTCAATTTTACTACAATTTCACCTGCGACTTAATTTTAAAATAAGC
CAAATAAGTATATTTAACAAGTAAAGAATTTGGACTTTCCAAAATAACTGCTCCTCTGTTAATCAGTTCTTTCTGTAAGA
GTACTTTTTTGTAAGAAATTATCTTAACATCACCAAAACTGCTTGAGTTAGAAGATCATCTGTTTTTCCTAGTAATGACA
CAATTTTTATATTTATTATTTTAATTGTTCCAGAGATTGGCCATTAGTTACATGGTAGCATATATTAATAATCTGGTAAT
AGCCACTATAGACAATATAACTTTTTATTTTAAATGCTGTAACTCCAAACTATAGTACTTTCAGAAACANNNNNNNNNNN
NNNNNNNNNNNNNNNNNNNNNNNNNNNNNNNNNNNNNNNNNNNNNNNNNNNNNNNNNNNNNNNNNNNNNNNNNNNNNNNN
NNNNNNNNNNNNNNNNNNNNNNNNNNNNNNNNNNNNNNNNNNNNNNNNNNNNTTCATGGTACAGAGNNNNNNNNNNNNNN
NNNNNNNNNNNNNNNNNNNNNNNNNNNNNNNNNNNNNNNNNNNNNNNNNNNNNNNNNNNNNNNNNNNNNNNNNNNNNNNN
NNNNNNNNNNNNNNNNNNNNNNNNNNNNNNNNNNNNNNNNNNNNNNNNNCTTTCACAGTTTATAGCCTTTTGTTNNNNNN
NNNNNNNNNNNNNNNNNNNNNNNNNNNNNNNNNNNNNNNCTTTAGTCATACAAAATTGTAAGGTTTTACTTGTGTTTTGA
AGGGATTATAACATCCATCCAGTATTTAATTAACTCCTGTGAGAGCCAAGGTTTCATCTCTTTTCTGAAAAGTTTCTTTT
AATCACTGGCAATACACTTGTTTCCATTTTCACTTAACTTTTGCATTCTTGGAGGGAGAAAACAAAAAGTAAAGTGATAG
TATGTCAGGAATATAAACTATTCAAACTATGTGGCATGGGGGATGGGATAAGCAAGATCTTGTCTGGTTAATCTGATGAG
GTGTCAGTGAAAATGTAAATCAAAGGTGTTTAAAAATGTGCAAACAGGCTAAAGTAGAAACATTGGCAGCTTACAAAGAA
AGCATCACTTTTTTGGAATGAAAATAAGTCCATGGTCAAACTTNNNNNNNNNNNNNNNNNNNNNNNNNNNNNNNNTGCAT
ATCAAAGTCAACTTTCCAATATATATATGTACCAAACTCTTGAAAAACAGTACTTCAAATAATAAATCTCAAAACTCCAA
AACAATATGTAGTGAAATGTGGAGTTTTTGAAAGAAAGTCCAGGGGAAAAAGGGAGGTAACTTCACAGATTGATTTGTTC
CTGGAAAAATATTGTTTAATCAGATTTATGTGCTCCAAATGGTAATTATGTGCTATGATAACCTTTCAAACACATACCTA
AAGTTGTACTTTAAAGTATTTTATATTTTTCCATTTATATGTATTGGTGTTTAAAGCCTCTCTTTCCTCATGTTCATAAA
TAAACTACACTCTAGCTTTTGTCAAAATATGTATGCTTTGCTTTTCTTGAACATCAAATAAAAGAAAACACAAAATACTA
TGTTTAGTGTCTTTTTCTTCAAATAGCATCAGTTACATTGAGTTCGTTTTGAAAATTACTATGTACACTTCATCCTGTAT
ATTATAGATGTGTGACTGNNNNNNNNNNNNNNNNNNNNNNNNNNNNNNNNNNNNNNNNNNNNNNNNNNNNNNNNNNNNNN
NNNNNNNNNNNNNNNNNNNNNNNNNNNNNNNNNNNNNNNNNNNNNNNNNNNNNNNNNNNNNNNNNNNNNNNNNNNNNNNN
NNNNNNNNNNNNNNNNNNNNNNNNNNNNNNNNNNNNNNNNNNNNNNNNNNNNNNNNNNNNNNNNNNNNNNNNNNNNNNNN
NNNNNNNNNNNNNNNNNNNNNNNNNNNNNNNNNNNNNNNNNNNNNNNNNNNNNNNNNNNNNNNNNNNNNNNNNNNNNNNN
NNNNNNNNNNNNNNNNNNNNNNNNNNNNNNNNNNNNNNNNNNNNNNNNNNNNNNNNNNNNNNNNNNNNNNNNNNNNNNNN
NNNNNNNNNNNNNNNNNNNNNNNNNNNNNNNNNNNNNNNNNNNNNNNNNNNNNNNNNNNNNNNNNNNNNNNNNNNNNNNN
NNNNNNNNNNNNNNNNNNNNNNNNNNNNNNNNNNACNNNNNNNNNNNNNNNNNNNNNNNNNNNNNNNNNNNNNNNNNNNN
NNNNNNNNNNNNNNNNNNNNNNNNNNNNNNNNNNNNNNNNNNNNNNNNNNNNNNNNNNNNNNNNNNNNNNNNGAATGGTT
TTATATATGTTTAGTAGGCNNNNNNNNNNNNNNNNNNNNNNNNNNNNNNTTGGCAAGTTTTGATGAGTATTTTCGTATTT
TCTAATGAATATTTGCCATATTTTAAAATGTGCCAACTTTAAAAAATATTCACTGGTATGAACTAATAGTATGAATTNNN
NNNNNNNNNNNNNNNNNNNNNNNNNNNNNNNNNNNNNNNNNNNNNNNNNNNNNNNNNNNNNNNNNNNNNNNNNNNNNNNN
NNNNNNNNNNNNNNNNNNNNNNNNNNNNNAATTAAAAAAAAAAGGCAGAAAAATGAATCCTTATTGGGATGCTGGGAAGA
CTATATAAGTTTAAGGTGTATAATGAGTCAATGAGCAAAAATATATAAAGNNNNNNNNNNNNNNNNNNNNNNNNNNNNNN
NNNNNNNNNNNNNNNNNNNNNNNNNNNNNNNNNNNNNNNNNNNNNNNNNNNCTAGTATGGATGATAATAATAACAAAATA
GCAATGGCAAAAGCTACCTACTAGGATACTGTGAAAACTAAATAAATGAAGGTACATATTCTGTGAGTGAAAGTATACAT
AGTGCTTGGAACAGACATAAGCATTGGTAACGAACAACNNNNNNNNNNNNNNNNNNNNNNNNNNNNNNNNNNNNNNNNNN
NNNNNNNNNNNNNNNNNNNNNNNNNNNNNNNNNNNNNNNNNNNNNNNNNNNNNNNNNNNNNNNNNNNNNNNNNNNNNNNN
NNNNNNNNNNNNNNNNNNNNNNNNNNNNNNNNNNNNNNNNNNNNNNNNNNNNNNNNNNNNNNNNNNNNNNNNNNNNNNNN
NNNNNNNNNNNNNNNNNNNNNNNNNNNNNNNNNNNNNNNNNNNNNNNNNNNNNNNNNNNNNNNNNNNNNNNNNNNNNNNN
NNNNNNNNNNNNNNNNNNNNNNNNNNNNNNNNNNNNNNNNNNNNNNNNNNNNNNNNNNNNNNNNNNNNNNNNNNNNNNNN
NNNNNNNNNNNNNNNNNNNNNNNNNNNNNNNNNNNNNNNNNNNNNNNNNNNNNNNNNNNNNNNNNNNNNNNNNNNNNNNN
NNNNNNNNNNNNNNNNNNNNNNNNNNNNNNNNNNNNNNNNNNNNNNNNNNNNNNNNNNNNNNNNNNNNNNNNNNNNNNNN
NNNNNNNNNNNNNNNNNNNNNNNNNNNNNNNNNNNNNNNNNNNNNNNNNNNNNNNNNNNNNCAACTAATTAACANNNNNN
NNNNNNNNNNNNNNNNNNNNNNNNNNNNNNNNNNNNNNNNNNNNNNNNNNNNNNNNNNNNNNNNNNNNNNNNNNNNNNNN
NNNNNNNNNNNNNNNNNNNNNNNNNNNNNNNNNNNNNNNNNNNAGCTAATTAAAATAATGATAACAAATAACAGTGGCAA
CCTACTTCAATTGGATGCAGAAAGGACAAAATTACTTAATGGTGTATAATTTAAAGATTTAAAGTATTTAAAGTACTTAG
GATAGATGTAGGCACTGGNNNNNNNNNNNNNNNNNNNNNNNNNNNNNNNNNNNNGTGAAAGTTTAAAACAAAAAACACCT
GTTCTGCTTCATTGAGATGCTGTGAAAACTGAAGAAACTGATGCATACAGATTTAATGACTATTTAATATACTCAGAGGT
TAACATAATTAAAGTGCTAAATAGCANNNNNNNNNNNNNNNNNNNNNNNNNNNNNNNNNNNNNNNNNNNNNAACCACTTC
ACTGGAATATTATGAGACTAAATAGGTAAAGGTATATAAGGTTCAAGGAATAAATATACAAAGTTCTTACAGTAAAAGAT
AACATTAGGAAAGAAGNNNNNNNNNNNNNNNNNNNNNNNNNNNNNNNNNNNNNNNNNCTCCTTCACTGGGACTCTGTGAA
GATTAAATATCACAGTATTTAGGATTCAAAGAGTAAATTTATATAATGTACTAAAAATGGAGGTTTGTTTTATTGAAGTG
CTAGTTAATAGTAATACTTGAAAGCAACAAGGACATCATCGATATGCTGTGAAGACTGAATAATTTCATGTGGGCAGAGT
TCAAGGAGCACAATGTGCTGTGAATTGAGGTCAGTATCAATAGAGANNNNNNNNNNNNNNNNNNNNNNNNNNNNNNNNNN
NNNNNNNNNNNNNNNNNNNCAGCAAAGTAATTATAGTGCAAATACAGCAATGATGGATATTTAACTAGGATACTATGAAC
ACTAGGGTGACTAAAACTTATAGGATTTGATGAAAAAGTGTATCTAAGTACTAAAAGAAGTCAACATGAGTAAAATCTAG
GNNNNNNNNNNNNNNNNNNNNNNNNNNNNNNNNNNNNNTAGGAAAAAAAAAAAAACCTTCACGAATACTGTGAAGACTAA
GTGAAGGTGTAGGTTTCAAGAAATAAGTGTTTGAAATTCTTGGAACACAGGTAGGTATAAGTAAAACACTAACTAATAAC
ACCACCAACAACATGTATAATAATAAATAATAAAAATGAAACATATCATTGGGATACTATGGCACTATTTTAACTAATTG
TGGTATACAGGGGCTGAATGAGTAAATGCATAGAAAGTACTTAGGAAAGAGGATTGGAGACAGGATGGCAGAAAACTTGT
CNNNNNNNNNNNNNNNNNNNNNNNNNNNNNNNNNNNNNNNNNNNNNNNNNNNNNNNNNNNNNNNNNNNNNNNNNNNNNNN
NNNNNNNNNNNNNNNNNNNNNNNNNNNNNNNNNNNNNNNNNNNNNNNNNNCNNNNNNNNNNNNNNNNNNNNNNNNNNNNN
NNNNNNNNNNNNNNNNNNNNNNNNNNNNNNNNNNNNNNNNNNNNNNNNNNNNNNNNNNNNNNTGGGATTTCATCTTGAAG
ACAGTCATCTTAAGGCACGATGAGAACTGGGCCTGAACCCTGTTAAATATCATCAAAGAACAATCAGGAAACTCCATCCT
CACAGATTGCAAAGTAAAGCTCAGATTGTGTTAATTCGACTAATGATAGCACCTGAACTTGCATATTGTAGTTGGTAATT
CCTCCACACCTCCATATTGTAAAACAAATTATTAATGTGTAACCAGTTTGAGTGAACTCCAGGAGTTGGTGNNNNNNNNN
NNNNNNNNNNNNNNNNNNNNNNNNNNNNNNNNNNNNNNNNNNNNNNNNNNNNNNNNTNNNNNNNNNNNNNNNNNNNNNNN
NNNNNNTGTGTAACCAGTCATGTAGTGGAAGGTATAAAACTGAGTCCTTCAAAATCANNNNNNNNNNNNNNNNNNNNNNN
NNNNNNNNNNNNNNNNNNNNNNNNNNNNNNNNNNNNNNNNNNNNNNNNNNNNNNNNNNNNATTGTTTTACAACTCTGGAT
TCTAAAAAAATGTCTGGTATGTTGGCTGGGAAACCCTCAGAGAGACAGGCACATTGAGCCTCCACCTGAGGCTTTCGCTG
GAATTAGAGCCTCTGGGAGGGTAAGGTGCCTCCTCTCTACGGTCAGCTCTTGTTTTATTGACTCATATTTCTAGGCAGAC
TTCACAAGACTGTGGATTACAGAGGGTAAAAAACAGGTCGGTTCCACTGTAATAGTGGAAGAAGGGACTTGATCAACCCA
CTGGGCCTGGATGAACTTGTGGTGACTGTGTCCTTGTAGGCTCAGTGGGGAATTGTTTACCGAAATAAGTAAAACAGTAT
TAACTGAAACTGTGCCAATTATCAATATACTTACTAGTTTCCAGGGGACTGTCCCATTTGTGCAAAACCCTCCCACTCTC
CTTAGGCATTCAGGGACCTCCTGAATGTTGTTTAGGACCAGACTGGAAACTGAGGTTCTGGGTACACATTTGTCTGCACT
GATCCATGTTAAGACAGACTGGGATCTTGCCAGCATCAGACTTATGCAAGGAAGAGTACACAAAAGCCTTAACAGATTGG
ATTTGAATGACTGCTGACAGAAAAACATGAGTGGTATTACCATGGAAAGACTTGGTAGGTAAGACCCTTTTCACTCTGGT
CATGGCTGAGGTAAAGTGGCAGTTGTACTTCTTCGAGTGGAGACTTCACCCATGGTTGGGGTACAAGACCCTAGCAATTA
GCGATGAATAGAATTTGGGCTTGCTGTAAGTGATAGAGGGAAAGTAAAGAAGTAGGAAGGGTAGCAAAAAATCCAAACCA
ACCTTTCCTGAATAGATGATTAAAAAATTAAAAAAAAAAANNNNNNNNNNNNNNNNNNNNNNNNNNNNNNNNNNNNNNNN
NNNNNNNNNNNNNNNNNNNNNNNNNNNNNNNNNNNNNNNNNNNNNNNNNNNNNNNNNNNNNNNNNNNNNNNNNNNNNNNN
NNNNNNNNNNNNNNNNNNNNNNNNNNNNNNNNNNNNNNNNNNNNNNNNNNNNNNNNNNNNNNNNNNNNCAAATATGTTAT
CTTGGAATAGGAGAGAGCAAAATTTTGCTGGTGAAGGCAAAATCCAAGGAAGAAAAAATAAAGAAAAAAATACTATGATC
TGGAGGATGAAGAACTCCCATTATTCCCTTCATACTGGAAAACACAAAGGGGACCCCCAGAACAAAAAGAAGCAACATTC
CTCCTCTGTCTCCCCCAGTGGAGGAGATTTCTCTCCCTCCTATTATACCACAAACTGTGACAGGAGCTACTCCACCCAAC
ATTATACCCAACCCTCTCCAGTTTAGAAGAGGAGAGATATGGAGAGTTAAGTGTTCAGAGGCAGCTGAGGTCTACAAGGG
AACTTCGAGAGAGATAGGTTTTTGCCAATAACTGTTAGGGAAGTCCAAGCAGTATCACAGGTGGGGCCAGATGGGTATAT
CCATTCTNNNNNNNNNNNNNNNNNNNNNNNNNNNNNNNNNNNNNNNNNNNNNNNNNNNNNNNNNNNNNNNNNNNNNNNNN
NNNNNNNNNNNNNNNNNNNNNNNNNNNNNNNNNNNNNNNNNNNNNNNNNNNNNNNNNNNNNNNNNNNNNNNNNNNNNNNN
NNNNNNNNNNNNNNNNNNNNNNNNNNNNNNNNNNNNNNNNNNNNNNNNNNNNNNNNNNNNNNGTGGCTTCACTGCTAAAA
TTTCAGGTGGGAACAGATTTTCCTCATGTCTGTGGTGATACCAAGGGAAGATGAGTGGAAGCTCTAACAGTCATCTGGAG
GGCTGCAGACTCTGAAATCNNNNNNNNNNNNNNNNNNNNNNNNNNNNNNNNNNNNNNNNNNNNNNNNNNNNNNNNNNNNN
NNNNNNNNNNNNNNNNNNNNNNNNNNNNNNNNNNNNNNNNNNNNNNNNNNNNNNNNNNNNNNNNNNNNNNNNNNNNNNNN
NNNNNNNNNNNNNNNNNNNNNNNNNNNNNNNNNNNNNNNNNNNNNNNNNNNNNNNNNNNNNNNNNNNNNNNNNNNNNNNN
NNNNNNNNNNNNNNNNNNNNNNNNNNNNNNNNNNNNNNNNNNNNTCTCAGGATGAGTCGGAAGACNNNNNNNNNNNNNNN
NNNNNNNNNNNNNNNNNNNNNNNNNNNNNNNNNNNNNNNNNNNNNNNNNNGGCAACAGATCTCCTCTTCTTCCCATCAGA
CGCTACTAATTGTCAGATCCCAAAATGTGTGGATGACCTACTCCTGATGACAGAGACTTATTCTCAGTGTTGGAAAGTGT
CAGGAACAGCCAAACAATGAACCGACCTGAGGGNNNNNNNNNNNNNNNNNNNNNNNNNNNNNNNNNNNNNNNNNNNNNNN
NNNNNNNNNNNNNNNNNNNNNNNNNNNNNNNNNNNNNNNNNNNNNNNNNNNNNNNNNNNNNNNNNNNNNNNNNNNNNNNN
NNNNNNNNNNNNNNNNNNNNNNNNNNNNNNNNNNNNNNNNNNNNNNNNNNNNNNNNNNNNNNNNNNNNNNNTAATGTCTG
ATCAACTAAGGGGCAAAGCAAGCAGCCACCCAGGACAATACAGCAACCAAATTTATGGTGACACCTGTGGTGTCTAGCCT
ACTAACTGCTCAAGTGACCCCAGTCTTTGACAAGAAAGAAATCACCTGGGCACAAACTGAGTGAGAAACATAGTGGGAGG
ATTGATGGTGGAAAATCGCAGATGGGAGTCTTTTGGTCCCCTCTAGGCTGTCATTTCAACTGGTTCTGGATTTCTATCAA
TCCACCATTTAGGTAAAATAAGACTTGCAATAATGTCTAACAGTCTTGTGTGTAGATGCAAGCTGCCAAGGTATAATCTA
TTCTAAAAATAACCTGGTTCCAAGGAGACAGCACCTCCTGGAATACAATGAAAGATGACAGCTCTATTTGAACATCTANN
NNNNNNNNNNNNNNNNNNNNNNNNNNNNNNNNNNNNNNNNNNNNNNNNNNNNNNNNNNNNNNNNNNNNNNNNNNNNNNNN
NNNNNNNNNNNNNNNNNNNNNNNNNNNNNNNNNGNNNNNNNNNNNNNNNNNNNNNNNNNNNNNNNNNNNNNNNNNNNNNN
NNNNNNNNNNNNNNNNNNNNNNNNNNNNNNNNNNNNNNNNNNNNNNNNNNNNNNNNNNNNNNNNNNNNNNNNNNNNNNNN
NNNNNNNNNNNNNNNNNNNNNNNNNNNNNNNNNNNNNNNNNNNNNNNNNNNNNNNNNNNNNNNNNNNNNNNNNNNNNNNN
NACAGCCCCACCCCACCCCTCCCCCGGTGGATGGACATGCTGTCATTAGCTGCCATTAGTGTTAATGAATATTAGAATGA
CACTGCCCCCCCATCAATGNNNNNNNNNNNNNNNNNNNNNNNNNNNNNNNNNNNNNNNNNNNNNNNTACTTATGCAGAAG
TAAAGGGAAAATTATCATAAAGAGGAAGGATGGAGGTGTTGTGGAAACTGAAACAGTTGGCTAAGCTGATCCATGGCAAC
GACCCCTATGTTCAGGAGAGAATTCCATTTGTTAATTCTGCCACAACTAATTACTAACATGTAACTAATGATTTAGAAGA
GGGTATAAAACCAAGTCCTCAGAAATCATTNNNNNNNNNNNNNNNNNNNNNNNNNNNNNNNNNNNNNNNNNNNNNNNNNN
NNNNNNNNNNNNNNNNNNNNNNNNNNNNNNNNNNNNNNNNNNNNNNNNNNNNNNNNNNNNNNNNNNNNNNNNNNNNNNNN
NNNNNNNNNNNNNNNNNNNNNNNNNNNNNNNNNNNNNNNNNNNNNNNNNNNNNNNNNNNNNNNNNNNNNNNNNNNNNNNN
NNNNNNNNNNNNNNNNNNNNNNNNNNNNNNNNNNNNNNNNNNNNNNNNNNNNNNNNNNNNNNNNNNNNNNNNNNNNNNNN
NNNNNNNNNNNNNNNNNNNNNNNNNNNNNNNNNNNNNNNNNNNNNNNNNNNNNNNNNNNNNNNNNNNNNNTTCAGTTCAG
TTCNNNNNNNNNNNNNNNNNNNNNNNNNNNNNNNNNNNNNNNNNNNNNNNNNNNNNNNNNNNNNNNNNNNNNNNNNNNNN
NNNNNNNNNNNNNNNNNNNNNNNNNNNNNNNNNNNNNNNNNNNNNNNNNNNNNNNNNNNNNNNNNNNNNNNNNNNNNNNN
NNNNNNNNNNNNNNNNNNNNNNNNNNNNNNNNNNNNNNNNNNNNNNNNNNNNNNNNNNNNNNNNNNNNNNNNNNNNNNNN
NNNNNNNNNNNNNNNNNNNNNNNNNNNNNNNNNNNNNNNNNNNNNNNNNNNNNNNNNNNNNNNNNNNNNNNNNNNNNNNN
NNNNNNNNNNNNNNNNNNNNNNNNNNNNNNNNNNNNNNNNNNNNNNNNNNNNNNNNNNNNNNNNNNNNNNNNNNNNNNNN
NNNNNNNNNNNNNNNNNNNNNNNNNNNNNNNNNNNNNNNNNNNNNNNNNNNNNNNNNNNNNNNNNNNNNNNNNNNNNNNN
>bat 10000 bp
GTAAGTTGGCTGCATAAGGTTCCCTTTTTACCTTAGTTTACAGTTCGGGCCTTCTCTTCTTTATTTTCCATATTGATTTC
CTTGCTCTCAGTAACAAAGCTCCTATTCATCTCAAATGTGCCTGTAATTTAAAAATAAGGCACACAAACATTCTTACGTA
ATTTAACCTGTGTATATGGCTGCTTGAAAGTACTAACTTGATGAGAAAGTATTTTAATACTATGGACCCAAGGTCATCTG
TTTTTCTATTAGTGAACAATTTTTATACCTAATTTTAGTTCTTCTAGAGATTGGCCATTAACTATCTTTATGTGTATAGT
TACTATTTTAAATACTATAACTCAAAAATAGGGTGAGAAATATGCACAGAATTGTTCTATAGGAAAAAAATCGTGCACTT
TAGTGAAAAACCCCTAGCTTCGGTTTGGTTTATTCATTGGCCTCTGGGCTACTTTGTAAATTGAAGGNNNNNNNNNNNNN
NNNNNNNNNNNNNNNNNNNNNNNNNNNNNNNNNNNNNNNNNNNNNNNNNNNNNNNNNNNNNNNNNNNNNNNNNNNNNNNN
NNNNNNNNNNNNNNNNNNNNNNNNNNNNNNNNNNNNNNNNNNNNNNNNNNNNNNNNNNNNNNNNNNNNNNNNNNNNNNNN
NNNNNNNNNNNNNNNNNNNNNNNNNNNNNNNNNNNNNNNNNNNNNNNNNNNNNNNNNNNNNNNNNNNNNNNNNNNNNNNN
NNNNNNATGTCAATGTACTTGTTTCCATTGCCACCTTTTTAAAAACTTGCAGTTTGCAAAGAGAAGCATTACTTTTAGAA
TAAAAATAAACCATTAGTCAAAATATATAGCACATATTAAAATCAACTTTTCAAAATGCATATATTCCAAAATATTTTAA
AACAACACCTCAAAAAATGAAACACCTGCACGCCCCCTACTGGGGATGGAGCGCCGTGCCCCCTCCCCTCCCGGCCACCC
NNNNNNNNNNNNNNNNNNNNNNNNNNNNNNNNNNNNNNNNNNNNNNNNNNNNNNNNNNNNNNNNNNNNNNNNNNNNNNNN
NNNNNNNNNNNNNNNNNNNNNNNNNNNNNNNNNNNNNNNNNNNNNNNNNNNNNNNNNNNNNNNNNNNNNNNNNNNNNNNN
NNNNNNNNNNNNNNNNNNNNNNNNNNNNNNNNNNNNNNNNNNNNNNNNNNNNNNNNNNNNNNNNNNNNNNNNNNNNNNNN
NNNNNNNNNNNNNNNNNNNNNNNNNNNNNNNNNNNNNNNNNNNNNNNNNNNNNNNNNNNNNNNNNNNNNNNNNNNNNNNN
NNNNNNTATATGTATTCTATATATTAGTGTTTTATATACTCCCCTTTATAATGAATGCTCTTTCTNNNNNNNNNNNNNNN
NNNNNNNNNNNNNNNNNNNNNNNNNNNNNNNNNNNNNNNNNNNNNNNNNNNNNNNNNNNNNNNNNNNNNNNNNNNNNNNN
NNNNNNNNNNNNNNNNNNNNNNNNNNNNNNNNNNNNNNNNNNNNNNNNNNNNNNNNNNNNNNNNNNNNNNNNNNNNNNNN
NNNNNNNNNNNNNNNNNNNNNNNNNNNNNNNNNNNNNNNNNNNNNNNNNNNNNNNNNNNNNNNNNNNNNNNNNNNNNNNN
NNNNNNNNNNNNNNNNNNNNNNNNNNNNNNNNNNNNNNNNNNNNNNNNNNNNNNNNNNNNNNNNNNNNNNNNNNNNNNNN
NNNNNNNNNNNNNNNNNNNNNNNNNNNNNNNNNNNNNNNNNNNNNNNNNNNNNNNNNNNNNNNNNNNNNNNNNNNNNNNN
NNNNNNNNNNNNNNNNNNNNNNNNNNNNNNNNAATGGTTTTCTACATTAGTCTTCCACTAAGATATTTTCTAAATGGAGC
AATTACTTTCATGTTAATAATAACTAATCGTTTTTTATCATTGCCAACCTGAAATTATTTGCTCTTTAGAGCATCCCAAT
GAGGCAATTTGGTTATTGCTTGTTATTTGTTATTTTTATTTTTTATTATTAGNNNNNNNNNNNNNNNNNNNNNNNNNNNN
NNNNNNNNNNNNNNNNNNNNNNNNNNNNNNNNNNNNNNNNNNNNNNNNNNNNNNNNNNNNNNNNNNNNNNGGTCCTCCTG
CCCTTTAAGATATATTTTTAACATTGTNNNNNNNNNNNNNNNNNNNNNNNNNNNNNNNNNNNNNNNNNNNNNNNNNNNNN
NNNNNNNNNNNNNNNNNNNNNNNNNNNNNNNNNNNNNNNNNNNNNNNNNNNNNNNNNNNNNNNNNNNNNNNNNNNNNNNN
NNNNNNNNNNNNNNNNNNNNNNNNNNNNNNNNNNNNNNNNNNNNNNNNNNNNNNNNNNNNNNNNNNNNNNNNNNNNNNNN
NNNNNNNNNNNNNNNNNNNNNNNNNNNNNNNNNNNNNNNNNNNNNNNNNNNNNNNNNNNNNNNGTATCTTCNNNNNNNNN
NNNNNNNNNNNNNNNNNNNNNNNNNNNNNNTCCGNNNNNNNNNNNNNNNNNNNNNNNNNNNNNNNNNNNNNNNNNNNNNN
NNNNNNNNNNNNNNNNNNNNNNNNNNNNNNNNNNNNNNNNNNNNNNNNNNNNNNNNNNNNNNNNNNNNNNNNNNNNNNNN
NNNNNNNNNNNNNNNNNNNNNNNNNNNNNNNNNNNNNNNNNNNNNNNNNNNNNNNNNATTATTTTTTATATTTCAATTAC
AGTTGATAAAAAACATTATATTATATTAACNNNNNNNNNNNNNNNNNNNNNNNNNNNNNNNNNNNNNNNNNNNNNNNNNN
NNNNNNNNNNNNNNNNNNNNNNNNNNNNNNNNNNNNNNNNNNNNNNNNNNNNNNNNNNNNNNNNNNNNTAAAAACCTCTC
TTTAAATTTGTNNNNNNNNNNNNNNNNNNNNNNNNNNNNNNNNNNNNNNNNNNNNNNNNNNNNNNNNNNNNNNNNNNNNN
NNNNNNNNNNNNNNNNNNNNNNNNNNNNNNNNNNNNNNNNNNNNNNNNNNNNNNNNNTTTTTTGTTTTCAAAATTGCCAT
GTGTAATTTGTTACATTTNNNNNNNNNNNNNNNNNNNNNNNNNNNNNNNNNNNNNNNNNNNNNNNNNNNNNNNNNNNNNN
NNNNNNNNNNNNNNNNNNNNNNNNNNNNNNNNNNNAGTATTATAAGCCAGGAAAGAAATTACTCTACATAAACACATAAA
ATCTGTTTTAGCAAGTTTTTTTTTAAAAGCAAGTATGTTTTTAAAGCAAGCATAAATAGCAATTTTTTTTGTATTCAGCA
CGTATTAATAGCAAATGCTATTATGTTTTCTAATACATGTTTGCTATATTTTAAAATAACAATGTTAAAAATATATTTNN
NNNNNNNNNNNNNNNNNNNNNNNNNNNNNNNNNNNNNNNNNNNNNNNNNNNNNNNNNNNNNNNNNNNNNNNNNNNNNNNN
NNNNNATCTGTCTGAT
>chimp 10000 bp
GACAATCGGGTAACATTGGCTACAAAGACCTACCTAGATGCTCCTTTTTACGATAACTTACAGCCCTCACTTTCTTATGT
TTAGTTTCAATATTGTTTTCTTTTCTCTGGCTAATAAAGGCCTTATTCATTTCAGCTTTACTGGTATTTCATTTTAAACT
TAATTTCAAGACAAGTTGTGTCAACACGATTAACATGCAAAGAAATAAGACATCCAGAAGTGACCCTGCCTATGTTTGTG
GCCGTCAGAGTACTAACTTGATACAAACGGACACTGTGGCTTACTTTAAATGCTCTAATGAGAAACACACTTGAAAATCG
TACCAAAAAAAATCACACTTCTATATGCAGCGTGTTAAGCAGTCCTTTCTAGAGCGTGNNNNNNNNNNNNNNNNNNNNNN
NNNNNNNNNNNNNNNNNNNNNNNNNNNNNNNNNNNNNNNNNNNNNNNNNAGGATCAAACTTGTTTCTNNNNNNNNNNNNN
NNNNNNNNNNNNNNNNNNNNNNNNNNNNNNNNNNNNNNNNNNNNNNNNNNNNNNNNNNNNNNNNNNNNNNNNNNNNNNNN
NNNNNNNNNNNNNNNNNNNNNNNNNNNNNNNNNNNNNNNNNNNNNNNNNNNNNNNNNNNNNNNNNNNNNNNNNNNNNNNN
NNNNNNNNNNNNNNNNNNNNNNNNNNNNNNNNAATGGCAATCTACTTGTTTCCATGGCCTATTAACTTTTAAGCCTGTGG
AATGAAAAATACAGAATTTTCATTCTCAACAGGAATGTTGAGAACGCCGACTACCCAGATTATGGAGATGGAAGGGTGGG
GGCTGGTGACCCAACTGGTTTAATTTGATGGGATTTAAATGAAAATGTAATGCCAAGACTTCATAAAATTTGCACATAAG
CTAAAGCAGGAAACTAGAAGTTTACAAATAACTGTAAACCACAGTTTAAAGTATAAATTACAAATAAATTTTTCTACAAT
AAAAATAAATCAAAAGTCAAAATTAATGGTATGTATCAAAGTCAGCTTTCCAATATTTCAAAACTTTTCAGAGACATTAC
CTTAAATAATAAAACTCAAATACTAAAAGAGTGTATATTAGAGATGGCCGTCATGTTTCTCAAAGTTCAGGGTTTAAAAA
AAGCTGTTAATTCATAAACCACTTTATTCCAGAGACAATATTACTTAATCTGAGCTTTATGCCAAATGAGAACTGTATAT
TGCCCGTTACCTTTTAAACACTGACACAAAACTACTTTGTAATATTTAAAACCACTCTTTTCACTCTNNNNNNNNNNNNN
NNNNNNNNNNNNNNNNNNNNNNNNNNNNNNNNNNNNNNNNNNNNNNNNNNNNNNNNNNNNNNNNNNNNNNNNNNNNNNNN
NNNNNNNNNNNNNNNNNNNNNNNNNNNNNNNNNNNNNNNNNNNNNNNNNNNNNNNNNNNNNNNNNNNNNNNNNNNNNNNN
NNNNNNNNNNNNNNNNNNNNNNNNNNNNNNNNNNNNNNNNNNNNNNNNNNNNNNNNNNNNNNNNNNNNNNNNNNNNNNNN
NNNNNNNNNNNNNNNNNNNNNNNNNNNNNNNNNNNNNNNNNNNNNNNNNNNNNNNNNNNNNNNNNNNNNNNNNNNNNNNN
NNNNNNNNNNNNNNNNNNNNNNNNNNNNNNNNNNNNNNNNNNNNNNNNNNNNNNNNNNNNNNNNNNNNNNNNNNNNNNNN
NNNNNNNNNNNNNNNNNNNNNNNNNNNNNNNNNNNNNNNNNNNNNNNNNNNNNNNNNNNNNNNNNNNNNNNNNNNNNNNN
NNNNNNNNNNNNNNNNNNNNNNNNNNNNNNNNNNNNNNNNNNNNNNNNNNNNNNNNNNNNNNNNNNNNNNNNNNNNNNNN
NNNNNNNAATTTTGGTGGTTTTCAGATTATTAAAAATTATGACATCATGCNNNNNNNNNNNNNNNNNNNNNNNNNNNNNN
NNNNNNNNNNNNNNNNNNNNNNNNNNNNNNNNNNNNNNNNNNNNNNNNNNNNNNNNNNNNNNNNNNNNNNNNNNNNNNNN
NNNNNNNNNNNNNNNNNNNNNNNNNNNNNNNNNNNNNNNNNNNNNNNNNNNNNNNNNNNNNNNNNNNNNNNNNNNNNNNN
NNNNNNNNNNNNNNNNNNNNNNNNNNNNNNNNNNNNNNNNNNNNNNNNNNNNNNNNNNNNNNNNNNNNNNNNNNNNNNNN
NNNNNNNNNNNNNNNNNNNNNNNNNNNNNNNNNNNNNNNNNNNNNNNNNNNNNNNNNNNNNNNNNNNNNNNNNNNNNNNN
NNNNNNNNNNAATTTTTAAGAAAAAATTGTTGTGCATATNNNNNNNNNNNNNNNNNNNNNNNNNNNNNNNNNNNNNNNNN
NNNNNNNNNNNNNNNNNNNNNNNNNNNNNNNNNNNNNNNNNNNNNNNNNNNNNNNNNNNNNNNNNNNNNNNNNNNNNNNN
NNNNNNNNNNNNNNNNNNNNNNNATACTTTATGTATGGTTTACTTAGGAATTACTGAAATGAAGCATTTTTGTATTTTTG
TGATGTTTAAACAAACATCAATAAACAAATTCTAACTATAAGTATCAAGTGTGCTTTGGCTGCCAATGGATGTTTGCTAT
ATTTTAAAATGCCAACACTTAAAATACATTANNNNNNNNNNNNNNNNNNNNNNNNNNNNNNNNNNNNNNNNNNNNNNNNN
NNNNNNNNNNNNNNNNNNNNNNNNNNNNNNNNNNNNNNNNNNNNNNNNNNNNNNNNNNNNNNNNNNNNNNNNNNNNNNNN
NNNNNNNNNNNTAATTTTGTTAGTTGAAATGCTATTTACTAATAAAACCAACCAATGAAGAGATGTTAAGGCTACATGAA
TTAAGGTACACAAGCATTAAATAAGTGAGTGTATATAAGAAATACTTAGAACANNNNNNNNNNNNNNNNNNNNNNNNNNN
NNNNNNNNNNNNNNNNNNNNNNNNNNNNNNNNNNNNNNNNNNNNNNNNNNNNNNNNNNNNNNNNNNNNNNNNNNNNNNNN
NNNNNNNNNNNNNNNNNNNNNNNNNNNNNNNNNNNNNNNNNNNNNNNNNNNNNNNNNNNNNNNNNNNNNNNNNNNNNNNN
NNNNNNNNNNNNNNNNNNNNNNNNNNNNNNNNNNNNNNNNNNNNNNNNNNNNNNNNNNNNNNNNNNNNNNNNNNNNNNNN
NNNNNNNNNNNNNNNNNNNNNNNNNNNNNNNNNNNNNNNNNNNAAAAAGAAATACTTAGAACAGACATCAGCATTAGTGA
AGAATTAACTAAATATTTGCTATTATTAACCTGAAAGTAATTGCTCCATCTAAAAAATATCTTAGTGAAGAGTAATGTAG
ATATTCATGATTGATTATAGACATTATTTCATTAGGCATTGAAGTGGGTAATGTTTTTCCCAATATTGTGCAATGTCACG
ATTTTACTGATGTGAAATACATTAATTTTCCATATTTGTTCCAAATCTGTTCCACAAAGATTTGTTTCTACAAAGTGTAG
AAACAAAGGGTAATTATCAGAGTTCTAGTATTTCAAGAAATTTAATTAATATTTTATTTCATATTGGACTATGTAATAAT
GTCAAGAGTAAAAATCTTCATGAGATATTGNNNNNNNNNNNNNNNNNNNNNNNNNNNNNNNNNNNNNNNNNNNNNNNNNN
NNNNNNNNNNNNNNNNNNNNNNNNNNNNNNNNNNNNNNNNNNNNNNNNNNNNNNNNNNNNNNNNNNNNNNNNNNNNNNNN
NNNTCCTCTGTCAATTGCATGATTTCTATCATGCAATTGAGAGNNNNNNNNNNNNNNNNNNNNNNNNNNNNNNNNNNNNN
NNNNNNNNNNNNNNNNNNNNNNNNNNNNNNNNNNNNNNNNNNNNNNNNNNNNNNNNNNNNNNNNNNNNNNNNNNNNNNNN
NNNNNNNNNNNNNNNNNNNNNNNNNNNNNNNNNNNNNNNNNNNNNNNNNNNNNNNNNNNNNNNNNNNNNNNNNNNNNNNN
NNNNNNNNNNNNNNNNNNNNNNNNNNNNNNNNNNNNNNNNNNNNNNNNNNNNNNNNNNNNNNNNNNNNNNNNNNNNNNNN
NNNNNNNNNNNNNNNNNNNNNNNNNNTGAGTTCAAGGCTTTATATCAACGGAGCTGTATTCTGAAGGGCATCTGGCTTCT
TTCATTCAGGTTGAAATNNNNNNNNNNNNNNNNNNNNNNNNNNNNNNNNNNNNNNNNNNNNNNNNNNNNNNNNNNNNNNN
NNNNNNNNNNNNNNNNNNNNNNNNNNNNNNNNNNNNNNNNNNNNNNNNNNNNNNNNNNNNNNNNNNNNNNNNNNNNNNNN
NNNNNNNNNNNNNNNNNNNNNNNNNNNNNNNNNNNNNNNNNNNNNNNNNNNNNNNNNNNNNNNNNNNNNNNNNNNNNNNN
NNNNNNNNNNNNNNNNNNNNNNNNNNNNNNNNNNNNNNNNNNNNNNNNNNNNNNNNNNNNNNNNNNNNNNNNNNNNNNNN
NNNNNCAGAATGAAGGTATGTAGTTAAAATAATTAAAGTGGTTATAAAAATATACTTGATTTTCTGCTAGAACAAGTTAC
CCCTCATTACTCTTCTTCCTCAGAATTTCTAAGTTATAATCAGTTTTCTTAAATTTGAATATTGCTGATGTTCCTTAAAA
TCTCTATGCTCTTTACAAATGACCAGAAAGTTCTGCTTTTTAGACTGAGATCACATAAAGTTGGTAGATTACAGTAGGGA
AATTAACAGAACTACAAATACGTTTAGCAAAAACAACAACAACAAAAGTTCTGGATTGCTGTTTGTTAGTTTAATAATGT
TCTTCATATTTGTCCAGAAAATTTTTGTAAGTCTAAAATATATGTAATTTGAGTTTTCCTTGTTGTCAGGTAAGAAAGTA
ATNNNNNNNNNNNNNNNNNNNNNNNNNNNNNNNNNNNNNNNNNNNNNNNNNNNNNNNNNNNNNNNNNNNNNNNNNNNNNN
NNNNNNNNNNNNNNNNNNNNNNNNNNNNNNNNNNNNNNNNNNNNNNNNNNNNNNNNNNNNNNNNNNNNNNNNNNNNNNNN
NNNNNNNNGGAGTGTTCCCAAGTCCCCTTGTCNNNNNNNNNNNNNNNNNNNNNNNNNNNNNNNNNNNNNNNNNNNNNNNN
NNNNNNNNNNNNNNNNNNNNNNNNNNNNNNNNNNNNNNNNNNNNNNNNNNNNNNNNNNNNNNNNNNNNNNNNNNNNNNNN
NNNNNNNNNNNNNNNNNNNNNNNNNNNNNNNNNNNNNNNNNNNNNNNNNNNNNNNNNNNNNNNNNNNNNNNNNNNNNNNN
NNNNNNNNNNNNNNNNNNNNNNNNNNNNNNNNNNNNNNNNNNNNNNNNNNNNNNNNNNNNNNNNNNNNNNNNNNNNNNNN
NNNNNNNNNNNNNNNNNNNNNNNNNNNNNNNNNNNNNNNNNNNNNNNNNNNNNNNNNNNNNNNNNNNNNNNNNNNNNNNN
NNNNNNNNNNNNNNNNNNNNNNNNNNNNNNNNNNNNNNNNNNNNNNNNNNNNNNNNNNNNNNNNNNNNNNNNNNNNNNNN
NNNNNNNNNNNNNNNNNNNNNNNNNNNNNNNNNNNNNNNNNNNNNNNNNNNNNNNNNNNNNNNNNNNNNNNNNNNNNNNN
NNNNNNNNNNNNNNNNNNNNNNNNNNNNNNNNNNNNNNNNNNNNNNNNNNNNNNNNNNNNNNNNNNNNNNNNNNNNNNNN
NNNNNNNNNNNNNNNNNNNNNNNNNNNNNNNNNNNNNNNNNNNNNNNNNNNNNNNNNNNNNNNNNNNNNNNNNNNNNNNN
NNNNNNNNNNNNNNNNNNNNNNNNNNNNNNNNNNNNNNNNNNNNNNNNNNNNNNNNNNNNNNNNNNNNNNNNNNNNNNNN
NNNNNNNNNNNNNNNNNNNNNNNNNNNNNNNNNNNNNNNNNNNNNNNNNNNNNNNNNNNNNNNNNNNNNNNNNNNNNNNN
NNNNNNNNNNNNNNNNNNNNNNNNNNNNNNNNNNNNNNNNNNNNNNNNNNNNNNNNNNNNNNNNNNNNNNNNNNNNNNNN
NNNNNNNNNNNNNNNNNNNNNNNNCTTCCACTCTCAGTTTCCAAGTGCTCTCACTCATACACNNNNNNNNNNNNNNNNNN
NNNNNNNNNNNNNNNNNNNNNNNNNNNNNNNNNNNNNNNNNNNNNNNNNNNNNNNNNNNNNNNNNNNNNNNNNNNNNNNN
NNNNNNNNNNNNNNNNNNNNNNNNNNNNNNNNNNNNNNNNNNNNNNNNNNNNNNNNNNNNNNNNNNNNNNNNNNNNNNNN
NNNNNNNNNNNNNNNNNNNNNNNNNNNNNNNNNNNNNNNNNNNNNNNNNNNNNNNNNNNNNNNNNNNNNNNNNNNNNNNN
NNNNNNNNNNNNNNNNNNNNNNNNNNNNNNNNNNNNNNNNNNNNNNNNNNNNNNNNNNNNNNNNNNNNNNNNNNNNNNNN
NNNNNNNNNNNNNNNNNNNNNNNNNNNNNNNNNNNNNNNNNNNNNNNNNNNNNNNNNNNNNNNNNNNNNNNNNNNNNNNN
NNNNNNNNNNNNNNNNNNNNNNNNNNNNNNNNNNNNNNNNNNNNNNNNNNNNNNNNNNNNNNNNNNNNNNNNNNNNNNNN
NNNNNNNNNNNNNNNNNNNNNNNNNNNNNNNNNNNNNNNNNNNNNNNNNNNNNNNNNNNNNNNNNNNNNNNNNNNNNNNT
AATTGACTTTTTTTTTTTTTTAGAAAATTGGTTTAAATTTAAATAGTGGCTTAAATTGGCTTTCAATGAATATGTGTGAC
CCTGAGCATTTCTAACACACATCAGCTGGTCAATTGCATAATTCCCTCCTCTTTGAATTTTTCTTGTCAGCAAATGGAAT
CATCATATCCCTCTTCTTTTAGTCGCCTCATAGTCTCTCTCCTCCANNNNNNNNNNNNNNNNNNNNNNNNNNNNNNNNNC
ACCATCCGTCTGTTTTGGTAGGAGCTATCTATACACAGTTTGTGCTCTATAACCAGAATTTCTGCATCTATAGATCCAAC
CAGTCTTGTATTGAAAATATTTCAAAAAATAAAATATAGCAATCCAATAAAAAGTAATACAAATAAANNNNNNNNNNNNN
NNNNNNNNNNNNNNNNNNNNNNNNNNNNNNNNNNNNNNNNNNNNNNNNNNNNNNNNNNNNNNNNNNNNNNNNNNNNNNNN
NNNNNNNNNNNNNNNNNNNNNNNNNNNNNNNNNNNNNNNNNNNNNNNNNNNNNNNNNNNNNNNNNNNNNNNNNNNNNNNN
NNNNNNNNNNNNNNNNNNNNNNNNNNNNNNNNNNNNNNNNNNNNNNNNNNNNNNNNNNNNNNNNNNNNNNNNNNNNNNNN
NNNNNNNNNNNNNNNNNNNNNNNNNNNNNNNNNNNNNNNNNNNNNNNNNNNNNNNNNNNNNNNNNNNNNNNNNNNNNNNN
NNNNNNNNNNNNNNNNNNNNNNNNNNNNNNNNNNNNNNNNNNNNNNNNNNNNNNNNNNNNNNNNNNNNNNNNNNNNNNNN
NNNNNNNNNNNNNNNNNNNNNNNNNNNNNNNNNNNNNNNNNNNNNNNNNNNNNNNNNNNNNNNNNNNNNNNNNNNNNNNN
NNNNNNNNNNNNNNNNNNNNNNNNNNNNNNNNCATTGTGCATATTAAACTCTCCCTGGTGGTATGAGCAGTAAGGAGCCT
CTTCTAGTTGACAGCTCATCTTTTGACTTTTTTCAGAGCCTGAAGTTGGAACATGATTATTATTATTTTTTTTAAAATGT
AGACATAGTCTAACCCATTTTTAAAGGTTATGCNNNNNNNNNNNNNNNNNNNNNNNNNNNNNNNNNNNNNNNNNNNNNNN
NNNNNNNNNNNNNNNNNNNNNNNNNNNNNNNNNNNNNNNNNNNNNNNNNNNNNNNNNNNNNNNNNNNNNNNNNNNNNNNN
NNNNNNNNNNNNNNNNNNNNNNNNNNNNNNNNNNNNNNNNNNNNNNNNNNNNNNNNNNNNNNNNNNNNNNNNNNNNNNNN
NNNNNNNNNNNNNNNNNNNNNNNNNNNNNNNNNNNNNNNNNNNNNNNNNNNNNNNNNNNNNNNNNNNNNNNTACATGANN
NNNNNNNNNNNNNNNNNNNNNNNNNNNNNNNNNNNNNNNNNNNNNNNNNNNNNNNNNNNNNNNNNNNNNNNNNNNNNNNN
NNNNNNNNNNNNNNNNNNNNNNNNNNNNNNNNNNNNNNNNNNNNNNNNNNNNNNNNNNNNNNNNNNNNNNNNNNNNNNNN
NNNNNNNNNNNNNNNNNNNNNNNNNNNNNNNNNNNNNNNNNNNNNNNNNNNNNNNNNNNNNNNNNNNNNNNNNNNNNNNN
NNNNNNNNNNNNNNNNNNNNNNNNNNNNNNNNNNNNNNNNNNNNGTATTGCATGAGGTTGAGATTTGATCACGTATCATC
CACAAGAACAGCCAATTGTCTCACTCCTGCCTATGTGGAATTTGGTTTCTTCTCTCATTGTTTTATAGCTGCGACCTCTC
TCATATGCCAAGACACAATTCAGTCTGTTTCAAACCCTTCTGAACCTACGCATTGCTCAGTTTCTCTGTCTCTGAGCTAC
GGTTTTCATTTCTTTCNNNNNNNNNNNNNNNNNNNNNNNNNNNNNNNNNNNNNNNNNNNNNNNNNNNNNNNNNNNNNNNN
NNNNNNNNNNNNNNNNNNNNNNNNNNNNNNNNNNNNNNNNNNNNNNNNNNNNNNNNNNNNNNNNNNNNNNNNNNNNNNNN
NNNNNNNNNNNNNNNNNNNNNNNNNNNNNNNNNNNNNNNNNNNNNNNNNNNNNNNNNNNNNNNNNNNNNNNNNNNNNNNN
NNNNNNNNNNNNNNNNNNNNNNNNNNNNNNNNNNNNNNNNNNNNNNNNNNNNNNNNNNNNNNNNNNNNNNNNNNNNNNNN
NNNNNNNNNTCCACATCTTTATTCTTAATAACATTTCCATCTACAGATCCTGGTATTTCGGGGGAAATGCTTTTTAAAAT
CTCACACTTAGATCTTTAAATTTCCACTTTTAACTTAACCTGAGGTGCAGGCTGGGTCAAGATTCCATTATCATTCAGCG
AATCATTCTTTTAGTGGGAAGAATCTCTATTTGGGCCTCAAAGTTGTTTGCACCTCGAAGGTTATTTTGTCTGATTTTGC
TAGCCCAACTTGGCTTTCTTCTATTGGTGATTTGCTTTGCGCATTTTTTTCCAGCTATTTTCACCTTCTCTTTGGCATTT
TGTTGCAAATGCTTCTCTCATAAATAGCATGAAACATTTTANNNNNNNNNNNNNNNNNNNNNNNNNNNNNNNNNNNNNNN
NNNNNNNNNNNNNNNNNNNNNNNNNNNNNNNNNNNNNNNNNNNNNNNNNNNNNNNNNNNNNNNNNNNNNNNNNNNNNNNN
NNNNNNNNNNCAAACATTTTAAATCGCATCATCTAGTCTCCGGCTTTTTACAGATTTATTAAATCACTGAACATCTAACA
TAACTAAGGATTCACTATTCCTACTCTTTTATTTTACTTTTCTTCTTTTTTAATTCCTTCCTTCTTAACTTCCATTTAGT
ATTCAGGNNNNNNNNNNNNNNNNNNNNNNNNNNNNNNNNNNNNNNNNNNNNNNNNNNNNNNNNNNNNNNNNNNNNNNNNN
NNNNNNNNNNNNNNNNNNNNNNNNNNNNNNNNNNNNNNNNNNNNNNNNNNNNNNNNNNNNNNNNNNNNNNNNNNNNNNNN
NNNNNNNNNNNNNNNNNNNNNNNNNNNNNNNNNNNNAATTTTACNNNNNNNNNNNNNNNNNNNNNNNNNNNNNNNNNNNN
NNNNNNNNNNNCCACTAGTTCAGGAGTTATATGTTCAATTTCTATTTTTAGCAGGAACACTTAACCTTCAAATGTCAAAA
TCCAGCAATATCTAACTACTTTTACTCAGTTCTTCCTTCCTTATCCTCTCTGTGAAGGTAGCCTAATCNNNNNNNNNNNN
NNNNNNNNNNNNNNNNNNNNNNNNNNNNNNNNNNNNNNNNNNNNNNNNNNNNNNNNNNNNNNNNNNNNNNNNNNNNNNNN
NNNNNNNNNNNNNNNNNNNNNNNNNNNNNNNNNNNNNNNNNNNNNNNNNNNNNNNNNNNNNNNNNNNNNNNNNNNNNNNN
NNNNNNNNNNNNNNCAAAAATTGCAGAGCTCCTTGTTGGAAATCTTTCTGCTATCATCACTCTCCAACAGCAATTTAGTT
>cow 10000 bp
CTTCCTTACTCTCGCTAACAAAGGCGCTCTTTATCTCAATTTTACTACAGTTTCACCTGCGACTTAATTTTATAAGAAGC
CCAATAAGTAAGTACATTTAACATGTAAAGAATTCAGACTTTCCAATATAACTGGTCCTCTGTTAATCAGTTCTTTCTAT
AAGAGTACTTTTTTGTAAAAAATTATCTTAACAGCACCAAAACTGCTTGAGTTCAAAGATCATCTATTTTTCCTAGTAAT
GGCACAATTTTTATATTTCTAATTTTAATTGTTCCAGAGATTGGTCATTAGTTAGATGGTAGCATATATTAATAATCTGG
TAATGGCCACTATAGACAATATAACTTTTTATTCTAAATACTGTAACTCCAAACTATAGTACTTTCAGAAATACTCACAA
ATTCATGGNNNNNNNNNNNNNNNNNNNNNNNNNNNNNNNNNNNNNNNNNNNNNNNNNNNNNNNNNNNNNNNNNNNNNNNN
NNNNNNNNNNNNNNNNNNNNNNNNNNNNNNNNNNNNNNNNNNNNNNNNNNNNNNNNNNNNNNNNNNNNNNNNNNNNNNCT
TTCACAGTTTATAGTCTTTTGTTNNNNNNNNNNNNNNNNNNNNNNNNNNNNNNNNNNNNNNNNNNNNNNNNNNNNNNNNN
NNNNNNNNNNNNNNNNNNNNNNNNNNNNNNNNNNNNNNNNNNNNCATCCAGTATTTAATTAGCACCTGTGAGACCCAAGG
TTTCATCTCTTTTCTGAAAATTTTCTTTTAATCACTGGCAATAAATACACTTGTTTCCATTTTCACTTAAGTTTTGCATT
CTTGGAGGGAGAAAACAAAAAATAAAGTGCCTTCATATCAAGAATATAAATTATTCAGATTATGTGGCATGGGGGATGGG
ATAAACAAGATCCTGTCTGATTAATCTGATGAGGTGTCAGTGAAAATGTAAATCAAAGGTGTTTAAAAATTTGCAAATAG
GCTAAAGTAGAAAAATTGGCAGCTTGCAAAGGAAGCATCCCTTTTTTGGAATGAAAATAAGTCCATGGTGAAACTGTATG
ATATGATATGATATATATTACATATTAAAGTCAACTTTCCAATACATATGTTCCAAACTTTTGAAAAACAGTACTTCAAA
TAATAAATCTCAAAACCCAAAACAATATGTAGTGAAATGTGGAGTTTTTGAAAGAAAGTTCAGGGAAAAAAGGGAGGTAA
CTTCACAGACTGTTTTATTCCAGGAAAAATATTGTTTAATCAGACATTTATGCATTCCAAATGGTAATTATGTGCTATGA
TAACCTTCTAAACAAATACCTCAGGTTGTATTTTAAAGNNNNNNNNNNNNNNNNNNNNNNNNNNNNNNNNNNNNNNNNNN
NNNAGCCTCTGTTTCCACATGTTCATAAATAAACTGTACTTTAACTTTTGTCAAAATAGGTATGCTTTCCTTTTCTTTAA
CTTCAAATAAAGGAAAACATATAATACTATGTTTAATTTACTTTGCTTTAAATAACATCAGTGACACTGAGTTTGTTTTG
GAAATTACTATGTACACTTCATCCTGTATACTATAGATGTATAACTGNNNNNNNNNNNNNNNNNNNNNNNNNNNNNNNNN
NNNNNNNNNNNNNNNNNNNNNNNNNNNNNNNNNNNNNNNNNNNNNNNNNNNNNNNNNNNNNNNNNNNNNNNNNNNNNNNN
NNNNNNNNNNNNNNNNNNNNNNNNNNNNNNNNNNNNNNNNNNNNNNNNNNNNNNNNNNNNNNNNNNNNNNNNNNNNNNNN
NNNNNNNNNNNNNNNNNNNNNNNNNNNNNNNNNNNNNNNNNNNNNNNNNNNNNNNNNNNNNNNNNNNNNNNNNNNNNNNN
NNNNNNNNNNNNNNNNNNNNNNNNNNNNNNNNNNNNNNNNNNNNNNNNNNNNNNNNNNNNNNNNNNNNNNNNNNNNNNNN
NNNNNNNNNNNNNNNNNNNNNNNNNNNNNNNNNNNNNNNNNNNNNNNNNNNNNNNNNNNNNNNNNNNNNNNNNNNNNNNN
NNNNNNNNNNNNNNNNNNNNNNNNNNNNNNNNNNNNNNNNNNNNNNNNNNNNNNNNNNNNNNANNNNNNNNNNNNNNNNN
NNNNNNNNNNNNNNNNNNNNNNNNNNNNNNNNNNNNNNNNNNNNNNNNNNNNNNNNNNNNNNNNNNNNNNNNNNNNNNNN
NNNNNNNNNNNNNNNNNNGAATGGTTTTGTGTATTTTTAGCAAGCTCTTTTTTTTTCTTTTTTTGTAAATTTTGATGAAT
ATTCTTGTATTTTCTAATGAATATCTGCTATATTTTAAAATGTGCCAACTTTTAAAAATATTCATTGGTATGAACTAATA
CCATGAATTNNNNNNNNNNNNNNNNNNNNNNNNNNNNNNNNNNNNNNNNNNNNNNNNNNNNNNNNNNNNNNNNNNNNNNN
NNNNNNNNNNNNNNNNNNNNNNNNNNNNNNNNNNNNNNNNNAATTAAAATAAAAAACAGCAAAGCAGAAAAATAAATCCT
CATTGGGATGCTGGGAAGACTATGTAACTTTAAGGTGTATAATGAATCAATGAGCAAAAATATATAAAGNNNNNNNNNNN
NNNNNNNNNNNNNNNNNNNNNNNNNNNNNNNNNNNNNNNNNNNNNNNNNNNNNNNNNNNNNNNNNNNNNNNTAGTATGGA
TGATAATTATAACAAAATAAAAATGACAAAAGCTACCTACTAGGATACTGTGAAAACTAAATAAATGAAGGTACATATTC
TGTGAGTGAAAGTATGCATAGTACTCAGAACAGAGATAAGCACTGGTAACTAACAACNNNNNNNNNNNNNNNNNNNNNNN
NNNNNNNNNNNNNNNNNNNNNNNNNNNNNNNNNNNNNNNNNNNNNNNNNNNNNNNNNNNNNNNNNNNNNNNNNNNNNNNN
NNNNNNNNNNNNNNNNNNNNNNNNNNNNNNNNNNNNNNNNNNNNNNNNNNNNNNNNNNNNNNNNNNNNNNNNNNNNNNNN
NNNNNNNNNNNNNNNNNNNNNNNNNNNNNNNNNNNNNNNNNNNNNNNNNNNNNNNNNNNNNNNNNNNNNNNNNNNNNNNN
NNNNNNNNNNNNNNNNNNNNNNNNNNNNNNNNNNNNNNNNNNNNNNNNNNNNNNNNNNNNNNNNNNNNNNNNNNNNNNNN
NNNNNNNNNNNNNNNNNNNNNNNNNNNNNNNNNNNNNNNNNNNNNNNNNNNNNNNNNNNNNNNNNNNNNNNNNNNNNNNN
NNNNNNNNNNNNNNNNNNNNNNNNNNNNNNNNNNNNCAACTAATTAACANNNNNNNNNNNNNNNNNNNNNNNNNNNNNNN
NNNNNNNNNNNNNNNNNNNNNNNNNNNNNNNNNNNNNNNNNNNNNNNNNNNNNNNNNNNNNNNNNNNNNNNNNNNNNNNN
NNNNNNNNNNNNNNNNNNNNNNNNNNNNNNNNNNNNNNNNNNNNNNNNNNNNNNNNNNNNNNNNNNNNNNNNNNNNNNNN
NNNNNNNNNNNNNNNNNNNNNNNNNNNNNNNNNNNNNNNNNNNNNNNNNNNNNNNNNNNNNNNNNNNNNNNNNNNNNNNA
GCAACAAATTAAAATAATGATAACAAATAACAGTGACAACCTACCTCAATTGGATGCAGAAAGGACAAAATTACTTAAAG
ATGCATAATAATTCAAGGATTTAAAGTATTTAAAGTACTTAGGGTAGATGTAGGCACTGGNNNNNNNNNNNNNNNNNNNN
NNNNNNNNNNNNNNNNNNNNNNNNNNNNNNNNNNNNNNNNNNCCTGTTCTGCTTCATTGAGATGCTGTGAAGACTGAAGA
AACTATGATGCATACAGATTTAATGAATATTTAATATATTCAGAGGTTAACATTATTAAAGTGCTAAATAGCANNNNNNN
NNNNNNNNNNNNNNNNNNNNNNNNNNTTNNNNNNNNNNNNNNNNNNNNNNNNNNNNNNNNNNNNNNNNNNNNNNNNNNNN
NNNNNNNNTTCAAGAAATAAATATACAATGTTCTTACAGTAAAAGATAACATTAGGAAAGAAGNNNNNNNNNNNNNNNNN
NNNNNNNNNNNNNNNNNNNNNNNNNCAGCAAATCTTTCCTTCAGGGGGATTCTGTGAAGACTAAATATGAAAGTATTTAG
GATTCAAAGAGTAGATGTATATAATGTACTAAAAATGGAGGTTTGTTTTATTGATGTGTTAGCTAATAGTAATAATTGAA
AGCAACAATGACATCATTGATATGCTGTGAAGACTGAATAATTTCAAGTGAGCAGAGTTCAAGGAGCACAATGTACTGCA
AATTAAGGTCAGNNNNNNNNNNNNNNNNNNNNNNNNNNNNNNNNNNNNNNNNNNNNNNNNNNNNNNNNNNNTAGCAATGA
TGGATACTTAACTAGGATGCTATGAACACTAAGGAAATTAAGACTTAAAGGATTTGATGAGAAAGTGTATCTAAGTACTA
AGAGAAGAAGTCAACATGAGTAAAATCNNNNNNNNNNNNNNNNNNNNNNNNNNNNNNNNNNNNNNNNGTAGANNNNNNNN
NNNNNNNNNNNNNNNNNNNNNNNNNNNNNNNAGGTGTAGGATTCAAGAAATAAGTATTTGAAATACTTGGAACACCGNNN
NNNNNNNNNNNNNNNNNNNNNNNNNNNNNNNNNNNNNNNNNNNNNNNNNNNNNNNNNNNNNGAAACACATCATTGGGATA
CTATGGCAGTTTTTTAACTAGTTATGGTATATAGGGGCTGAATGAGTAAATGCATAAGAAGTACTTAGAAAAGAGGATTG
GAGACAAGATGGCAGAACATTTGTCNNNNNNNNNNNNNNNNNNNNNNNNNNNNNNNNNNNNNNNNNNNNNNNNNNNNNNN
NNNNNNNNNNNNNNNNNNNNNNNNNNNNNNNNNNNNNNNNNNNNNNNNNNNNNNNNNNNNNNNNNNNNNNNNNNNNNNNN
NNNNNNNNNNNNNNNNNNNNNNNNNNNNNNNNNNNNNNNNNNNNNNNNNNNNNNNNNNATGTTGGGAAGGCTGGGAGGAG
GGAAAGAGAGATTCCATCTTGAAGACTGTCAGTTATCTTAAGGCACGATGAAAACTGGGCCTGAACCCTGTTAACTATTG
TCAAACTAAAGTCAGGAAACTCCATCCTCACAGATGGCAAAGATTGGAAGTAAAGGTCAGATTGTGTTAGACTAACGATA
GTGCCTGAACGTAAAGGTCAGATTGTGTTAGACTAATGAGAGTGCCTGAACCTGCATGTTGTAGTTGTTAATTCTTCCAC
ACCTGCATATTGTAAAACAAATTACTAATGTGTAACCAGTTTGAGTGAACTCTGGGAGTTGGTGNNNNNNNNNNNNNNNN
NNNNNNNNNNNNNNNNNNNNNNNNNNNNNNNNNNNNNNNNNNNNNNNNNNNNNNNNNNNNNNNNNNNNNNNNNNTGTGTA
ACCATTCATGTAGTGGAGGGTATAAAACTGAGTCCTCCAAAATCATCAGGGTCCTTGTCAGGAACCGATTCCCCTTGGGC
CTGTTAGTGTAATAAACTGTACACTATACTGAGTGTCCTCCAAGGATTGTTCTACAACTCTGGATTCTACAAAATACCTG
GTGTGTTGGCTGTGAAATCCTCAGAGAGAGAGGCACATTGAGCCTCCACCTGAGGCTTTCACTGGGATGAAAGCTTCTGT
GAGGGGATGGCACCTCCTCTCTTAGATCACCTCTTGTTTTATTGACTCATCTTTCTAAGCAGACTTCACAAGACTGTGGA
TTACAGAGGGAAACACTCAAGTAGGTCCCACTGTAATAGTGGAAGAAGGGGCCTGATCAACTTATTGGGGCTGGATGAAC
CTGTGGTGACTGTGTCCTTGTAGGCTCAGTGGGGAATTGTTTACTGAAGTAAGTAAAACACTGTTAACAGAATCTGTGCC
AATTGTTTGTCAATGTACTTACTGGTTTCCAAGCGACTGTCCAATTTGTGCAACACCCTCCCATTCTCCCTAGGCATTCA
GGGACTTCCTGAATGTTGTTTAGGACCAGACTGGAAACTGAGGCTCTGGGTGCACATTTGTCTGCACTGACCCATAATAA
GACAGACTGGGATCTTGCCAGGATCAGACTTATGCAAAGAGAAGTATATGAAAGCCTTAATAGATTGGATTTGGATGACT
GCTAACAGAAAAACATGAGAGATAATACCATGGAAAGACTTGGTAGGTAAGACCCTTTTCACTTTGATCATAGTTGAGGT
ACAGTGGCCCTTGTCCTTCTTTGAGTGGAGACTTCAGTCAGGGCTGGGGTACAAGACCCTAGCAATGAGCGATGAAATAG
AAGTTGGACTTGCTGTAAGTGATAGAAGGAAAGTAAAAAGTAGGAAAGGTAGCAGAGAATTCAAACCAACCTTTCCTGAA
TGGATGATTAAAATTTCAAAAGGGTTTTGGAGGAAACAAACAAGCAAAAAGTGAACCCCAGTCAAGCTTAGAACATTCTG
TGAGCTAGACTGGCCATCCTTTGGGGTAGGATGGCTCTCAGAAGGAACCCTAGGATTGGACAAAGTTTGTACTCTGTGGT
AACTGAACAGCCAGGACACCCAGACCAGTTCCTGTACTTATGGCTACTAACTGCACAAAATCCACATCGTTAGGCCCAGG
TATGTTATCTTGGAAAAGGAGAGAGCAAGATTTTGCTGGTGAAGGCAAAATCCAAGAAAGAAAAATTAAAGGAAATATGA
TCTGGAGGAGTAGGAACTCCCACCATGCCCTCCATTCTGGAGAACATGAAGGGGATCCCCAGAAGAAGAGGAAGGGACAT
TCCTCCTCTGCGTCCCCCAGTGGAGGAGGTTTCTTTCCCTCCTATTGTACCAAAAATTGTGACAGGAGCTACTGCATCAA
CATTATACCCAACCCTCCCCAGTTTAGAAGAGGAGAGAAAGGGAGAGTAAAGTGTTCAGAGGCAGCTGAGGTCTACAAAG
GAACCTCAAGAGAGAGAGGTTTTGCAAATACCTTTTAGGGAGGTCCAAGCAGTATCACAGGTGGGGCCAGATGGGCATAT
CCATCCTGGCCACACTGTTCTTTTCTATCAGCCATTCTTTACCACGGGTCTCTTGAACTGGCAAAGGCATACCCCTCCCT
ATTCTAAGAAGCCATAGGGTACAATTCATCGGACAAAGATTATTTTCAGGATCACCAACCTGTGTGGGATGACATAGCCC
AGCTTCTCCTCACCCTCGTCAGTACAGAAGAAAGACACCGGGTCCTCCCAGAAGTATGTAAATGGCTTCACTGGTAAAAT
TTCAGGTGGGAATTTTTTCCTCATTTCTGTGGTGATACCAAAGGGAAGATGAGTGGAAGCTCTAACAGTCATCTGGAGGG
CTACAGACCCTAGAACCCCTAACAAAGCTGTTTCCTGAAGTATAGGCTAAAAGCAATCCCCTGGACTTGCTGAAAACCAC
CCTCTGGTGATAATAGAGCTAAAGGTGGGAGCCTAGCCCATAAGGAAAAAACAATATCCTATACCACTGGCTGCCAGGGA
GGGAATCAAGCTTCACATTGATAGGCTGAAGGGCACAGGCATACTGGTGGAATGCCAATCACCATGGAACACCCCTTTCC
TCCCAGTAAAGAAGGACAGGGAAAAAGATTATTGGGAAGCTCAGGGCATGAGATCCCAGGATGGGTCAGAAAACCCAGCT
GACTTGGATTCAGCTACCACAAGGATTCAAAATTTCCTTACAATATTTGGGAGATGCAGACAAAAGAACAAAGCTAGTGG
ACNNNNNNNNNNNNNNNNNNNNNNNNNNNNNNNNNNNNNNNNNNNNNNNNNNNNNNNNNNNNNNNNNNNNNNNNNNNNNN
NNNNNNNNNNNNNNNNNNNNNNNNNNNNNNNNNNNNNNNNNNNNNNNNNNNNNNNNNNNNNNNNNNNNNNNNNNNNNNNN
NNNNNNNNNNNNNNNNNNNNNNNNNNNNNNNNNNNNNNNNNNNNNNNNNNNNNNNNNNNNNNNNNNNNNNNNNNNNNNNN
NNNNNNNNNNNNNNNNNNNNNNNNNNNNNNNNNNNNNNNNNNNNNNNNNNNNNNNNNNNNNNNNNNNNNNNNNNNNNNNN
NNNNNNNNNNNNNNNNNNNNNNNNNNNNNNNNNNNNNNNNNNNNNNNNNNNNNNNNNNNNNNNNNNNNNNNNNNNNNNNN
NNNNNNNNNNNNNNNNNNNNNNNNNNNNNNNNNNNNNNNNNNNNNNNNNNNNNNNNNNNNNNNNNNNNNNNNNNNNNNNN
NNNNNNNNNNNNNNNNNNNNNNNNNNNNNNNNNNNNNNNNNNNNNNNNNNNNNNNNNNNNNNNNNNNNNNNNNNNNNNNN
NNNNNNNNNNNNNNNNNNNNNNNNNNNNNNNNNNNNNNNNNNNNNNNNNNNNNNNNNNNNNNNNNNNNNNNNNNNNNNNN
NNNNNNNNNNNNNNNNNNNNNNNNNNNNNNNNNNNNNNNNNNNNNNNNNNNNNNNNNNNNNNNNNNNNNNNNNNNNNNNN
NNNNNNNNNNNNNNNNNNNNNNNNNNNNNNNNNNNNNNNNNNNNNNNNNNNNNNNNNNNNNNNNNNNNNNNNNNNNNNNN
NNNNNNNNNNNNNNNNNNNNNNNNNNNNNNNNNNNNNNNNNNNNNNNNNNNNNNNNNNNNNNNNNNNNNNNNNNNNNNNN
NNNNNNNNNNNNNNNNNNNNNNNNNNNNNNNNNNNNNNNNNNNNNNNNNNNNNNNNNNNNNNNNNNNNNNNNNNNNNNNN
NNNNNNNNNNNNNNNNNNNNNNNNNNNNNNNNNNNNNNNNNNNNNNNNNNNNNNNNNNNNNNNNNNNNNNNNNNNNNNNN
NNNNNNNNNNNNNNNNNNNNNNNNNNNNNNNNNNNNNNNNNNNNNNNNNNNNNNNNNNNNNNNNNNNNNNNNNNNNNNNN
NNNNNNNNNNNNNNNNNNNNNNNNNNNNNNNNNNNNNNNNNNNNNNNNNNNNNNNNNNNNNNNNNNNNNNNNNNNNNNNN
NNNNNNNNNNNNNNNNNNNNNNNNNNNNNNNNNNNNNNNNNNNNNNNNNNNNNNNNNNNNNNNNNNNNNNNNNNNNNNNN
NNNNNNNNNNNNNNNNNNNNNNNNNNNNNNNNNNNNNNNNNNNNNNNNNNNNNNNNNNNNNNNNNNNNNNNNNNNNNNNN
NNNNNNNNNNNNCNNNNNNNNNNNNNNNNNNNNNNNNNNNNNNNNNNNNNNNNNNNNNNNNNNNNNNNNNNNNNNNNNNG
AACTGAACTGAACTGAACTGGCAACAGATCTCCTCTTCTTCCCATCAGTTACTACTAAGTGTCAGACCCCACAATGTGTG
GATGACCTAGTCCTGATGGCAGAGACTTGTTCTCAGTGATGGAAAGTGTCAGGAACCACCCAACAATGAGCTGACCTGAG
GGAGTGGTGCCCCAGAAGAATAAAGAAAATGATGACTCTGAAATAAAGTGAGGACCAGGGGGCTGATGCCATTTACATGC
AAAAGCCCAGATCCTAACCCTGCATGCCTTTTATTGTTAACTTCTACTTCCTTATTTGTGCTCTAGAGATAACTGTTTTT
ATAATCTCAGATGGAGGGTACAGATATACAATGCACAGTCCTGCCTGGTCTACTAAGGGGCAAAGCAAGCAGCCACCCAG
GACAATAAAGCAAGCAAACTTATGGTGACACCTGTGGTGTCTAGCCTACTAACTACTCAAGTGACCCCGGTCTTTGACAA
GGAAGAAATCACCTGGGCACAAACTGAGTGAGGAACATGGTGGGAGGATGGATGGTGGAAACTCAGATGGGAGACTTTTT
GTCCCCTCTAGGTTGGCATTTCAACTCGTTATGAATTTCCATCAATCCATCCATTTAGGTAAAATAAGACTTGCGATAAT
ATCTAACTGTCTTGTGTGCAGATGCAAGCTGCCAATGTATAACCTATTCTAAAAATAACCTAGTTCCAAGGAGACAGCAC
CTCCTGGAATTCAATTAAAGAGGACAGCTCTATTTAAACATCTANNNNNNNNNNNNNNNNNNNNNNNNNNNNNNNNNNNN
NNNNNNNNNNNNNNNNNNNNNNNNNNNNNNNNNNNNNNNNNNNNNNNNNNNNNNNNNNNNNNNNNNNNNNNNNNAAGAAA
>ferret 10000 bp
CAGCCAGGACTTTCTGGTGCTTATTTTCCATAGTGATTTCCTTACTCTGGCTAACAAAGGCCCTATTCATATTAATTTTG
CTATTATTTCATGTGCCACTTAATTTCAAAATAAAGCGTGTAAACTTGCTTAGCATATAAAGAATTACAGGACGTTTTGA
GTAGATTCAGTCTGGGTTTATGGCTGCTTACCTTGACAAGAGAGCACCTTAACAATACTGAAACTGCTTGAGTTTCAAGA
CCCCCTGTTTTTCTTCTAACAGGACAACCCTCATGTCTAATTTTAGTTGTTCCACAGATGGGCTTCTAAATAAACTGAAT
AGCTGCAAGTATATACTAATAATCTGATCATTGTCAGCAGAGGTAACAGAATTCTCGCTCTTTATTTTAAATACAATAAA
AGATATATAGTAGTGAGAAACACAGACAAAATGTACTTCGATGAAAACTTCCTATGCTTTGAAACAATCCTTCGCAGCAA
TCATTCTGTAGGTCTCTCAGCTACTTGGCCTGTCTTTGTACTCCTCAGATAATTTTAACTACTAAATATGTAAATCAAGT
CTTCCTTGGTACTTTATATTATCTCCCATCCCTGCCGGTTTGGGCAACATCTGCAATTCTATTCCTCTCCTCTGCATGTG
TCTTTGCTCTTTGAGGTCCACTTTGAACGCTTTATAACACCTGTGTTGTAAAAGAAAATCTTTATTTACCTCGTGTTCAT
TTTTATATCTATGTGACCCCCATATTTGACCTCTTTTTCTGAAAATTTTTTCTAACTCGTTTCATATCACCTCCTAAATT
NNNNNNNNNNNNNNNNNNNNNNNNNNNTGTGAAAGGTAGAGAAAGAATGTTGAGAATCTAAAACTATTCAGATTATGGAG
GCAGTGGCATGGGAGGTGGGCTAAATCAAAGCCATTATAAAATTTACATATGGGCTAATGCAGAAAACTGGCGGTTTGCA
AGGAAGACCATCACTTTGCAAAATAAAAATAAATTGATGGTTAAAATATATATCATATACCAAAATTAACTTTGCAATAC
ATATATTCCAAAGCTTTTTAAAAACAATGCCTCAAATAATAAAGCTCAAACACTACAATAGGACATATTAGAGCTAAGTG
CCATGTTTCTAAATAAACATCAAGGTTTTAAAAAAAGAGGGGGGGGGAGGGAGAGAGAGTTAACTAGGCAGACTAATTTG
TTGTGGAAATAGTATTGCTTAATCTGAGATTTATGCAAACTAAACNNNNNNNNNNNNNNNNNNNNNNNNNNNNNNNNNNN
NNNNNNNGTTGCAATATCTCTTAAACAACTTCCTGAAGTACTCNNNNNNNNNNNNNNNNNNNNNNNNNNNNNNNNNNNNN
NNNNNNNNNNNNNNNNCACTTACAAGTGTCTTATGTTCCAAACCTCTCTTTCTACATGTTCTACAGAAATGANNNNNNNN
NNNNNNNNNNNNNNNNNNNNNNNNNNNNNNNNNNNNNNNNNNNNNNNNNNNNNNNNNNNNNNNNNNNNNNNNNNNNNNNN
NNNNNNNNNNNNNNNNNNNNNNNNNNNNATTTGTTAGTTTTAGAAATTTCTGCATGCATNNNNNNNNNNNNNNNNNNNNN
NNNNNNNNNNNNNNNNNNNNNNNNNNNNNNNNNNNNNNNNNNNNNNNNNNNNNNNNNNNNNNNNNNNNNNNNNNNNNNNN
NNNNNNNNNNNNNNNNNNNNNNNNNNNNNNNNNNNNNNNNNNNNNNNNNNNATGTGTATTTTTAGGAGGGCTTNNNNNNN
NNNNNNNNNNNNNNNNNNNNNNNNNNNTTAAGCAAATATTGGTAGCCAGTATTCTTGCATTTCGTAATGGATATCTGCTA
TCTATACCACCTTTTAAGAAACNNNNNNNNNNNNNNNNNNNNNNNNNNNNNNNNNNNNNNNNNNNNNNNNNNNNNNNNNN
NNNNNNNNNNNNNNNNNNNNNNNNNNNNNNNNNNNNNNNNNNNNNNNNNNNNNNNNNNNNNNNNNNNNNNNNNNNNNNNN
NNNNNNNNNNNNNNNNNNNTGATGATGACGACGACAATGACTATAATAATGTAACAACAAGAAAAACATACTTCACTGGG
ATGTTATGAAGGGTAANNNNNNNNNNNNNNNNNNNNNNNNNNNNNNNNNNNNNNNNNNNNNNNNNNNNNNNNNNNNNNNN
NNNNNNNNNNNNNNNNNNNNNNNNNNNAACATGGAAGTAATTGTTCCATCTAGAAAATATTTTAGTGGAAGAGTAATGTA
GATTTCCATCCTTGGTTTATTTAAATAGGCATGTATTAACTATTGCTTGTAATAATAATACTTTCCCCTATGGTATAAAA
TGTCACTCGGTCATATGTTCATTTTCCATATGTACATAGATCTGTTTCCAACCCTTACTTAATTCAACAGAGGGTTCTAA
TATTTTAATTAGGTAATATTTGATTTCATAGTGGGTTCCTTAAAAACCAAAAGTCAGGTTGATCTTAGGTGAGATACCNN
NNNNNNNNNNNNNNNNNNNNNNNNNNNNNNNNNNNNNNNNNNNNNNNNNNNNNNNNNNNNNNNNNNNNNNNNNNNNNNNN
NNNNNNNNNNNNNNNNNNNNNNNNNNNNNNNNNNNNNNNNNNNNNNNNNNNNNNNNNNNNNNNNNNNNNNNNNNNNNNNN
NNNNNNNNNNNNNNNNNNNNNNNNNNNNNNNNNNNNNNNNNNNNNNNNNNNNNNNNNNNCTTTCACTCAGCTTTAAGTTC
ATATGAATCTATCACAGATTAGGTGAACTTCNNNNNNNNNNNNNNNNNNNNNNNNNNNNNNNNNNNNNNNNNNNNNNNNN
NNNNNNNNNNNNNNNNNNNNNNNNNNNNNNNNNNNNNNNNNNNNNNNNNNNNNNNNNNNNNNNNNNNNNNNNNNNNNNNN
NNNNNNNNNNNNNNNNNNNNNNNNNNNNNNNNNNNNNNNNNNNNNNNNNNNNNNNNNNNNNNNNNNNNNNNNNNNNNNNN
NNNNNNNNNNNNNNNNNNNNNNNNNNNNNNNNNNNNNNNNNNNNNNNNNNNNNNNNNNNNNNNNNNNNNNNNNNNNNAAA
ATCAAGGTGTGCAATGATAATTAGATCAGTTCTTAGANNNNNNNNNNNNNNNNNNNNNNNNNNNNNNNNNNNNNNNNNNN
NNNNNNNNNNNNNNNNNNNNNNNNNNNNNNNNNNNNNNNNNNNNNNNNNNNNNNNNNNNNNNNNNNNNNNNNNNNNNNNN
NNNNNNNNNNNNNNNNNNNNNNNNNNNNNNNNNNNNNNNTGGAAATAAACAAGCAAAAACCTTAAAAAAAATAGTTGTTA
GCCTCTGCTTTATTTTCTGCTAGAGCAAATGTCCACTCATTCCTCCTTTGGAATTTCTAGGCAATGTAGGGTTTTGTTTT
CTTTAATTTTTTTTGAAATCTCTGTGCTGGTTCAAATGACCAGAAAATTTGGCTAGTATTTTGGTTGAGATCACACAAAA
CTGGTAGAGTTAACAAGAAAGATTAACAAAACAACAGGAATGTATGGTGGAAACCACTGGAGTGGTCCTTGGCTGGTGTT
TANNNNNNNNNNNNNNNNNNNNNNNNNNNNNNNNTTTTTCATGTTTGTCCAGTAATATTTTGTGAGACTTCAGNNNNNNN
NNNNNNNNNNNNNNNNNNNNNNNNNNNNNNNNNNNNNNNNNNNNNNNNNNNNNNNNNNNNNNNNNNNNNNNNNNNNNNNN
NNNNNNNNNNNNNNNNNNNNNNNNNNNNNNNNNNNNNNNNNNNNNNNNNNNNNNNNNNNNNNNNNNNNNNNNNNNNNNNN
NNNNNNNNNNNNNNNNNNNNNNNNNNNNNNNNNNNNNNNNNNNNNNNNNNNNNNNNNNNNNNNNNNNNNNNNNNNNNNNN
NNNNNNNNNNNNNNNNNNNNNNNNNNNNNNNNNNNNNNNNNNNNNNNNNNNNNNNNNNNNNNNNNNNNNNNNNNNNNNNN
NNNNNNNNNNNNNNNNNNNNNNNNNTCCAGGTTATACCTAATGTTTGGCATGATTAAGTGTTTTAAAATGTTAAGCACTG
ACATTCAAACCCACTTCCAGAGTTTAAGGACTGTCTTTATCAAAATATGAGACACAATAAGAAAGAGAATGTTTAGTATT
GGTGTTGTATTAACATGTTAGACCTACCATGAAGTCCTCTTAGTATCAGCTAAAATACCTTGGACTGTGTAACGTTGATT
TCACTCATTAGGGCAAGATAAATTCCTTTTCTGGGAAATGAACAAACATACAGCTATTTTTTAAAAAAATCTGCAATCTA
TTAATTTAGGGGATGTACTTATTATACGGCATTTATTCTCATTCCACCGTTAAAATTCTCTAGCAAGGACTCAGAAGTTT
CAAATATTGTTTAACATGTGGGTATTAATAAAATTGTCCACTGCCCCCTCTTGGATCCTTTTATTTCATCACACCAACCT
ATTTGGGGGCGGGGGGGGGTGAGACCATTAAATTTGTTCTTCCTGGAGTGCAGAGGTGGACAGCCCCAAGAAACTCTGGA
TCATAAATGTAAGACCCTTCCTCCCTCCCCCAGTTGGAGGGGCCTTAGGATTTACTTAATCCTTTGCACATTTGCATTTA
TTTTCAACATCCTCACCAACTCATCAGGCAAGATCTACCCAGAGGGGCTCAAAGAGAAAATCATAAACTCTGAAGCAACC
CCTACTATTACCAAAGGCAGTGTTTTTCACACCTGCTTTTATCCCCAAGTTGTAAAGAAGCCTTTTAAAAGACAGGGATT
CCCCCACTCCCCCTCTACCCCCAACACCCTCACTAGTGCTATTTCAATTAGCCTTTGTATAAAGTCACCAACATATTTCC
AAGCATGAATGTAACTTTGTAAGGTTGTGGCTTTCATAAAATGGGATTCTCCGGTTGGAAAACCATTTCTGTAGTGGACA
AATTGTTTCAATCCACTGACCTTGACACACAAAGCTTTGCTGCCATGCCTCTACGCAATTGCTAGCATCTGAGGAGACCA
CGTCCCAGTGTTTGTTTCTCAAGCTATCCTGGCAGTGCGGTTGGGCAAGGCACTAACAGGTTTTGCCTCCTTTGCCCAAT
CCTATGGGCAACTCAAATGATGCNNNNNNNNNNNNNNNNNNNNNNNNNNNNNNNNNNNNNNNNNNNNNNNNNNNNNNNNN
NNNNNNNNNNNNNNNNNNNNNNNNNNNNNNNNNNNNNNNNNNNNNNNNNNNNNNNNNNNNNNNNNNNNNNNNNNNNNNNN
NNNNNNNNNNNNNNNNNNNNNNNNNNNNNNNNNNNNNNNNNNNNNNNNNNNNNNNNNNNNNNNNNNNNNNNNNNNNNNNN
NNNNNNNNNNNNNNNNNNNNNNNNNNNNNNNNNNNNNNNNNNNNNNNNNNNNNNNNNNNNNNNNNNNNNNNNNNNNNNNN
NNNNNNNNNNNNNNNNNNNNNNNNNNNNNNNNNNNNNNNNNNNNNNNNNNNNNNNNNNNNNNNNNNNNNNNNNNNNNNNN
NNNNNNNNNTGTTGTGGGNNNNNNNNNNNNNNNNNAAACTTCAAATTCATTGAAGGGAATAAAATTACATTAAAAAAAAA
ATAGAGTACTCTCACAAACTGATGAACGAAAGCCAGGAACAAAAAGAACAAGGTAAGGACCTTTCCCTAAGAGGCAGCTC
TAACTGCTAGAGAATGGACTTTCTCCTCCCTAGCATTTGTCAAACGAAAAATTGCTTCCTATTTCTCTAAGGCATCGGGG
TGCTAACTGGGTTTTTCAGGTACAAAGTTTCAAGGCCTCTAATGGGGACTGAGGAAACATCAAAGGCTGATTTCTTTTAA
TACCAAATAGTAAGTTGCACAAATGGCTTTTANNNNNNNNNNNNNNNNNNNNNNNNNNNNNNNNNNNNNNNNNNNNNNNN
NNNNNNNNNNNNNNNNNNNNNNNNNNNNNNNNNNNNNNNNNNNNNNNNNNNNNNNNNNNNNNNNNNNNNNNNNNNNNNNN
NNNNNNNNNNNNNNNNNNNNNNNNNNNNNNNNNNNNNNNNNNNNNNNNNNNNNNNNNNNNNNNNNNNNNNNNNNNNNNNN
NNNNNNNNNNNNNNNNNNNNNNNNNNNNNNNNNNNNNNNNNNNNNNNNNNNNNNNNNNNNNNNNNNNNNNNNNNNNNNNN
NNNNNNNNNNNNNNNNNNNNNNNNNNNNNNNCACAAATGGCTTTTTAATGTAAATTTCAGAACTTCACACTTGTGACCTA
AATTTCAAACATCTGGTCATATCTTATTACAATCCTACTACTTCTTAGTAAGAATGTCCAAAGTATTTGAGTTCACATTC
CAATCACCGCAAAGGGCCAGACAGCAGAAGAGCGGCTCTGATCTCACTGCCTGTTGCCAACACAAGCCAGAAAGCACCCA
CCTCGGATGACTCAGATGCAAGCAGACATTTACACTAAAGCCTAATTCCTAAACCACTGGACCTGCCGGCAAAGGCAGAT
TAAATCCTAACAGTTCATATGTGACCTACAGAACAGAAGTTACAAAAGTCATCTTACAATTACCAAAGCTCTAAACATAC
GCATTCCCCATACCTGGTTTCCCTCAATTCGAGCTGATAAATCTATCAAACTGCAAACTTGCATTTCCAAACACTTCAGT
AAGACAAACAATGGTTAACATTTTTGTTCTATGGATACTTGATGGTTTATGTTGAAGTTCTGATTTGCACAGGTAACAGG
AAAGCTTGATTCAATTTTTCCAAAAGTTTCAATCTTATGAGTGCACACCCCAGATGATTCCCCTAAAGCTGCTTCTCCAA
GATAGTTAAGTCAATTCACATAATTGGTAGTCATAAATTCCATAGGGACATCAATTTCTGAAAGACANNNNNNNNNNNNN
NNNNNNNNNNAGGAAACAAGAGGTTACAAAGTCTGTAACACCTTTGCAGGCACTTAAAGATTCAAGGGACCTAACTGTAC
CTCTAAATAGGTTAATTATATAACATCAATCAGCTATTAAAGATTCAGTAAGATTCTGTGGGTTACCTCCTATTCAAAGC
ATCTATCAACCTAGAATTTGATTGCTACTCCAGCCAAAGTAAACCAGCGTTATGCCCTAAGAGAAACCTCAATCCTCTCT
CCTGGCTATCCAGGGAGCTAACCCTCCTGGGACAGTGGCTCTCGTGGAACAACACTGGGTTTTGGTCACATGCGGAAGAG
GCTCATGGTCTTGATAATGGCTTTGCTGAGTTGCAGTCCATGGTGGTGTTTTTGCCTGCCCAGAAGAGCACAGACCGTAC
TCTTGCACCAATCTGAGGGTTCAACTTGAGTCACATCCTGGTTACACTGCTCCAGGTCCTAATAAGAAACAATATGCCCA
AAAACTAAGTGACCACGTTCACAAAAGGTACCTGGTAACACAGACTTTTTAATCAGATGCGATTCAGTCTCTTGTCACCA
GCGCGCGCGCGCGNNNNNNNNNNNNNNNNNGAAAACCAACAAGTCTGACCTAGGATTGCCCTAATAAAAGAAGGAAAAAG
GAAAAAAAAATGTTTNNNNNNNNNNNNNNNNNNNNNNNNNNNNNNNNNNNNNNNNNNNNNNNNNTCAGCAAGGACAATCA
AGACCACCAACACTGATTTAAACCAGACCCCAGCAATCTCTAACTTTAGTGACTGCCATTTTTTGGTCTCAACAAAATGT
CAATATCCTGAGTTTTATCAGTGTTTTCTTTCTAAAGTGTGAACAAACAGAAGCGGAGGTACAAAAATGTCTAGACGACC
CACTAACCTGCAAAAGAAACATCACAGAAACAGTATGAGAAGATGTACTTAAGTGAAATAAATTAAAAGTCAAACCTTAC
ACTTTCAAGTTTTATTAGACTATTATTTGGGGAGATGGCAGAGTGTTGATGATGTAATTTTTCTAATAACCACTTGGTTA
AAATCAAATGTAAATGATCCTTCAGGAGAAATCTTTGCCTTTAAAAATCATGGTCCTGTTGCTGATATTTGGACAGGAGA
AACCACTTACATCCTAGTCGATATACTTTAAGGCATTTGTTTATTAACTTGGCTGCCAAATGGTATTTTAAAAAGATTTA
CTTACTTGACCAGCGTCTACAGAAACACAAGTTTCTCTAAACTCCTGGAGTTTTCTGGCGGTTAGAAAACCAAATAATGA
CAGTCCAATAACCCAAAGGTATCCTGAAAACATAAACCTAATATGCTTTACTTTTATTTTTGAGAAACCAACTTGCCTCC
GAATTATTTCTATTTTTAAGCCCACTGGCTGTCTTAGGCCTTTAAAATGCAATGGAATTTACTTCCCTTGCTACTGCTCC
TGAAAAGTTTATACTTGTTTTGGGTAAACCGTACTAATCGAGCTAAAACAGGGTTTTTGTTCACATAAAATCACTCCAGA
TTATAATGTGATTGATTTCTACAGCCATCAGGTTTNNNNNNNNNNNNNNNNNNNNNNNNNNNNNNNNNNNNNNNNNNNNN
NNNNNNNNNTTAATACATATTTTAGGGGGAAAATCACAAATATGTAAAATAGTTGGCATTCAACTTTTCTTAGTCTTATT
ATTCTTGTCCAGTAAAACCGAGACTCTTCTGCAGGCCCTGCCAGTTCCCCATTCCTTCTGTCAATCTTCAAAAGAAGCAT
TTCTTAAGTAGTGAGGATTTATTAAGAACATCAAGGTCAGGTGCTTTTTATGTTTTGCTTTATTTATCACAGACACCTTA
AAGTTTGTTTTATTCCCCACCCTCCCTACCGCCCCAATTAGCCATGTTATTTAAAACTAGATATTCAAGTTACATGGCTA
CTATCTTTAGCTAATGGACTCTTCAGTGCTATGCCTAGAAGACAGTCTTCAATGGATCTTTGAGTAATGGAATGTGACAA
TGTTCAGTCATTGATAGGAGTTGTATAGGTTAAAAGAAACTTTAAGCCATTCAAGCCACAGGTTGTAAAGTTTGAAAGGG
TTGAGGTCTACTGTGCTGCGTCCTCAGAAGTTCTTGTATTTTCAGTGCTAGTGGCTCGCATGTTATCTCCAAGGTTGTGT
GCGTGCTGAAGAAACAAATCTTTCAGTAGTTAATTCCTTAGTCAGCTGTTTAATTTTTGTTTCCAACTGTTCATTCCCTT
CTTTGAGCTGTTTCGCTCTGCAGTGTATCCTGTACTTTCTGTTTGGTTTTTCAACCGGCTCTGTTTCACAGCCATGTTGT
TCCTTTTTCTGCATTGATTAATGCTCTTGCTCTTGGGATCCATGGCCCTACTCATTTTGCTTTGCTTGCTTGGAGGCAGG
GCTTTGCCTCATGCCCCCACACCCCGGGGGCCAGCAGGCCCCAGCTGAGGAATCTGCTGTAAGCTGCTAGAATGAGCCTA
CCTATGAATTACACTTATTACCGGACTACTGTTCTGCTGGACTACCTTGCTCATTTGGGTACTCCATCTTTCTGACACAG
AACAGGCAGAAATGAGGGCAAGGTGACCAGTGGTTTCCACACTAAGTTGCCCAGAAAACTTCACATGTACCTGTACCTTC
AGCTTGCTGGCCTTTATAGGAGTCCTCTGCTCCCTGCCCCACAACATAGTGCCCAGTATCGCCCCTCTCCGTTCCCAAGC
TGGAGGAGCCCCACAACCCTGGCCTTGGTGTCTGGGAGTCAGCAAGGTGGGGCAGCAATTTAGGGAAACCACAGCCTCTG
CCTTTTTGCCTTTCCACCACCATGGGCTTCCCGCCTCCCGGNNNNNNNNNNNNNNNNNNNNNNNNNNNNNNNNNNNNNNN
NNNNNNNNNNNNNNNNNCTATAAGCATGATGACCTTTTTATTTTTTTCTTCACAAAGAAACAGTAATGGGAATACAGAAG
GCTTGCTGCTCAATTAGGCATTTACTAAGCTGGTGGCTGTAGGTAAGAGCTTTTCAGAGGGTGTGTAGTACTGCTCAAGG
TTAATTACTTGAAGAAAAACAACATTTGAATTCAAACAAAGCAGATTGGAAATTTATCCTCAGGCAAACTCAGTGGTTGA
ATAGCAATTTCCCTGTAGGAAAATGAGGCAAACACTGTTTCTACCAACACTCACATTTTCATTCGCAGTGTAACCAAGGA
>goat 10000 bp
CTTCCTTACTCTCGCTAACAAAGGCACGCTTTATCTCAATTTTACTACAATTTCACCTCCGACTTAATTTTAAACTAAGG
CAAATAAGTACATTTAACAAGTAAAGAATTTGGACTTTCCAAAATAATTGCTCCTCTGTTGATCAGTTCTTTCTGTAAGA
GTATTTTTTGTAAGAAATTATCTTAACAGCACCAAAACTGCTTGAGTTAGATCATCTGTTTTTCCTAGTAATGACACAAT
TTTTATATTTCTAATTTTAATTGTTCCAGAGATTGGCCATTAGTTAGATGGTAGCATATATTAATAATCTGGAAATAGCC
ACTATAGACAATATAACTTTTTATTTTAAATGCTGTAACTCCAAACTATAGTACTTTCAGAAACACTCACAAATTCATGG
NNNNNNNNNNNNNNNNNNNNNNNNNNNNNNNNNNNNNNNNNNNNNNNNNNNNNNNNNNNNNNNNNNNNNNNNNNNNNNNN
NNNNNNNNNNNNNNNNNNNNNNNNNNNNNNNNNNNNNNNNNNNNNNNNNNNNNNNNNNNNNNNNNNNNNNCTTTCACAGT
TTATAGCCTTTTGTTNNNNNNNNNNNNNNNNNNNNNNNNNNNNNNNNNNNNNNNNNNNNNCTTTAGTCATACAAAATTGT
AAGGTTTTACTTGTGTTTTGAGGGGATTATAACATCCATCCAGTATTTAATTAGCTTCTGTGAGAGCCAAGGTTTCACGT
CTCTTCTGAAAAGTTTTTTTTTAATCACTGGCAATACACTTGTTTCCATTTGCACTTAACTTTTGCATTCTTGGAGGGAG
AAAACAACAAATAAAGTGATAGCATGTCAGGAATATAACCTATTCAGACTATGTGGCATGGGGGATGGGATAAGCAAGAT
CCTGTCTGATTAATCTGATGAGGTGTCAGTGAAAATGTAAATCAAAGGTATTTAAAAATGTGCAAACAGGCTAAAGTAGA
AAAATTGGCAGCTTGCAAAGAAAGCCTCACTTTTTTGGAATGAAAATAAGTCCATGGTCAAATTTTACANNNNNNNNNNN
NNNNNNNNNNNNNNNNNNNNNNNNCAAAATAAACTTTCCAATATATATATGTACCAAACTCTTGAAAAACAGTACTTCAA
ATAATAAATCTCAAAACTCCAAAACAATATGTAGTGAAATGTGGACTTTTTGAAAGAAAGTCCAGGGGAAAAAAGGAGGT
AACTTCACAGACTGATTTGTTCCAGGAAAAATATTGTTTAATCAGATTTATGTGCTCCAAATGGTAATTATATGCTATGA
TAACCTTTCAAACACATACCTAAAGTTGTACTTTAAAGTATTTTATATTTTTCCATGTATATGTATTGGTGTTTAATATT
TAAAGCCTCTCTTTCCTTGTGTTCATAAATAAACTGTACTCTAGCTTTTGTCAAAATATGTATGCTTTCCTTTTCTTGAA
CTTCAAATAAAAGAAAACACAAAATACTATGTTTGGTTTCTTTTTCTTCAAATAGCATCAGTGACATTGAATTTTTTTTG
AAAATTACTATGTACACTTCATCCTGTATATTATAGATGTGTGACTGNNNNNNNNNNNNNNNNNNNNNNNNNNNNNNNNN
NNNNNNNNNNNNNNNNNNNNNNNNNNNNNNNNNNNNNNNNNNNNNNNNNNNNNNNNNNNNNNNNNNNNNNNNNNNNNNNN
NNNNNNNNNNNNNNNNNNNNNNNNNNNNNNNNNNNNNNNNNNNNNNNNNNNNNNNNNNNNNNNNNNNNNNNNNNNNNNNN
NNNNNNNNNNNNNNNNNNNNNNNNNNNNNNNNNNNNNNNNNNNNNNNNNNNNNNNNNNNNNNNNNNNNNNNNNNNNNNNN
NNNNNNNNNNNNNNNNNNNNNNNNNNNNNNNNNNNNNNNNNNNNNNNNNNNNNNNNNNNNNNNNNNNNNNNNNNNNNNNN
NNNNNNNNNNNNNNNNNNNNNNNNNNNNNNNNNNNNNNNNNNNNNNNNNNNNNNNNNNNNNNNNNNNNNNNNNNNNNNNN
NNNNNNNNNNNNNNNNNNNNNNNNNNNNNNNNNNNNNNNNNNNNNNNNNNNNNNNNNNNNNNANNNNNNNNNNNNNNNNN
NNNNNNNNNNNNNNNNNNNNNNNNNNNNNNNNNNNNNNNNNNNNNNNNNNNNNNNNNNNNNNNNNNNNNNNNNNNNNNNN
NNNNNNNNNNNNNNNNNNNNNNNNNNNNNNNNNNNNNNNNNNNAGGCTCNNNNNNNNNNNNNNNNNNNNNNNNNNNNNNG
CAAATTTTGATGAGTGTTCTTGTATTTTCTAATGAATATTTGCCATATTTTAAAATGTGCCAACTTTAAAACATCTTCAC
TGGTATGAGCTA
>human 10000 bp
GACAATCGGGTAACATTGGCTACAAAGACCTACCTAGATGCTCCTTTTTACGATAACTTACAGCCCTCACTTTCTTATGT
TTAGTTTCAATATTGTTTTCTTTTCTCTGGCTAATAAAGGCCTTATTCATTTCAGTTTTACTGGTATTTCATTTTAAACT
TAATTTCAAGACAAGTTGTGTCAACACGATTAACATGCAAAGAAATAAGACATCCAGAAGTGAGCCTGCCTATGTTTGTG
GCCGTCAGAGTACTAACTTGATACAAACGGACACTGTGGCTTACTTTAAATGCTCTAATGAGAAACACACTTGAAAATTG
TACCAAAAAAAATCACACTTCTATATGCAGCGTGTTAAGCAGTCCTCNNNNNNNNNNNNNNNNNNNNNNNNNNNNNNNNN
NNNNNNNNNNNNNNNNNNNNNNNNNNNNNNNNNNNNNNNNNNNNNNNNNAGGATCAAACTTGTTTCTNNNNNNNNNNNNN
NNNNNNNNNNNNNNNNNNNNNNNNNNNNNNNNNNNNNNNNNNNNNNNNNNNNNNNNNNNNNNNNNNNNNNNNNNNNNNNN
NNNNNNNNNNNNNNNNNNNNGCCTCTGGTAAAACAAAATATTTAATTCCTTGTCATTTTTGTATCTCTATGAAACTTATC
ATTTTGCCTTTCTTCTGAAAACTATCTTTTAAAATGGCAATCTACTTGTTTCCATGGCCTATTAACTTTTAAGCCTGTGG
AATGAAAAATACAGAATTTTCATTCTCAACAGGAATGTTGAGAACGCCGACTACCCAGATTATGGAGATGGAAGGGCGGG
GGCTGGTGACCCAACTGGTTTAATTTGATGGGATTTAAATAAAAATGTAATGCCAAGACTTCATAAAATTTGCACATAAG
CTAAAGCAGGAAACTAGAAGTTTACAAATAACTGTAAACCACAGTTTAAAGTATAAATTACAAATAAATTTTTCTACAAT
AAAAATAAATCAAAAGTCAAAATTAATGGTATGTATCAAAGTCAGCTTTCCAATATTTCAAAACTTTTCAGAGACATTAC
CTTAAATAATAAAACTCAAACACTAAAAGAGTGTATATTAGAGATGGATGTCATGTTTCTCAAAGTTCAGGGTTTAAAAA
AAGCTTTATTCCAGAGACAATATTACTTAATCTGAGCTTTATGCCAAATGAGAACTGTATATTGCCCATTACCTTTTAAA
CACTGACTCAAAACTACTTTGTAATATTTAAAACCACTCTTTTCACTCTNNNNNNNNNNNNNNNNNNNNNNNNNNNNNNN
NNNNNNNNNNNNNNNNNNNNNNNNNNNNNNNNNNNNNNNNNNNNNNNNNNNNNNNNNNNNNNNNNNNNNNNNNNNNNNNN
NNNNNNNNNNNNNNNNNNNNNNNNNNNNNNNNNNNNNNNNNNNNNNNNNNNNNNNNNNNNNNNNNNNNNNNNNNNNNNNN
NNNNNNNNNNNNNNNNNNNNNNNNNNNNNNNNNNNNNNNNNNNNNNNNNNNNNNNNNNNNNNNNNNNNNNNNNNNNNNNN
NNNNNNNNNNNNNNNNNNNNNNNNNNNNNNNNNNNNNNNNNNNNNNNNNNNNNNNNNNNNNNNNNNNNNNNNNNNNNNNN
NNNNNNNNNNNNNNNNNNNNNNNNNNNNNNNNNNNNNNNNNNNNNNNNNNNNNNNNNNNNNNNNNNNNNNNNNNNNNNNN
NNNNNNNNNNNNNNNNNNNNNNNNNNNNNNNNNNNNNNNNNNNNNNNNNNNNNNNNNNNNNNNNNNNNNNNNNNNNNNNN
NNNNNNNNNNNNNNNNNNNNNNNNNNNNNNNNNNNNNNNNNNNNNNNNNNNNNNNNNNNNNNNNNNNNNNCATTTTGGTG
GTTTTCAGATTATTAAAAATTATGACATCATGCNNNNNNNNNNNNNNNNNNNNNNNNNNNNNNNNNNNNNNNNNNNNNNN
NNNNNNNNNNNNNNNNNNNNNNNNNNNNNNNNNNNNNNNNNNNNNNNNNNNNNNNNNNNNNNNNNNNNNNNNNNNNNNNN
NNNNNNNNNNNNNNNNNNNNNNNNNNNNNNNNNNNNNNNNNNNNNNNNNNNNNNNNNNNNNNNNNNNNNNNNNNNNNNNN
NNNNNNNNNNNNNNNNNNNNNNNNNNNNNNNNNNNNNNNNNNNNNNNNNNNNNNNNNNNNNNNNNNNNNNNNNNNNNNNN
NNNNNNNNNNNNNNNNNNNNNNNNNNNNNNNNNNNNNNNNNNNNNNNNNNNNNNNNNNNNNNNNNNNNNNNNNNNNNAAT
TTTTAAGAAAAAATTGTTGTGCGTATNNNNNNNNNNNNNNNNNNNNNNNNNNNNNNNNNNNNNNNNNNNNNNNNNNNNNN
NNNNNNNNNNNNNNNNNNNNNNNNNNNNNNNNNNNNNNNNNNNNNNNNNNNNNNNNNNNNNNNNNNNNNNNNNNNNNNNN
NNNNNNNNNNATACTTTATGTATGGTTTACTTAGGAATTACTGAAATGAAGCATTTTTGTATTTTTGTGATGTTTAAACA
AACATCAATAAACAAACAAATTCTAACTATAAGTATCAAGTGTGCTTTGGCTGCCAATGGATGTTTGCTATATTTTAAAA
TGCCAACACTTAAAATACATTANNNNNNNNNNNNNNNNNNNNNNNNNNNNNNNNNNNNNNNNNNNNNNNNNNNNNNNNNN
NNNNNNNNNNNNNNNNNNNNNNNNNNNNNNNNNNNNNNNNNNNNNNNNNNNNNNNNNNNNNNNNNNNNNNNNNNNNNNNN
NNNNNNNNNNNNNNNNNNNNNNNNNNNNNNNNNNNNNNNNNNNNNNNNNNNNNNNNNNNNNNNNNNNNNNNNNNNNNNNN
NNNNNNNNNNNNNNNNNNNNNNNNNNNNNNNNNNNNNNNGAACANNNNNNNNNNNNNNNNNNNNNNNNNNNNNNNNNNNN
NNNNNNNNNNNNNNNNNNNNNNNNNNNNNNNNNNNNNNNNNNNNNNNNNNNNNNNNNNNNNNNNNNNNNNNNNNNNNNNN
NNNNNNNNNNNNNNNNNNNNNNNNNNNNNNNNNNNNNNNNNNNNNNNNNNNNNNNNNNNNNNNNNNNNNNNNNNNNNNNN
NNNNNNNNNNNNNNNNNNNNNNNNNNNNNNNNNNNNNNNNNNNNNNNNNNNNNNNNNNNNNNNNNNNNNNNNNNNNNNNN
NNNNNNNNNNNNNNNNNNNNNNNNNNNNNNNNNNAAGAAAAAAAGAAATACTTAGAACAGACATCAGCATTAGTGAAGAA
TTAACTAAATATTTGCTATTATTAACCTGAAAGTAATTGCTCCATCTAAAAAATATCTTAGTGAAGAGTAATGTAGANNN
NNNNNNNNNNNNNNNNNNNNNNNNNNNNNNNNNNGAAGTGGGTAATGTTTTTCCCAATGTCACGATTTTACTGATGTGAA
ATACATTAATTTTCCATATTTGTTCCAAATCTGTTCCACAAAGATTTGTTTCTACAAGGTGTAGAAACAAAAGGTAGTTA
TCAGAGTTCTAGTATTTCAAGAAATTTAATTAATATTTTATTTCATATTGGACTATGTAATAATGTCAAGAGTAAAAATC
TTCATGAGATATTGNNNNNNNNNNNNNNNNNNNNNNNNNNNNNNNNNNNNNNNNNNNNNNNNNNNNNNNNNNNNNNNNNN
NNNNNNNNNNNNNNNNNNNNNNNNNNNNNNNNNNNNNNNNNNNNNNNNNNNNNNNNNNNNNNNNNNNTCCTCTGTCAATT
GCATGATTTCTATCATGCAATTGAGAGATCNNNNNNNNNNNNNNNNNNNNNNNNNNNNNNNNNNNNNNNNNNNNNNNNNN
NNNNNNNNNNNNNNNNNNNNNNNNNNNNNNNNNNNNNNNNNNNNNNNNNNNNNNNNNNNNNNNNNNNNNNNNNNNNNNNN
NNNNNNNNNNNNNNNNNNNNNNNNNNNNNNNNNNNNNNNNNNNNNNNNNNNNNNNNNNNNNNNNNNNNNNNNNNNNNNNN
NNNNNNNNNNNNNNNNNNNNNNNNNNNNNNNNNNNNNNNNNNNNNNNNNNNNNNNNNNNNNNNNNNNNNNNNNNNNNNNN
NNNNNTGAGTTCAAGGCTTTATATCAACGGAGCTGTATTCTGAAGGGCATCTGGCTTCTTTCATTCAGGTTGAAATNNNN
NNNNNNNNNNNNNNNNNNNNNNNNNNNNNNNNNNNNNNNNNNNNNNNNNNNNNNNNNNNNNNNNNNNNNNNNNNNNNNNN
NNNNNNNNNNNNNNNNNNNNNNNNNNNNNNNNNNNNNNNNNNNNNNNNNNNNNNNNNNNNNNNNNNNNNNNNNNNNNNNN
NNNNNNNNNNNNNNNNNNNNNNNNNNNNNNNNNNNNNNNNNNNNNNNNNNNNNNNNNNNNNNNNNNNNNNNNNNNNNNNN
NNNNNNNNNNNNNNNNNNNNNNNNNNNNNNNNNNNNNNNNNNNNNNNNNNNNNNNNNNNNNNNNCAGAATGAAGGTATGT
AGTTAAAATAATTAAAGTGGTTATAAAAATATACTTGATTTTCTGCTAGAACAAGTTACCCCTCATTACTCTTCTTCCTC
AGAATTTCTAAGTTATAATCAGTTTTCTTAAATTTGAATATTGCTGATGTTCCTTAAAATCTCTATGCTCTTTAGAAATG
ACCAGAAAGTTCTGCTTTTTAGACAGAGATCACATAAAGTTGGTAGATTACAGTAAGGAAATTAACAGAACTACAAATAC
GTTTAGCAAAAACAACAACAAAAAAAGTTCTGGATTGCTGTTTGTTAGTTTAATAATGTTCTTCATATCTGTCCAGAAAA
TTTTTGTAAGTCTAAAATCTATGTAATTTGAGTTTTCCTTGTTGTCAGGTAAGAAAGTAATNNNNNNNNNNNNNNNNNNN
NNNNNNNNNNNNNNNNNNNNNNNNNNNNNNNNNNNNNNNNNNNNNNNNNNNNNNNNNNNNNNNNNNNNNNNNNNNNNNNN
NNNNNNNNNNNNNNNNNNNNNNNNNNNNNNNNNNNNNNNNNNNNNNNNNNNNNNNNNNNNNNNNNNNGGAGTGTTCCCAA
GTCCCCTTGTCNNNNNNNNNNNNNNNNNNNNNNNNNNNNNNNNNNNNNNNNNNNNNNNNNNNNNNNNNNNNNNNNNNNNN
NNNNNNNNNNNNNNNNNNNNNNNNNNNNNNNNNNNNNNNNNNNNNNNNNNNNNNNNNNNNNNNNNNNNNNNNNNNNNNNN
NNNNNNNNNNNNNNNNNNNNNNNNNNNNNNNNNNNNNNNNNNNNNNNNNNNNNNNNNNNNNNNNNNNNNNNNNNNNNNNN
NNNNNNNNNNNNNNNNNNNNNNNNNNNNNNNNNNNNNNNNNNNNNNNNNNNNNNNNNNNNNNNNNNNNNNNNNNNNNNNN
NNNNNNNNNNNNNNNNNNNNNNNNNNNNNNNNNNNNNNNNNNNNNNNNNNNNNNNNNNNNNNNNNNNNNNNNNNNNNNNN
NNNNNNNNNNNNNNNNNNNNNNNNNNNNNNNNNNNNNNNNNNNNNNNNNNNNNNNNNNNNNNNNNNNNNNNNNNNNNNNN
NNNNNNNNNNNNNNNNNNNNNNNNNNNNNNNNNNNNNNNNNNNNNNNNNNNNNNNNNNNNNNNNNNNNNNNNNNNNNNNN
NNNNNNNNNNNNNNNNNNNNNNNNNNNNNNNNNNNNNNNNNNNNNNNNNNNNNNNNNNNNNNNNNNNNNNNNNNNNNNNN
NNNNNNNNNNNNNNNNNNNNNNNNNNNNNNNNNNNNNNNNNNNNNNNNNNNNNNNNNNNNNNNNNNNNNNNNNNNNNNNN
NNNNNNNNNNNNNNNNNNNNNNNNNNNNNNNNNNNNNNNNNNNNNNNNNNNNNNNNNNNNNNNNNNNNNNNNNNNNNNNN
NNNNNNNNNNNNNNNNNNNNNNNNNNNNNNNNNNNNNNNNNNNNNNNNNNNNNNNNNNNNNNNNNNNNNNNNNNNNNNNN
NNNNNNNNNNNNNNNNNNNNNNNNNNNNNNNNNNNNNNNNNNNNNNNNNNNNNNNNNNNNNNNNNNNNNNNNNNNNNNNN
NNNNNNNNCTTCCACTCTCAGTTTCCAAGTGCTCTCACTCATACACNNNNNNNNNNNNNNNNNNNNNNNNNNNNNNNNNN
NNNNNNNNNNNNNNNNNNNNNNNNNNNNNNNNNNNNNNNNNNNNNNNNNNNNNNNNNNNNNNNNNNNNNNNNNNNNNNNN
NNNNNNNNNNNNNNNNNNNNNNNNNNNNNNNNNNNNNNNNNNNNNNNNNNNNNNNNNNNNNNNNNNNNNNNNNNNNNNNN
NNNNNNNNNNNNNNNNNNNNNNNNNNNNNNNNNNNNNNNNNNNNNNNNNNNNNNNNNNNNNNNNNNNNNNNNNNNNNNNN
NNNNNNNNNNNNNNNNNNNNNNNNNNNNNNNNNNNNNNNNNNNNNNNNNNNNNNNNNNNNNNNNNNNNNNNNNNNNNNNN
NNNNNNNNNNNNNNNNNNNNNNNNNNNNNNNNNNNNNNNNNNNNNNNNNNNNNNNNNNNNNNNNNNNNNNNNNNNNNNNN
NNNNNNNNNNNNNNNNNNNNNNNNNNNNNNNNNNNNNNNNNNNNNNNNNNNNNNNNNNNNNNNNNNNNNNNNNNNNNNNN
NNNNNNNNNNNNNNNNNNNNNNNNNNNNNNNNNNNNNNNNNNNNNNNNNNNNNNNNNNNNNTAATTGACTTTTTTTTTTT
TTTAGAAAAAAAAAAAAAAGCCCAATTGTTTAAATCGGTTTAAATTTAAATAGTGGCTTAAATTGGCTTTCAATGAATAT
GTGTGACCCTGAGCATTTCTAACACACATCAGCTGGTCAATTGCATAATTCCCTCTTCTTTGAATTTTTCTTGTCAGCGA
ATGGAATGATCATATCCCTCTTCTTTTAGTCGCCTCATAGTCTCTCTCCTCCANNNNNNNNNNNNNNNNNNNNNNNNNNN
NNNTTTCACCATCCGTCTGTTTTGGTAGGAGCTATCTATACACAGTTTGTGCTCTATAACCAGAATTTCTGCATCTATAG
ATCCAACCAGTCTTGTATTGAAAATATTTCAAAAAATAAAATATAGCAATCCAATAAAAAGTAATACAAATAAANNNNNN
NNNNNNNNNNNNNNNNNNNNNNNNNNNNNNNNNNNNNNNNNNNNNNNNNNNNNNNNNNNNNNNNNNNNNNNNNNNNNNNN
NNNNNNNNNNNNNNNNNNNNNNNNNNNNNNNNNNNNNNNNNNNNNNNNNNNNNNNNNNNNNNNNNNNNNNNNNNNNNNNN
NNNNNNNNNNNNNNNNNNNNNNNNNNNNNNNNNNNNNNNNNNNNNNNNNNNNNNNNNNNNNNNNNNNNNNNNNNNNNNNN
NNNNNNNNNNNNNNNNNNNNNNNNNNNNNNNNNNNNNNNNNNNNNNNNNNNNNNNNNNNNNNNNNNNNNNNNNNNNNNNN
NNNNNNNNNNNNNNNNNNNNNNNNNNNNNNNNNNNNNNNNNNNNNNNNNNNNNNNNNNNNNNNNNNNNNNNNNNNNNNNN
NNNNNNNNNNNNNNNNNNNNNNNNNNNNNNNNNNNNNNNNNNNNNNNNNNNNNNNNNNNNNNNNNNNNNNNNNNNNNNNN
NNNNNNNNNNNNNNNNNNNNNNNNNNNNNNNNNNNNNNNCATTTTGCATATTAAACTTTCCCTGGTGGTATGAGCAGTAA
GGAGCCTCTTCTAGTTGACAGCTCATCTTTTGACTTTTTTCAGAGCCTGAAGTTGGAACNNNNNNNNNNNNNNNNNNNNN
TAAATGTAGACATAGGCTAACCCATTTTTAAAGGTTATGCNNNNNNNNNNNNNNNNNNNNNNNNNNNNNNNNNNNNNNNN
NNNNNNNNNNNNNNNNNNNNNNNNNNNNNNNNNNNNNNNNNNNNNNNNNNNNNNNNNNNNNNNNNNNNNNNNNNNNNNNN
NNNNNNNNNNNNNNNNNNNNNNNNNNNNNNNNNNNNNNNNNNNNNNNNNNNNNNNNNNNNNNNNNNNNNNNNNNNNNNNN
NNNNNNNNNNNNNNNNNNNNNNNNNNNNNNNNNNNNNNNNNNNNNNNNNNNNNNNNNNNNNNNNNNNNNNNNNNNNNNNN
NNNNNNNNNNNNNNNNNNNNNNNNNNNNNNNNNNNNNNNNNNNNNNNNNNNNNNNNNNNNNNNNNNNNNNNNNNNNNNNN
NNNNNNNNNNNNNNNNNNNNNNNNNNNNNNNNNNNNNNNNNNNNNNNNNNNNNNNNNNNNNNNNNNNNNNNNNNNNNNNN
NNNNNNNNNNNNNNNNNNNNNNNNNNNNNNNNNNNNNNNNNNNNNNNNNNNNNNNNNNNNNNNNNNNNNNNNNNNNNNNN
NNNNNNNNNNNNNNNNNNNNNNNNNNNNNNNNNNNNNNNNNNNNNNNNNNNNNNNNNNNNNNNNNNNNNNNNNNNNNNNN
NNNNNNNNNNNNNNNNNNNNNNNNNNNNNNNNNTCCTGCCTATGTGGAATTTGGTTTCTTCTCTCATTGTTTTATAGCTG
CGACCTCTCTCATATGCCAAGACACAATTCAGTCTGTTTCAAACCCTTCTGAACCTATGCATTGCTCAGTTTCTCTGTCT
CTGAGCTACGGTTTTCANNNNNNNNNNNNNNNNNNNNNNNNNNNNNNNNNNNNNNNNNNNNNNNNNNNNNNNNNNNNNNN
NNNNNNNNNNNNNNNNNNNNNNNNNNNNNNNNNNNNNNNNNNNNNNNNNNNNNNNNNNNNNNNNNNNNNNNNNNNNNNNN
NNNNNNNNNNNNNNNNNNNNNNNNNNNNNNNNNNNNNNNNNNNNNNNNNNNNNNNNNNNNNNNNNNNNNNNNNNNNNNNN
NNNNNNNNNNNNNNNNNNNNNNNNNNNNNNNNNNNNNNNNNNNNNNNNNNNNNNNNNNNNNNNNNNNNNNNNNNNNNNNN
NNNNNNNTCCACATCTTTATTCTTAATAACATTTCCATCTACAGATCCTGGTATTTCTGGGGAAATGCTTTTTAAAATCT
CACACTTAGATCTTTAAATTTCCACTTTTAACTTAACCTGAGGTGCAGGCTGGGTCAAGATTCCATTATCATTCAGGGAA
TCATTCTTTTAGTGGGAAGAACCTCTATTTGGGCCTCAAAGTTGTTTGCACCTCGAAGGTTATTTTGTCTGATTTTGCTA
GCCCAACTTGGCTTTCTTTCTATTGGTTATTTGCTTTGCGCATTTTTTTTCCAGCTATTTTCACCTTCTCTTTGGCATTT
TGTTGCAAATGCTTCTCTCGTAAATAGCATGAAACATTTTANNNNNNNNNNNNNNNNNNNNNNNNNNNNNNNNNNNNNNN
NNNNNNNNNNNNNNNNNNNNNNNNNNNNNNNNNNNNNNNNNNNNNNNNNNNNNNNNNNNNNNNNNNNNNNNNNNNNNNNN
NNNNNNNNNNGAAACATTTTAAATTGCATCATCTCATCTCCGTCTTTTTACAGATTTATTAAATCACTGAACATCTAACA
TAACTAAGGATTCACTATTCCTACTATTTTATTTTACTTTTCTTCTTTTTTAATTCCTTCCTTCTTAACTTCCATTTAGT
ATTCAGGNNNNNNNNNNNNNNNNNNNNNNNNNNNNNNNNNNNNNNNNNNNNNNNNNNNNNNNNNNNNNNNNNNNNNNNNN
NNNNNNNNNNNNNNNNNNNNNNNNNNNNNNNNNNNNNNNNNNNNNNNNNNNNNNNNNNNNNNNNNNNNNNNNNNNNNNNN
NNNNNNNNNNNNNNNNNNNNNNNNNNNNNNNNNNNNAATTTTACNNNNNNNNNNNNNNNNNNNNNNNNNNNNNNNNNNNN
NNNNNNNNNNNNCCACTAGTTCAGGAGTTATATGTTCAATTTTTATTTTTAGCAGGAACACTTAACCTTAAAATGTCAAA
ATCCAGCAATATCTAACTACTTTTACTCAGTTCTTCCTTTCTTATCCTCTCTGTGAAGGTAGCCTCATCNNNNNNNNNNN
NNNNNNNNNNNNNNNNNNNNNNNNNNNNNNNNNNNNNNNNNNNNNNNNNNNNNNNNNNNNNNNNNNNNNNNNNNNNNNNN
NNNNNNNNNNNNNNNNNNNNNNNNNNNNNNNNNNNNNNNNNNNNNNNNNNNNNNNNNNNNNNNNNNNNNNNNNNNNNNNN
NNNNNNNNNNNNNNNCAAAATTTGCAGAGCTTCTTGTTGGAAATCTTTATGCTATCATCACTCTCCAACAGCAATTTAGC
>horse 10000 bp
TTTACCCTCCGGACTTTCTCACGGTGATTTTCCTTGATTTCCTTACTGGTGGCGGCAGAGTCCCTGTTCGGCTCTATTTT
CGTATTTCTTCTGGAGCCCCAGCGTATCAACACCAGTGAAATTTTGAGTTCCAAGGTCAGCTGTTTTTCTGTTAATGGAA
CAGTTTGTAATCTAATTTTAGTCTTCCAGAGGTTGTCCTTTAAATAGCGCTAAGCATATATTGATACACTAATAATCGCC
AGCATAGATCACAGAATTCTAACTCTTTATTTTAAATACTATAAGTCACAAACATAGTGGAGAGAAGCATGCACAAAATT
ATGCTATGGAAAAATTGTTGCGTTTTGATGGGAAACTGCGTAGCGTCTACAGTAGTCCCTTCTCGACGGTCTGTTCATTG
GTCTTTCAGCTACCTTGCGCGTCTTGGTAAACTGCACATAATTAACGCATGGAAATGTAAATTCTTTCCTGTTGGATAGT
TTATGTTACCTCCCCTCCCCGCTGTGAGAAACCAGTCTTGCGGCCCTTTGCTATTCAATTCTTTTACTCCGCACAAAACT
GAGAGCTTCGATGCGCTGTGAACCGGTTATATTCTCTATCTGGTAAAATAAAATGTTTATTTAACTCGTGATCATTTTGA
TATCCTTATGAGACTCATAGTTAGTTTTGCCTGTTTTTCCCAGAACTTTCTTTTGACAATGGCAATGTACCTGTTTCCAT
TGCCGCCTAACTTTTAACTTTACGGAGGAAAAAATAACGAATGCTGAGAATATGAACTGCTGAGATTATGGGAGTGGGAC
ACCCAATCTGTTTAATCAAATGAGATGTCAATGAAAATTTAAACCGAAGCCATTATAAAATTTGCATATAGGCTAAAGAA
GACAACTGGCAGTTTTCGAAGAAAAGCACTGCCTTTTGGAATCAAAATAAATTGATGGTCAAAATGTGTGNNNNNNNNNN
NNNNNNNNNNNNNNNNNNNNNNNNNTATATATAAATCAACTTTCCTGTACCTATATTCCAAAACTTTTTTTAAAACAATG
CCTCAAATAATACAACTCAAACAATAAAATAGTACGTATTAGAGCTAAATGTCTTGTTTTCAAAAGAAAGTCCAGGGTTA
AAAAGGAGTTAACTCTGCAGACTACTTTGTTTTGGAAACAATATTGCTTCCCCTGACATTTATGCCTGGTAAATGAGAGC
ACTATATCACAATAATCTTTTAAACAACTGCCTAAACTACTTTGCATTTTTAAATGATTTATATTTAAAACCTCTCTTTC
CACATGTCCAGAATGNNNNNNNNNNNNNNNNNNNNNNNNNNNNNNNNNNNNNNNNNNNNNNNNNNNNNNNNNNNNNNNNN
NNNNNNNNNNNNNNNNNNNNNNNNNNNNNNNNNNNNNNNNNNNNNNNNNNNNNNCTTTGCTTGTTTTATAAATTGCTGTG
TGTATNNNNNNNNNNNNNNNNNNNNNNNNNNNNNNNNNNNNNNNNNNNNNNNNNNNNNNNNNNNNNNNNNNNNNNNNNNN
NNNNNNNNNNNNNNNNNNNNNNNNNNNNNNNNNNNNNNNNNNNNNNNNNNNNNNNNNNNNNNNCTTGTATGTACTTCAGC
AAGATATNNNNNNNNNNNNNNNNNNNNNNNNNNNNNNNNNNNNNNNNNNNNNNNNNNNNNNNNNNNNNNNNNNNNNNNNN
NNNNNNNNNNNNNNNNNNNNNNNNNNNNNNNNNNNNNNNNNNNNNNNNNNNNNNNNNNNNNNNNNNNNNNNNNNNNNNNN
NNNNNNNNNNNNNNNNNNNNNNNNNNNNNNNNNNNNNNNNNNNNNNNNNNNNNNNNNNNNNNNNNNNNNNNNNNNNNNNN
NNNNNNNNNNNNNNNNNNNNNNNNNNNNNNNNNNNNNNNNNNNNNNNNNNNNNNNNNNNNNNNNNNNNNNNNNNNNNNNN
NNNNNNNNNNNNNNNNNNNNNNNNNNNNNNNNNNNNNNNNNNNNNNNNNNNNNNNNNNNNNNNNNNNNNNNNNNNNNNNN
NNNNNNNNNNNNNNNNNNNNNNNNNNNNNNNNNNNNNNNNNNNNNNNNNNNNNNNNNNNNNTTTCCATTACTGTTTTAGC
ATGTATTGATAGCAAGCATTCTTGTATTTTCTAATGGACATTTTCTATATTTTAAAATACCAACATTTAAAAAACATTTA
GAGGATGAAGGGACCAAACNNNNNNNNNNNNNNNNNNNNNNNNNNNNNNNNNNNNNNNNNNNNNNNNNNNNNNNNNNNNN
NNNNNNNNNNNNNNNNNNNNNNNNNNNNNNNNNNNNNNNNNNNNNNNNNNNNNNNNNNNNNNNNNNNNNNNNNNNNNNNN
NNNNNNNNNNNNNNNNNNNNNNNNNNNNNNNNNNNNNNNNNNNNNNNNNNNNNNNNNNNNNNNNNNNNNNNNNNNNNNNN
NNNNNNNNNNNNNNNNNNNNNNNNNNNNNNNNNNNNNNNNNNNNNNNNNNNNNNNNNNNNNNNNNNNNNNNNNNNNNNNN
NNNNNNNNNNNNNNNNNNNNNNNNNNNNNNNNNNNNNNNNNNNNNNNNNNNNNNNNNNNNNNNNNNNNNNNNNNNNNNNN
NNNNNNNNNNNNNNNNNNNNNNNNNNNNNNNNNNNNNNNNNNNNNNNNNNNNNNNNNNNNNNNNNNNNNNNNNNNNNNNN
NNNNNNNNNNNNNNNNNNNNNNNNNNNNNNNNNNNNNNNNNNNNNNNNNNNNNNNNNNNNNNNNNNNNNNNNNNNNNNNN
NNNNNNNNNNNNNNNNNNNNNNNNNNNNNNNNNNNNNNNNNNNNNNNNNNNNNNNNNNNNNNNNNNNNNNNNNNNNNNNN
NNNNNNNNNNNNNNNNNNNNNNNNNNNNNNNNNNNNNNNNNNNNNNNNNNNNNNNNNNNNNNNNNNNNNNNNNNNNNNNN
NNNNNNNNNNNNNNNNNNNNNNNNNNNNNNNNNNNNNNNNNNNNNNNNNNNNNNNNNNNNNNNNNNNNNNNNNNNNNNNN
NNNNNNNNNNNNNNNNNNNNNNNNNNNNNNNNNNNNNNNNNNNNNNNNNNNNNNNNNNNNNNNNNNNNNNNNNNNNNNNN
NNNNNNNNNNNNNNNNNNNNNNNNNNNNNNNNNNNNNNNTAACATGAAAATTATTGCTCTATCTAGAAAATATTTTAGTG
AAAGAGTAATGTAGATATTTATCAAGTTATTTAAATAGATATTGTTCATTAACTATTGAATCAGGTACCTCTTTTCCCAC
TGATATAAGATGCCACTTTGTTATACAATCATTTTCCATATGTATTTAGATCTGTTTCTGACCCTTTGCTTAATTCAACA
GAGAATTCTAATATTTTAATTAATTTGATTAATATTTGGTTTCATATTGGGTTACTAAAAAAAGTTATTTGTAATCTACT
TGAGGTATCNNNNNNNNNNNNNNNNNNNNNNNNNNNNNNNNNNNNNNNNNNNNNNNNNNNNNNNNNNNNNNNNNNNNNNN
NNNNNNNNNNNNNNNNNNNNNNNNNNNNNNNNNNNNNNNNNNNNNNNNNNNNNNNNNNNNNNNNNNNNNNNNNNNNNNNN
NNNNNNNNNNNNNNNNNNNNNNNNNNNNNNNNNNNNNNNNNNNNNNNNNNNNNNNNNNNNNNNNNNNNNNNNNNNNNNNN
NNNNNNNNNNNNNNNNNNNNNNNNNNNNNNNNNNNNNNNNNNNNNNNNNNNNNNNNNNNNNNNNNNNNNNNNNNNNNNNN
NNNNNNNNNNNNNNNNNNNNNNNNNNNNNNNNNNNNNNNNNNNNNNNNNNNNNNNNNNNNNNNNNNNNNNNNNNNNNNNN
NNNNNNNNNNNNNNNNNNNNNNNNNNNNNNNNNNNNNNNNNNNNNNNNNNNNNNNNNNNNNNNNNNNNNNNNNNNNNNNN
NNNNNNNNNNNNNNNNNNNNNNNNNNNNNNNNNNNNNNNNNNNNNNNNNNNNNNNNNNNNNNNNNNNNNNNNNNNNNNNN
NNNNNNNNNNNNNNNNNNNNNNNNNNNNNNNNNNNNNNNNNNNNNNNNNNNNNNNNNNNNNNNNNNNNNNNNNNNNNNNN
NNNNNNNNNNNNNNNNNNNNNNNNNNNNNNNNNNNNNNNNNNNNNNNNNNNNNNNNNNNNNNNNNNNNNNNNNNNNNNNN
NNNNNNNNNNNNNNNNNNNNNNNNNNNNNNAAACNNNNNNNNNNNNNNNNNNNNNNNNNNNNNNNNNNNNNNNNNNNNNN
NNNNNNNNNNNNNNNNNNNNNNNNNNNNNNNNNNNNNNNNNNNNNNNNNNNNNNNNNNNNNNNNNNNNNNNNNNNNNNNN
NNNNNNNNNNNNNNNNNNNNNNNNNNNNNNNNNNNNNNNNNNNNNNNNNNNNNNNNNNNNNNNNNNNNNNNNNNNNNNNN
NNNNNNNNNNNNNNNNNNNNNNNNNNNNNNNNNNNNNNNNNNNNNNNNNNNNNNNNNNNNNNNNNNNNNNNNNNNNNNNN
NNNNNNNNNNNNNNNNNNNNNNNNNNNNNNNNNNNNNNNNNNNNNNNNNNNNNNNNNNNNNNNNNNNNNNNNNNNNNNNN
NNNNNNNNNNNNNNNNNNNNNNNNNNNNNNNNNNNNNNNNNNNNNNNNNNNNNNNNNNNNNNNNNNNNNNNNNNNNNNNN
NNNNNNNNNNNNNNNNNNNNNNNNNNNNNNNNNNNNNNNNNNNNNNNNNNNNNNNNNNNNNNNNNNNNNNNNNNNNNNNN
NNNNNNNNNNNNNNNNNNNNNNNNNNNNNNNNNNNNNNNNNNNNNNNNNNNNNNNNNNNNNNNNNNNNNNNNNNNNNNNN
NNNNNNNNNNNNNNNNNNNNNNNNNNNNNNNNNNNNNNNNNNNNNNNNNNNNNNNNNNNNNNNNNNNNNNNNNNNNNNNN
NNNNNNNNNNNNNNNNNNNNNNNNNNNNNNNNNNNNNNNNNNNNNNNNNNNNNNNNNNNNNNNNNNNNNNNNNNNNNNNN
NNNNNNNNNNNNNNNNNNNNNNNNNNNNNNNNNNNNNNNNNNNNNNNNNNNNNNNNNNNNNNNNNNNNNNNNNNNNNNNN
NNNNNNNNNNNNNNNNNNNNNNNNNNNNNNNNNNNNNNNNNNNNNNNNNNNNNNNNNNNNNNNNNNNNNNNNNNNNNNNN
NNNNNNNNNNNNNNNNNNNNNNNNNNNNNNNNNNNNNNNNNNNNNNNNNNNNNNNNNNNNNNNNNNNNNNNNNNNNNNNN
NNNNNNNNNNNNNNNNNNNNNNNNNNNNNNNNNNNNNNNNNNNNNNNNNNNNCAAACCAGTTGCCATNNNNNNNNNNNNN
NNNNNNNNNNNNNNNNNNNNNNNNNNNGACAANNNNNNNNNNNNNNNNNNNNNNNNNNNNNNNNNNNNNNNNNNNNNNNN
NNNNNNNNNNNNNNNNNNNNNNNNNNNNNNNNNNNNNNNNNNNNNNNNNNNNNNNNNNNNNNNNNNNNNNNNNNNNNNNN
NNNNNNNNNNNNNNNNNNNNNNNNNNNNNNNNNNNNNNNNNNNNNNNATTAGAATACTTAAAAAACCTATGCTTTATTTT
CTGCTAGACCAAGAGGTCCCTCATTACTCTCCCTCTTTGGAATTTCTAGGTCATGTGCAGTTTTGTTTTGTTTTAATGTT
ATTTCTGTTCTTTAAATTCTCTATGCTGATTCAAATGACCAGAAAATTCTGCTGGCAGTTTGACTGAAATGCCACAAAAT
TGGTAGATCAAATTAATGAGATTAACCAAACAACATGAATATTTTGTGAAAACAAAAGAAGTAGTTCCAGGCTGCTGTTT
GGTAGCATTTAAGGAGTTCCTTGTTTGTTATTTTTCCAGAAACTTTTTGTGAAATCACCANNNNNNNNNNNNNNNNNNNN
NNNNNNNNNNNNNNNNNNNNNNNNNNNNNNNNNNNNNNNNNNNNNNNNNNNNNNNNNNNNNNNNNNNNNNNNNNNNNNNN
NNNNNNNNNNNNNNNNNNNNNNNNNNNNNNNNNNNNNNNNNNNNNNNNNNNNNNNNNNNNNNNNNNNNNNNNNNNNNNNN
NNNNNNNNNNNNNNNNNNNNNNNNNNNNNNNNNNNNNNNNNNNNNNNNNNNNNNNNNNNNNNNNNNNNNNNNNNNNNNNN
NNNNNNNNNNNNNNNNNNNNNNNNNNNNNNNNNNNNNNNNNNNNNNNNNNNAATTTCTTTAGACAAAAGTAGTTTAACTA
ACATTTGGCATGATTAACTGTTTGGAAATGTTGAACACTGGTTTAGTTCAAAAGCCAAAACTGGACACTCAAATACAAAA
TAGAAAAAGAATGAGAATGCTTAGTGTTGATGTTGCGTATTCAGGTATTGGGCTTAACTTAAATTCTCTTCCCGTCCACT
AAAATTCTTTTCTGACCATGTAAGTTTCTTTCCCTTGTGTATGGCAACATAAAGGTCCTTTTCATAAAAACAAACAACCA
TTTCAAAAAATTCTTGAAATCTACTAATGTTTGGCGGTACTCATTATAGCAAGAAATGCATTTATTTTTGGTCCACAATT
GAAATACTCTAAAGGAGATTCAGAAAAGTTTCAAATCTTGTTAAACATTAGAGTATTAATCAAATTATTTTTCCCCTTGC
ATCCTTTTATTTCATCATGTCAATACATTGAAAAGGGAACTTTAAATTTGTTCTTAGTGGAGCCTAGAGGTGGGCACCAT
GAAACTAATATCTTAAAAATAAGATTTTTTTTTTCAAATTTAAGGGACCCTAGAATTTGCTTAATGCTTGATTATTTGCA
TTTATTCTCAACATTCCACCAACTTGTCAGACAAGAAGTATTTCTGAGGTCAACTCTGAAGGCAACCCCTATTAGCAACA
AAGGCTGTGTTTTTCAGAGTTGCTTTTACCCCCAAACTGTAGAGATATCTTGTAAGAGAAAAGACATGGATTCCCCCTCT
CCCAATTCCCTCCTGAGTTATTTCAGCTACCCTTTCTATAGTCATCTAAATATTAACAAGCATAAAAGTAATTTAATTTT
GAGAAGTTGTGGCTTTTATAAAATGCATTTCTGCAATTGCAAAACCACTTCTTTGGAGGGTAAACAGTTTTAATCAACTT
CAGTTGATGCACAGACTTCATTGGGATCCCCTCTGCTCTTTGTGCAACCTCAAACACCTGAGGAGACCACGTCCCACTGG
TGGCAACTTTGTGCAAGGCATACAAAGTGGGTTTGGGTCCCTTTGCCCTAGCTGCCTTTCAACAGCTTAAAGTAAATAGC
TGTTATAAGCACAACCACTTTGTGCCACTGGAGGAAGCAATGATGGTAATATAGGAGGCTGGTGGATTAGGCATTCACAA
AGGTGATGGCTGTGGTAAGAGCTTAAGGATGGTAGCTTGTACAGTTCATTGCTGATTACTTGAGGCAAAAGAACATCTGA
ATCAAAACAAACGCAAATTGGAGGTTTATCCTCTGGCGAACTCAAAAGTGAAATAGTAATTTGCTGAAGGAAAATGAGGC
AAATAGTGCTTACTGANNNNNNNNNNNNNNNNNNNNNNNNNNNNNNNNNNNNNNNNNNNNNNNNNNNNNNNNNNNNNNNN
NNNNNNNNNNNNNNNNNNNNNNNNNNNNNNNNNNNNNNNNNNNNNNNNNNNNNNNNNNNNNNNNNNNNNNNNNNNNNNNN
NNNNNNNNNNNNNNNNNNNNNNNNNNNNNNNNNNNNNNNNNNNNNNNNNNNNNNNNNNNNNNNNNNNNNNNNNNNNNNNN
NNNNNNNNNNNNNNNNNNNNNNNNNNNNNNNNNNNNNNNNNNNNNNNNNNNNNNNNNNNNNNNNNNNNNNNNNNNNNNNN
NNNNNNNNNNNNNNNNNNNNNNNNNNNNNNNNNNNNNNNNNNNNNNNNNNNNNNNNNNNNNNNNNNNNNNNNNNNNNNNN
NNNNNNNNNNNNNNNNNNNNNNNNNNNNNNNNNNNNNNNNNNNNNNNNNNNNNNNNNNNNNNNNNNNNNNNNNNNNNNNN
NNNNNNNNNNNNNNNNNNNNNNNNNNNNNNNNNNNNNNNNNNNNNNNNNNNNNNNNNNNNNNNNNNNNNNNNNNNNNNNN
NNNNNNNNNNNNNNNNNNNNNNNNNNNNNNNNNNNNNNNNNNNNNNNNNNNNNNNNNNNNNNNNNNNNNNNNNNNNNNNN
NNNNNNNNNNNNNNNNNNNNNNNNNNNNNNNNNNNNNNNNNNNNNNNNNNNNNNNNNNNNNNNNNNNNNNNNNNNNNNNN
NNNNNNNNNNNNNNNNNNNNNNNNNNNNNNNNNNNNNNNNNNNNNNNNNNNNNNNNNNNNNNNNNNNNNNNNNNNNNNNN
NNNNNNNNNNNNNNNNNNNNNNNNNNNNNNNNNNNNNNNNNNNNNNNNNNNNNNNNNNNNNNNNNNNNNNNNNNNNNNNN
NNNNNNNNNNNNNNNNNNNNNNNNNNNNNNNNNNNNNNNNNNNNNNNNNNNNNNNNNNNNNNNNNNNNNNNNNNNNNNNN
NNNNNNNNNNNNNNNNNNNNNNNNNNNNNNNNNNNNNNNNNNNNNNNNNNNNNNNNNNNNNNNNNNNNNNNNNNNNNNNN
NNNNNNNNNNNNNNNNNNNNNNNNNNNNNNNNNNNNNNNNNNNNNNNNNNNNNNNNNNNNNNNNNNNNNNNNNNNNNNNN
NNNNNNNNNNNNNNNNNNNNNNNNNNNNNNNNNNNNNNNNNNNNNNNNNNNNNNNNNNNNNNNNNNNNNNNNNNNNNNNN
NNNNNNNNNNNNNNNNNNCTGACATTTAGACTTTCTACCAAAGTGTAAATAAGATTTTGCTATTCTTTTTAGATCGCTGC
TTTCTTTAGTGACTCAGGGCATGAGTTTTAGAATTCAAATCTAAGACATCTGTATTAATTGAAAAACATTTTCAAGTATG
TCAATCCAATTTTAGTAAGAAATTTGTGATAAATGAATAATGAGTGACTCAGAGAAAAAACTGTCTTACCTATAAGTACA
GCTCAGTCATAATTTGATTCAAAGGGAGATAATTAGNNNNNNNNNNNNNNNNNNNNNNNNNNNNNNNNNNNNNNNNNNNN
NNNNNNNNNNNNNNNNNNNNNNNNNNNNNNNNNNNNNNNNNNNNNNNNNNNNNNNNNNNNNNNNNNNNNNNNNNNNNNNN
NNNNNNNNNNNNNNNNNNNNNNNNNNNNNNNNNNNNNNNNNNNNNNNNNNNNNNNNNNNNNNNNNNNNNNNNNNNNNNNN
NNNNNNNNNNNNNNNNNNNNNNNNNNNNNNNNNNNNNNNNNNNNNNNNNNNNNNNNNNNNNNNNNNNNNNNNNNNNNNNN
NNNNNNNNNNNNNNNNNNNNNNNNNNNNNNNNNNNNNNNNNNNNNNNNNNNNNNNNNNNNNNNNNNNNNNNNNNNNNNNN
NNNNNNNNNNNNNNNNNNNNNNNNNNNNNNNNNNNNNNNNNNNNNNNNNNNNNNNNNNATTAGTTACGTTTTTCTTAAAT
AAGCTTGCATTAAATGAAAAGAAAATACATTCATCATCTTTCATTCATAAGTGATTTATTGGACTATAAAATTTTATTGT
TAATACAGAATTTAGTACTTTTTATAAATGTTGAGGTTACAGTACTTTCCATTTAGAACAGCTCTTCAGGAGCTTTGTGA
AAGATGGCTAGATTATTTGTAGCATGTTAANNNNNNNNNNNNNNNNNNNNNNNNNNNNNNNNNNNNNNNNNNNNNNNNNN
NNNNNNNNNNNNNNNNNNNNNNNNNNNNNNNNNNNNNNNNNNNNNNNNNNNNNNNNNNNNNNNNNNNNNNNNNNNNNNNN
NNNNNNNNNNNNNNNNNNNNNNNNNNNNNNNNNNNNNNNNNNNNNNNNNNNNNNNNNNNNNNNNNNNNNNNNNNNNNNNN
NNNNNNNNNNNNNNNNNNNNNNNNNNNNNNNNNNNNNNNNNNNNNNNNNNNNNNNNNNNNNNNNNNNNNNNNNNNNNNNN
NNNNNNNNNNNNNNNNNNNNNNNNNNNNNNNNNNNNNNNNNNNNNNNNNNNNNNNNNNNNNNNNNNNNNNNNNNNNNNNN
NNNNNNNNNNNNNNNNNNNNNNNNNNNNNNNNNNNNNNNNNNNNNNNNNNNNNNNNNNNNNNNNNNNNNNNNNNNNNNNN
NNNNNNNNNNNNNNNNNNNNNNNNNNNNNNNNNNNNNNNNNNNNNNNNNNNNNNNNNNNNNNNNNNNNNNNNNNNNNNTT
>macaque 10000 bp
GACAACCGGGTAACATTGGCTACAAAGACCTATGTAGATGCTCGTTTTTACGGTAACTTACAGCTTTCTTATGTTTACAC
TTTCTTATGTTTAGTTTCAATATTGTTTTCTTTTCTCTGACTAATGAAGGTCTTATTCATTTCGGTTTTACTGGTATTTC
ATTTTAAACTTAATTTCAAGACAAGTTGTGTCAACACGATTAACTTGCAAAGAAATAAAACATCCAGAAGTGATCCCGCC
TATGTTTGTGGCTATTTAACAGAGTACTAACTTGATACAAAGAGACACTGCGGTTTATTTTAAATACTCTAATGAGAAAC
ACATTTCAAACTTGTACAAAAAGAAATCACACTTCTATATGCANNNNNNNNNNNNNNNNNNNNNNNNNNNNNNNNNNNNT
GNNNNNNNNNNNNNNNNNNNNNNNNNNNNNNNNNNNNNNNNNNNNNNNNNNNNNNNNNNNNNNAGGATCAAACTTGTTTC
TNNNNNNNNNNNNNNNNNNNNNNNNNNNNNNNNNNNNNNNNNNNNNNNNNNNNNNNNNNNNNNNNNNNNNNNNNNNNNNN
NNNNNNNNNNNNNNNNNNNNNNNNNNNNNNNNNNNNNNNNNNAAAACAAAATCTTTAACTCACTGTCATTTTTATATCTC
TATGAAACTCATTGTTTTGCCTTTCTTCTGAAAACCCTTAAAATGGCAATCTACTTGTTTTCATGGCCCATTAGCTTCTA
AGCCTGTGGAGTGAAAAATACAGATGGAATGTTGAGAATACTGACTACCTAGATTATGGAGATGGAAGGACAGGGGCTGG
TGACCCAACTGGTTTAATTTGATAGGATTTAAATAAAAATTTAATGCTAAGACTTCATAAAATTTGCATATAAGCTAAAA
CAGAAAACTAGAAGTTTGGCAATAACTGTAAACTACATTTTGAAGTATAAATTACAAAGAAATTTTTCTACAATAAAAAT
AAATCAAAAGTTAAAATTAATGGTAGGTATCAAAGTGAACTTTCCAATATTCCAAAACTTTTCAGACACACTACCTTAAA
TAATAAAACTCAAACACTAAAAGAGTGTATATTAGAGATGGATATCATGTTTCTCAAAGTTCAGGGTTTAAAAAAAGCTG
TANNNNNNNNNNNNNNNNNNNNNNNNNNNNNNNNNNNNNNNNNNNNNNNNNNNNNNNNNNNNNNNNNNNNNNNNNNNNNN
NNNNNNNNNNNNNNNNNNNNNNNNNNNNNNNNNNNNNNNNNNNNNNNNNNNNNNNNNNNNNNNNNNNNNNNNNNNNNNNN
NNNNNNNNNNNNNNNNNNNNNNNNNNNNNNNNNNNNNNNNNNNNNNNNNNNNNNNNNNNNNNNNNNNNNNNNNNNNNNNN
NNNNNNNNNNNNNNNNNNNNNNNNNNNNNNNNNNNNNNNNNNNNNNNNNNNNNNNNNNNNNNNNNNNNNNNNGCTGTTAC
CTTCATAAATTACTTTATTCCAGAGACAATACTACTTAATCTGAGCTTTATGCCAAATGAGAACTGTATATTGCCTGTTA
CCTTTTAAACACTGACTCAAAACTACTTTGTAATATTTAAAACCACTCTTTTCACTTTCCCAAAAATCACACCCATTCTG
ACCTTCATTACCATAACTTAATTTTCCTTTTCTTGAACTTCNNNNNNNNNNNNNNNNNNNNNNNNNNNNNNNNNNNNNNN
NNNNNNNNNNNNNNNNNNNNNNNNNNNNNNNNNNNNNNNNNNNNNNNNNNNNNNNNNNNNNNNNNNNNNNNNNNNNNNNN
NNNNNNNNNNNNNNNNNNNNNNNNNNNNNNNNNNNNNNNNNNNNNNNNNNNNNNNNNNNNNNNNNNNNNNNNNNNNNNNN
NNNNNNNNNNNNNNNNNNNNNNNNNNNNNNNNNNNNNNNNNNNNNNNNNNNNNNNNNNNNNNNNNNNNNNNNNNNNNNNN
NNNNNNNNNNNNNNNNNNNNNNNNNNNNNNNNNNNNNNNNNNNNNNNNNNNNNNNNNNNNNNNNNNNNNNNNNNNNNNNN
NNNNNNNNNNNNNNNNNNNNNNNNNNNNNNNNNNNNNNNNNNNNNNNNNNNNNNNNNNNNNNNNNNNNNNNNNNNNNNNN
NNNNNNNNNNATGTGCATAAATATAAGTACAAAATATTATGTGGAGATTCTTTTGCTTAATAAATTTTGGCAGTTTTCAG
ATTATTANNNNNNNNNNNNNNNNNNNNNNNNNNNNNNNNNNNNNNNNNNNNNNNNNNNNNNNNNNNNNNNNNNNNNNNNN
NNNNNNNNNNNNNNNNNNNNNNNNNNNNNNNNNNNNNNNNNNNNNNNNNNNNNNNNNNNNNNNNNNNNNNNNNNNNNNNN
NNNNNNNNNNNNNNNNNNNNNNNNNNNNNNNNNNNNNNNNNNNNNNNNNNNNNNNNNNNNNNNNNNNNNNNNNNNNNNNN
NNNNNNNNNNNNNNNNNNNNNNNNNNNNNNNNNNNNNNNNNNNNNNNNNNNNNNNNNNNNNNNNNNNNNNNNNNNNNNNN
NNNNNNNNNNNNNNNNNNNNNNNNNNNNNNNNNNNNNNNNNNNNNNNNNNNNNNNNNNNNNNNNNNNNAATTTTTAAGAA
AAAATTGCTGTGCATAATTNNNNNNNNNNNNNNNNNNNNNNNNNNNNNNNNNNNNNNNNNNNNNNNNNNNNNNNNNNNNN
NNNNNNNNNNNNNNNNNNNNNNNNNNNNNNNNNNNNNNNNNNNNNNNNNNNNNNNNNNNNNNNNNNNNNNNNNNNNNNNN
NATACTTTATGTATGGTTTATTTAGGAATTACTGAAATGAAGCATTTTTATATTTTTGTGATGATTAAACAAACATCAAT
AAACAAATTCTAACTGTAAGCATCAAGTGTGCTTTGGCTGCCAAAGGATGTTTGCTATATTTTAAAATGTCGGCACTTAA
AATACATTANNNNNNNNNNNNNNNNNNNNNNNNNNNNNNNNNNNNNNNNNNNNNNNNNNNNNNNNNNNNNNNNNNNNNNN
NNNNNNNNNNNNNNNNNNNNNNNNNNNNNNNNNNNNNNNNNNNNNNNNNNNNNNNNNNNNNNNNNNNNNNCAATTTTGTT
AGTTGAGATGCTATTTATTAATAAAATCAACTCATGAAGAGACATGAATTAAGGTACACAAGCATTAAATAAGTGAGTCT
ATATAAGAAATACTTAGAACANNNNNNNNNNNNNNNNNNNNNNNNNNNNNNNNNNNNNNNNNNNNNNNNNNNNNNNNNNN
NNNNNNNNNNNNNNNNNNNNNNNNNNNNNNNNNNNNNNNNNNNNNNNNNNNNNNNNNNNNNNNNNNNNNNNNNNNNNNNN
NNNNNNNNNNNNNNNNNNNNNNNNNNNNNNNNNNNNNNNNNNNNNNNNNNNNNNNNNNNNNNNNNNNNNNNNNNNNNNNN
NNNNNNNNNNNNNNNNNNNNNNNNNNNNNNNNNNNNNNNNNNNNNNNNNNNNNNNNNNNNNNNNNNNNTACTTAGAACAG
ACATCAGCATTAGTGAAGGATTAACTAAATATTTGCTATTATTAACCTGAAAGTAATTGCTCCATCTAAAAAATATCTTA
GTAAAAGAGTAATGTAGATATTCATAATTGATTAGATACTATTTCATTAGGCATTGAACTAGGTAATGTTTTCCCCAATA
CTGTGAAATGTCACAATTTTACTGATGCGAAATACATTAATTTTCCATATTTGTTCCAAATCTGTTCCACACAGATTTGT
TTCTACAAATTAGAAACAAAGGGTAGTTATCAGAATTCTAGAATTTCAAGAAATTTAATTAATATTTTATTTCATATTGG
ACTATGTAATAATGTCAAGAATAAAAAATCTTCATGAGATATTGNNNNNNNNNNNNNNNNNNNNNNNNNNNNNNNNNNNN
NNNNNNNNNNNNNNNNNNNNNNNNNNNNNNNNNNNNNNNNNNNNNNNNNNNNNNNNNNNNNNNNNNNNNNNNNNNNNNNN
NNNNNNNNNNNNNNNNNTCCTCTGTCAATTGTGTGATTTCTATCATGCAATTGAGAGGTCAACNNNNNNNNNNNNNNNNN
NNNNNNNNNNNNNNNNNNNNNNNNNNNNNNNNNNNNNNNNNNNNNNNNNNNNNNNNNNNNNNNNNNNNNNNNNNNNNNNN
NNNNNNNNNNNNNNNNNNNNNNNNNNNNNNNNNNNNNNNNNNNNNNNNNNNNNNNNNNNNNNNNNNNNNNNNNNNNNNNN
NNNNNNNNNNNNNNNNNNNNNNNNNNNNNNNNNNNNNNNNNNNNNNNNNNNNNNNNNNNNNNNNNNNNNNNNNNNNNNNN
NNNNNNNNNNNNNNNNNNNNNNNNNNNNNNNNNNNNNNNNNGAGATCAAGGCTTCATATGAACAGAACTGTATTCTGAAG
AGTGTCTGGCTTCTTTCTTTCAGGTTGAAATNNNNNNNNNNNNNNNNNNNNNNNNNNNNNNNNNNNNNNNNNNNNNNNNN
NNNNNNNNNNNNNNNNNNNNNNNNNNNNNNNNNNNNNNNNNNNNNNNNNNNNNNNNNNNNNNNNNNNNNNNNNNNNNNNN
NNNNNNNNNNNNNNNNNNNNNNNNNNNNNNNNNNNNNNNNNNNNNNNNNNNNNNNNNNNNNNNNNNNNNNNNNNNNNNNN
NNNNNNNNNNNNNNNNNNNNNNNNNNNNNNNNNNNNNNNNNNNNNNNNNNNNNNNNNNNNNNNNNNNNNNNNNNNNNNNN
NNNNNNNNNNNNNNNNNNNNNNNNNNNNNNNNNNCAGAATGAAAGTATGTAGTTAAAATAATTAAAGTTGTTATAAAAAT
ATACTGATTTTCTGCTGGAACAAGTTATCCTTCATTACTTTTCTTCCTCAGAATTTCTAAGTTATAATCAGTTTTCTTAC
ATTTGAATATTGCTGATGTTTCTTAAAATCTCTATGCTGTTTTAAAATGACCAGAAAATTCTGCTGATTTTTAAACTGAG
ATCACATAAAGTTGGTAGATTACGGTAGGGAAATTAACAGAATTACAAATACGTTTAGCAAAAACAACAACAAAAAAAGA
GTTCTGGATTGCTGTTTGTTAGAGTTTAATAGTGTTCTTCATATTTGTCCAGAAAATTTTTGAAGTCTAAAATCTATGTA
ATTTGAGNNNNNNNNNNNNNNNNNNNNNNNNNNNNNNNNNNNNNNNNNNNNNNNNNNNNNNNNNNNNNNNNNNNNNNNNN
NNNNNNNNNNNNNNNNNNNNNNNNNNNNNNNNNNNNNNNNNNNNNNNNNNNNNNNNNNNNNNNNNNNNNNNNNNNNNNNN
NNNNNNNNNNNNNNNNNNNNNNNNNNNNNNNNNNNNNNNNNGGAGTGTTCACAAGTCTCCTTGTCNNNNNNNNNNNNNNN
NNNNNNNNNNNNNNNNNNNNNNNNNNNNNNNNNNNNNNNNNNNNNNNNNNNNNNNNNNNNNNNNNNNNNNNNNNNNNNNN
NNNNNNNNNNNNNNNNNNNNNNNNNNNNNNNNNNNNNNNNNNNNNNNNNNNNNNNNNNNNNNNNNNNNNNNNNNNNNNNN
NNNNNNNNNNNNNNNNNNNNNNNNNNNNNNNNNNNNNNNNNNNNNNNNNNNNNNNNNNNNNNNNNNNNNNNNNNNNNNNN
NNNNNNNNNNNNNNNNNNNNNNNNNNNNNNNNNNNNNNNNNNNNNNNNNNNNNNNNNNNNNNNNNNNNNNNNNNNNNNNN
NNNNNNNNNNNNNNNNNNNNNNNNNNNNNNNNNNNNNNNNNNNNNNNNNNNNNNNNNNNNNNNNNNNNNNNNNNNNNNNN
NNNNNNNNNNNNNNNNNNNNNNNNNNNNNNNNNNNNNNNNNNNNNNNNNNNNNNNNNNNNNNNNNNNNNNNNNNNNNNNN
NNNNNNNNNNNNNNNNNNNNNNNNNNNNNNNNNNNNNNNNNNNNNNNNNNNNNNNNNNNNNNNNNNNNNNNNNNNNNNNN
NNNNNNNNNNNNNNNNNNNNNNNNNNNNNNNNNNNNNNNNNNNNNNNNNNNNNNNNNCTTCCACTTCTCAGTTTCCAAGT
GCTTTCACTCACACACNNNNNNNNNNNNNNNNNNNNNNNNNNNNNNNNNNNNNNNNNNNNNNNNNNNNNNNNNNNNNNNN
NNNNNNNNNNNNNNNNNNNNNNNNNNNNNNNNNNNNNNNNNNNNNNNNNNNNNNNNNNNNNNNNNNNNNNNNNNNNNNNN
NNNNNNNNNNNNNNNNNNNNNNNNNNNNNNNNNNNNNNNNNNNNNNNNNNNNNNNNNNNNNNNNNNNNNNNNNNNNNNNN
NNNNNNNNNNNNNNNNNNNNNNNNNNNNNNNNNNNNNNNNNNNNNNNNNNNNNNNNNNNNNNNNNNNNNNNNNNNNNNNN
NNNNNNNNNNNNNNNNNNNNNNNNNNNNNNNNNNNNNNNNNNNNNNNNNNNNNNNNNNNNNNNNNNNNNNNNNNNNNNNN
NNNNNNNNNNNNNNNNNNNNNNNNNNNNNNNNNNNNNNNNNNNNNNNNNNNNNNNNNNNNNNNNNNNNNNNNNNNNNNNN
NNNNNNNNNNNNNNNNNNNNNNNNNNNNNNNNNNNNNNNNNNNNNNNNNNNNNNNNNNNNNNNNNNNNNNNNNNNNNNNN
NNNNNNNNNNNNNNNNNNNNNNNNNNNNNNNNNNNNNNNNNNNNNNNNNNNNNNNNNNNNNNNNNNNNNNTAAACCACTT
TTACTACANNNNNNNNNNNNNNNNNNNNNNNNNNNNNNNNNNNNNNNNNNNNNNNNNNNNNNNNNNNNNNNNNNNNNNNN
NNNNNNNNNNNNNNNNNNNNNNNNNNNNNNNNNNNNNNNNNNNNNNNNNNNNNNNNNNNNNNNNNNNNNNNNNNNNNNNN
NNNNNNNNNNNNNNNNNNNNNNNNNNNNNNNNNNNNNNNNNNNNNNNNNNNNNNNNNNNNNNNNNNNNNNNNNNNNNNNN
NNNNNNNNNNNNNNNNNNNNNNNNNNNNNNNNNNNNNNNNNNNNNNNNNNNNNNNNNNNNNNNNNNNNNNNNCTTTATTA
CACAAGTGCATGTGTGTGTGTGCGTTCATAATCAAGCTATAGTTTTCTTTGGTGCATGTTAAAATGGACATCAGTGTTGT
CTTCCTTTGGTTACCTTTCCTCTGCCTGTCTTTTAAACTGCTTGTGATATTTTTGAGAGGTATTCCTATTGGTGCTAGAG
ACCCACTTCATTCGTATCAGCAGCACCATCGCCCCTGTCCCACAATGATGTCACTGGTGAGCATTTCATGTTCTTTCTTC
TCTTATGAACAATGGGGCCACCAGCTTTCCCAGCTTTCCCCCATGCCCACGTGGTTGTGCTGTTGCTGTGTGTGCACCGC
AAGCAGAATCAGAAGGGAGATATGCTCATATTCGGATGTCCCTGAAGGTCTCTTCAGGACTTTGACAGGGTTATAATCCC
ACCAGCGATTGGTCAGCTCTTGGGCTGTCTCAAATCGCCATTGCCACACCTTTAATTGACCNNNNNNNNNNNNNNNNNNN
NNNNNNNNNNNNNNNNNNNNNNNNNNNNNNNNNNNNNNNNNNNNNNNNNNNNNNNNNNNNNNNNNNNNNNNNNNNNNNNN
NNNNNNNNNNNNNNNNNNNNNNNNNNNNNNNNNNNNNNNNNNNNNNNNNNNNNNNNNNNNNNNNNNNNNNNNNNNNNNNN
NNNNNNNNNNNNNNNNNNNNNNNNNNNNNNNNNNNNNNNNNNNNNNNNNNNNNNNNNNNNNNNNNNNNNNNNNNNNNNNN
NNNNNNNNNNNNNNNNNNNNNNNNNNNNNNNNNNNTAATTGACNNNNNNNNNNNNNNNNNAGAAAATAAAAGCCCAATTG
TTTAAATTGATTTAAATTTAAACAGTGGCTTAAATTGACTTTCAATGACTATGTGTGACCCTGAGCATTTCTTACACACA
TCAGCTGGTCAAATTCTTTGAATTTTTCTTTTCAGCAAATGCAATGATCATATCCCTCTTCTTTTAGTCGCCTTATAGTC
TCTCTCCTCCANNNNNNNNNNNNNNNNNNNNNNNNNNNNNNNNNNNNNNNNNNNNNNNNNNNNNNNNNGGTAGGAGCTAT
CTATACACAGTTTGTGCTCTGTAACCAGAATTTCTGCATCTATAGATCCAACTAGTCTTGTATTGAAAATATTTCNNNNN
NNNNNNNNNNNNNNNNNNNNNNNNNNNNNNNNNNNNNNNNNNNNNNNNNNNNNNNNNNNNNNNNNNNNNNNNNNNNNNNN
NNNNNNNNNNNNNNNNNNNNNNNNNNNNNNNNNNNNNNNNNNNNNNNNNNNNNNNNNNNNNNNNNNNNNNNNNNNNNNNN
NNNNNNNNNNNNNNNNNNNNNNNNNNNNNNNNNNNNNNNNNNNNNNNNNNNNNNNNNNNNNNNNNNNNNNNNNNNNNNNN
NNNNNNNNNNNNNNNNNNNNNNNNNNNNNNNNNNNNNNNNNNNNNNNNNNNNNNNNNNNNNNNNNNNNNNGAAAATATTT
CANNNNNNNNNNNNNNNNNNNNNNNNNNNNNNNNNNNNNNNNNNNNNNNNNNNNNNNNNNNNNNNNNNNNNNNNNNNNNN
NNNNNNNNNNNNNNNNNNNNNNNNNNNNNNNNNNNNNNNNNNNNNNNNNNNNNNNNNNNNNNNNNNNNNNNNNNNNNNNN
NNNNNNNNNNNNNNNNNNNNNNNNNNNNNNNNNNNNNNNNNNNNNNNNNNNNNNNNNNNNNNNNNNNNNNNNNNNNNNNN
NNNNNNNNNNNNNNNNNNNNNNNNNNNNNNNNNNNNNNNNNNNNNNNNNNNNNNNNNNNNNNNNNNNNNNNNNNNNNNNN
NNNNNNNNNNNNNNNNNNNNNNNNNNNNNNNNNNNNTAATAATNNNNNNNNNNNNNNNNNNNNNNNNNNNNNNNNNNNNN
NNNNNNNNNNNNNNNNNNNNNNNNNNNNNNNNNNNNNNNNNNNNNNNNNNNNNNNNNNNNNNNNNNNNNNNNNNNNNNNN
NNNNNNNNNNNNNNNNNNNNNNNNNNNNNNNNNNNNNNNNNNNNNNNNNNNNNNNNNNNNNNNNNNNNNNNNNNNNNNNN
NNNNNNNNNNNNNNNNNNNNNNNNNNNNNNNNNNNNNNNNNNNNNNNNNNNNNNNNNNNNNNNNNNNNNNNNNNNNNNNN
NNNNNNNNNNNNNNNNNNNNNNNNNNNNNNNNNNNNNNNNNNNNNNNNNNNNNNNNNNNNNNNNNNNNNNNNNNNNNNNN
NNNNNNNNNNNNNNNNNNNNNNNNNNNNNNNNNNNNNNNNNNNNNNNNNNNNNNNNNNNNNNNNNNNNNNNNNNNNNNNN
NNNNNNNNNNNNNNNNNNNNNNNNNNNNNNNNNNNNNNNNNNNNNNNNNNNNNNNNNNNNNNNNNNNNNNNNNNNNNNNN
NNNNNNNNNNNNCATTTTGCATATTAAACTTTCCCTGGTGATACGGGCAGGAAGGAGCCTCTTCCAGTTGACAGCTCATC
TTTTGACATTTTTAGAGCCTGAAGTCAGAANNNNNNNNNNNNNNNNNNNNNNNNNNNNAAATGTAGGCATAGTCTAACCC
ATTTTTAAAGGTTATGCTNNNNNNNNNNNNNNNNNNNNNNNNNNNNNNNNNNNNNNNNNNNNNNNNNNNNNNNNNNNNNN
NNNNNNNNNNNNNNNNNNNNNNNNNNNNNNNNNNNNNNNNNNNNNNNNNNNNNNNNNNNNNNNNNNNNNNNNNNNNNNNN
NNNNNNNNNNNNNNNNNNNNNNNNNNNATCTAAGAAAAACTCCTAAACCTAAGGTTATAAGATATTTCCCTCTATTTCTC
AAAAAAAAAAATTTTTTTTTCTTTTACATTCAGGTTTGTAATCCACCTGTAGTTCATTTTTAAGTGAACTACAAAAATGA
NNNNNNNNNNNNNNNNNNNNNNNNNNNNNNNNNNNNNNNNNNNNNNNNNNNNNNNNNNNNNNNNNNNNNNNNNNNNNNNN
NNNNNNNNNNNNNNNNNNNNNNNNNNNNNNNNNNNNNNNNNNNNNNNNNNNNNNNNNNNNNNNNNNNNNNNNNNNNNNNN
NNNNNNNNNNNNNNNNNNNNNNNNNNNNNNNNNNNNNNNNNNNNNNNNNNNNNNNNNNNNNNNNNNNNNNNNNNNNNNNN
NNNNNNNNNNNNNNNNNNNNNNNNNNNNNNNNNNNNNNNNNNGTTTTGCATGAAGTTGAGATTTGATCACATATCATCCA
>marmoset 10000 bp
AGTACAGCCCTCAATTTCTTACCATTCTTTCAATATTGTTTTCTTTTCTCTAGCTAATAAAGGCATTATTCATCTCAATT
TTACTAATTGATTTTAAACTTAATTTCAAGACAGGTTGTATCATGATTAGCATGCAAAGAAATAGCACATCCAGAAGTGA
TTCCACTTACTGGCTGTTTTACAGATTCCACTGTGGCTGTTTAACAGAATACTAACTTGACACGAAGGGATACTGCTCTT
TATTTTAAATAATCTAATGAGAAGCACACTTGAAAATCATACCNNNNNNNNNNNNNNNNNNNTCACACTTCGATGGAAAA
CTACCCAAGGTTTAAAGCAGTTCTTTCTAGACTTTCAGTTCATTGCTGTTTCCGCTACTTAGCAAATTAGTGTCAACACC
AGGTAATGGATATATAAACTACTTTAAACTAAAGCAATGGATATGTAAGCTGGATCAAACNNNNNNNNNNNNNNNNNNNN
NNNNNNNNNNNNNNNNNNTTTTTTTTTTTTTTTGATCTCCCCTTTACAACTTTTACCTCCACTTGCAATTCACTTCCTTC
AACTAGTGATAACACCTCTCCGGTNNNNNNNNNNNNNNNNNNNNNNNNNNTCTTTAACTCCTTGTCATTTTTCTGTCTCT
ATGACACTCACTGTTTTGCCGTTCTTCTGAAAACTGTCTCTTAAAATGGCAATCTACTTGTTTCCATGGCCTGTTAGCTT
TTAATCTTATGGAATAAAAAATACAGATTCAATGTTCAAAATACCGACTACCCAGACATGGAAAGACAGGGTTTAATTTC
ATGACATTTAAATGAAAACATCACATCAACACTCCATAAAGTTTGCATTAAGCTAAAGCAGAAAACTAGAACTTTATAAA
GAACTGTAAACTACAGTTTAAAGTGAAAATTACAAGGAAATTTTTCTATAATACAAATAAATCGACATTCAAACTGATAA
TTTGTATCAAACTCAACTTTCCAATATTCCAAAACTTTTCAGACCCACTACCTCAAATAACAAAACTCAAACACCAAAAG
AGTATGTATTTGAGATGGATATCATGTTTCTCAAATGTCAGTGTTAAAAAAAGAGAAAGCTGTTCATAAACTACTTTATT
CCAGAGACAATATAACTTAATCTGAGCTTTATGTGAAATAAGAACTGTATATTGCCCATTACCTTTTAGACACTGAATCT
AAACTACTTTGTAATATTTAAAAGCACTCTTCACTCTCCCCAAAATAACACACACCTTGACTTTCATTACCATACACTAT
TTTTCCTTTTCTTGAACTCCAAACACTNNNNNNNNNNNNNNNNNNNNNNNNNNNNNNNNNNNNNNNNNNNNNNNNNNNNN
NNNNNNNNNNNNNNNNNNNNNNNNNNNNNNNNNNNNNNNNNNNNNNNNNNNNNNNNNNNNNNNNNNNNNNNNNNNNNNNN
NNNNNNNNNNNNNNNNNNNNNNNNNNNNNNNNNNNNNNNNNNNNNNNNNNNNNNNNNNNNNNNNNNNNNNNNNNNNNNNN
NNNNNNNNNNNNNNNNNNNNNNNNNNNNNNNNNNNNNNNNNNNNNNNNNNNNNNNNNNNNNNNNNNNNNNNNNNNNNNNN
NNNNNNNNNNNNNNNNNNNNNNNNNNNNNNNNNNNNNNNNNNNNNNNNNNNNNNNNNNNNNNNNNNNNNNNNNNNNNNNN
NNNNNNNNNNNNNNNNNNNNNNNNNNNNNNNNNNNNTAACAATGTGAATAAATATAAATATGAAAAATTATGCCTAGTTT
CTTTTGCTTAATATAATTTTGGTGGTTTTCATATTATGAAAAAAGTATTTCTTCATGNNNNNNNNNNNNNNNNNNNNNNN
NNNNNNNNNNNNNNNNNNNNNNNNNNNNNNNNNNNNNNNNNNNNNNNNNNNNNNNNNNNNNNNNNNNNNNNNNNNNNNNN
NNNNNNNNNNNNNNNNNNNNNNNNNNNNNNNNNNNNNNNNNNNNNNNNNNNNNNNNNNNNNNNNNNNNNNNNNNNNNNNN
NNNNNNNNNNNNNNNNNNNNNNNNNNNNNNNNNNNNNNNNNNNNNNNNNNNNNNNNNNNNNNNNNNNNNNNNNNNNNNNN
NNNNNNNNNNNNNNNNNNNNNNNNNNNNNNNNNNNNNNNNNNNNNNNNNNNNNNNNNNNNNNNNNNNNNNNNNNNNNNNN
NNNNNNNNNNNNNNNNNNTTTTTAACAAAAGAAAAATGCTGTGTGTATTTATTTCTATTATGGTTGGACAAATGAACAGA
CACTTTCTGGTTTCAGTTATTACAAAGAGTGGAGTTCTTTGAATANNNNNNNNNNNNNNNNNNNNNNNNNNNNNNNNNNN
NNNNNNNNNNNNNNNNNNNNNNNNNNNNNNNNNNNNNNNNNNNNNNNNNNNNNNNNNNNNNNNNNNNNNNNNNNNNNNNN
NNNNNNNNNNNNNNNNNNNNNNNNNNNNNNNNNNNNNNNNNNNNNNNNNNNNNNNNNNNNNNNNNNNNNNNNNNNNNNNN
NNNNNNNNNNNNNNNNNNNNNNNNNNNNNNNNNNNNNNNNNNNNNNNNNNNNNNNNNNNNNNNNNNNNNNNNNNNNNNNN
NNNNNNNNNNNNNNNNNNNNNNNNNCTAAAATCTCTATGCTGTTTTCAAATGACTAGAAAGTTCTGCTGGTATTTAGACT
GAGATCACATAAATTTGATAGCTTAGAGTAGGAAAATTAACAGAACTACAAATATGTTTAGTGAAAACAATGACAAAGAA
GTTCTAGATTGCTGCTTATTAGAGTTTAAAGGTGTTTTTCATATTTGTCCAGAAAATTTTTGTAGGTCTAAAAGTATGTA
ATTTGAGTGTTCCTTGTTGCAAGTAGGAAAGCCATACCATCTANNNNNNNNNNNNNNNNNNNNNNNNNNNNNNNNNNNNN
NNNNNNNNNNNNNNNNNNNNNNNNNNNNNNNNNNNNNNNNNNNNNNNNNNNNNNNNNNNNNNNNNNNNNNNNNNNNNNNN
NNNNNNNNNNNNNNNNNNNNNNNNNNNNNNNNNNNNNNCAAGAGTGTCCCAAGTCCCCTTGTCNNNNNNNNNNNNNNNNN
NNNNNNNNNNNNNNNNNNNNNNNNNNNNNNNNNNNNNNNNNNNNNNNNNNNNNNNNNNNNNNNNNNNNNNNNNNNNNNNN
NNNNNNNNNNNNNNNNNNNNNNNNNNNNNNNNNNNNNNNNNNNNNNNNNNNNNNNNNNNNNNNNNNNNNNNNNNNNNNNN
NNNNNNNNNNNNNNNNNNNNNNNNNNNNNNNNNNNNNNNNNNNNNNNNNNNNNNNNNNNNNNNNNNNNNNNNNNNNNNNN
NNNNNNNNNNNNNNNNNNNNNNNNNNNNNNNNNNNNNNNNNNNNNNNNNNNNNNNNNNNNNNNNNNNNNNNNNNNNNNNN
NNNNNNNNNNNNNNNNNNNNNNNNNNNNNNNNNNNNNNNNNNNNNNNNNNNNNNNNNNNNNNNNNNNNNNNNNNNNNNNN
NNNNNNNNNNNNNNNNNNNNNNNNNNNNNNNNNNNNNNNNNNNNNNNNNNNNNNNNNNNNNNNNNNNNNNNNNNNNNNNN
NNNNNNNNNNNNNNNNNNNNNNNNNNNNNNNNNNNNNNNNNNNNNNNNNNNNNNNNNNNNNNNNNNNNNNNNNNNNNNNN
NNNNNNNNNNNNNNNNNNNNNNNNNNNNNNNNNNNNNNNNNNNNNNNNNNNNNNNNNNNNNNNNNNNNNNNNNNNNNNNN
NNNNNNNNNNNNNNNNNCTTGTAGGTAGGAGTTTAGCCTCAGCACTTGACTTCAAACTTTAGCCACCTATTTATTACAGA
GATAGAAGAAAACTTCTTTAGATAAAGTCAAACTGGCAAACCCAGTTTAACTTAACATTTGCCACAGTTAAGCATTTTCA
AATACTGAACACTGAGTCAGCTCAAAACCAAAGTAAACAATAAATTCATTTTCTTTCTATTTCTCTTCNNNNNNNNNNNN
NNNNNNNNNNNNNNNNNNNNNNNNNNNANNNNNNNNNNNNNNNNNNNNNNNNNNNNNNNNNNNNNNNNNNNNNNNNNNNN
NNNNNNNNNNNNNNNNNNNNNNNNNNNNNNNNNNNNNNNNNNNNNNNNNNNNNNNNNNNNNNNNNNNNNNNNNNNNNNNN
NNNNNNNNNNNNNNNNNNNNNNNNNNNNNNNNNNNNNNNNNNNNNNNNNNNNNNNNNNNNNNNNNNNNNNNNNNNNNNNN
NNNNNNNNNNNNNNNNNNNNNNNNNNNNNNNNNNNNNNNNNNNNNNNNNNNNNNNNNNNNNNNNNNNNNNNNNNNNNNNN
NNNNNNNNNNNNNNACCTGAATTAATCTTAAGAGTTTAGGAATTCTCCACGTTAAAATATATGACGGAATAAGAATAAAA
ATGCATAGTATTCTTGTTGCAGGCTAAGGTATTGACTTGACTTTAATTCTCTTTAATTAAAATTCTTTAGTTACAAGTCT
TCAAAACTGTGTCAAATAGCTTTGTCTTCTTATACCAGGATAAAGCTCCATTTCATTAAAACAAACAAAATACTAAGAAA
AAAACCTACTTGAAATTTTTTAACTTTTGGCCCATATTTATCATAGCATGAGACATATTTATTCCTAGTCTACTTGATAC
GTTAATTAAAGTACTCAAAAGAAATGATTCAAAAAGATGGTTGCAAATGTTATATCCTAGATGTTGTTTAGACATTAGAT
ATTAATCAAATTATTTCTTGTTAGGTCCTGTTATTTAGCTGTTATCAACCACATCAACAAGTTGAAAAAAAAAGATTAAT
TTGTTCTTAGTGGAGCATAGCAGTGGGTACTGATGTGAAGCCCTCATCATAATTCCAACATTATTNNNNNNNNNNNNNNN
NNNNNNNNNNNNNNNNNNNNNNNNNNNNNNNNNNNNNNNNNNNNNNNNNNNNNNNNNNNNNNNNNNNNNNNNNNNNNNNN
NNNNNNNNNNNNNNNNNNNNNNNNNNNNNNNNNNNNNNNNNNNNNNNNNNNNNNNNNNNNNNNNNNNNNNNNNNNNNNNN
NNNNNNNNNNNNNNNNNNNNNNNNNNNNNNNNNNNNNNNNNNNNNNNNNNNNNNNNNNNNNNNNNNNNNNNNNNNNNNNN
NNNNNNNNNNNNNNNNNNNNNNNNTAAAATAAAACATAACATTCTTCCCATACATTTTCTAAACTTAGAACTAATGTAAT
TCAACAGACTTTTCAATATTGGCATTTACTTCAGCATCTTTATCAATTTGTCAGTCTGGAAGTATCTGGGGGTCTGAAAG
AGAAAAATAACAAACTGAAGGTAACCCCTATTTTTCATTAAAAAAATCAATTTTTCTAACATGCTTTTTCCTCCAGCCTG
TAGAAATAACTTATTATTATTANNNNNNNNNNNNNNNNNNNNNNNNNNNNNNNNNNNNNNNNNNNNNNNNNNNNNNNNNN
NNNNNNNNNNNNNNNNNNNNNNNNNNNNNNNNNNNNNNNNNNNNNNNNNNNNNNNNNNNNNNNNNNNNNNNNNNNNNNNN
NNNNNNNNNNNNNNNNNNNNNNNNNNNNNNNNNNNNNNNNNNNNNNNNNNNNNNNNNNNNNNNNNNNNNNNNNNNNNNNN
NNNNNNNNNNNNNNNNNNNNNNNNNNNNNNNNNNNNNNNNNNNNNNNNNNNNNNNNNNNNNNNNNNNNNNNNNTGTAGAA
ATAGCTTTGAAAAGGCAAGTGACCTCCCTGCCCCTTGTTGTTATTTCAACTTTCTTTTCTAAAGTCACCTAAAGATTTCC
ATTAGAGGTTGAATACCTNNNNNNNNNNNNNNNNNNNNNNNNNNNNNNNNNNNNNNNNNNNNNNNNNNNNNNNNNNNNNN
NNNNNNNNNNNNNNNNNNNNNNNNNNNNNNNNNNNNNNNNNNNNNNNNNNNNNNNNNNNNNNCTCAGAGAAAGAAATGTT
TATTTATTCATTTATAAAGATGGACTTTCTTTCCNNNNNNNNNNNNNNNNNNNNNNNNNNNNNNNNNNNNNNNNNNNNNN
NNNNNNNNNNNNNNNNNNNNNNNNNNNNNNNNNNNNNNNNNNNNNNNNNNNNNNNNNNNNNNNNNNNNNNNNNNNNNNNN
NNNNNNNNNNNNNNNNNNNNNNNNNNNNNNNNNNNNNNNNNNNNNNNNNNNNNNNNNNNNNNNNNNNNNNNNNNNNNNNN
NNNNNNNNNNNNNNNNNNNNNNNNNNNNNNNNNNNNNNNNNNNNNNNNNNNNNNNNNNNNNNNAGAAAGAAACATTTGAA
ACAGCACATAGATGAGAAGAGAAAATACNNNNNNNNNNNNNNNNNNNNNNNNNNNNNNNNNNNNNNNNNNNNNNNNNNNN
NNNNNNNNNNNNNNNNNNNNNNNNNNNNNNNNNNNNNNNNNNNNNNNNNNNNNNNNNNNNNNNNNNNNNNNNNNNNNNNN
NNNNNNNNNNNNNNNNNNNNNNNNNNNNNNNNNNNNNNNNNNNNNNNNNNNNNNNNNNNNNNNNNNNNNNNNNNNNNNNN
NNNNNNNNNNNNNNNNNNNNNNNNNNNNNNNNNNNNNNNNNNNNNNNNNNNNNNNNNNNNNNNNNNNNNNNNNNNNNNNN
NNNNNNNNNNNNNNNNNNNNNNNNNNNNNNNNNNNNNNNNNNNNNNNNNNNNNNNNNNNNNNNNNNNNNNNNNNNNNNNN
NNNNNNNNNNNNNNNNNNNNNNNNNNNNNNNNNNNNNNNNNNNNNNNNNNNNNNNNNNNNNNNNNNNNNNNNNNNNNNNN
NNNNNNNNNNNNNNNNNNNNNNNNNNNNNNNNNNNNNNNNNNNNNNNNNNNNNNNNNNNNNNNNNNNNNNNNNNNNNNNN
NNNNNNNNNNNNNNNNNNNNNNNNNNNNNNNNNNNNNNNNNNNNNNNNNNNNNNNNNNNNNNNNNNNNNNNNNNNNNNNN
NNNNNNNNNNNNNNNNNNNNNNNNNNNNNNNNNNNNNNNNNNNNNNNNNNNNNNNNNNNNNNNNNNNNNNNNNNNNNNNN
NNNNNNNNNNNNNNNNNNNNNNNNNNNNNNNNNNNNNNNNNNNNNNNNNNNNNNNNNNNNNNNNNNNNNNNNNNNNNNNN
NNNNNNNNNNNNNNNNNNNNNNNNNNNNNNNNNNNNNNNNNNNNNNNNNNNNNNNNNNNNNNNNNNNNNNNNNNNNNNNN
NNNNNNNNNNNNNNNNNNNNNNNNNNNNNNNNNNNNNNNNNNNNNNNNNNNNNNNNNNNNNNNNNNNNNNNNNNNNNNNN
NNNNNNNNNNNNNNNNNNNNNNNNNNNNNNNNNNNNNNNNNNNNNNNNNNNNNNNNNNNNNNNNNNNNNNNNNNNNNNNN
NNNNNNNNNNNNNNNNNNNNNNNNNNNNNNNNNNNNNNNNNNNNNNNNNNNNNNNNNNNNNNNNNNNNNNNNNNNNNNNN
NNNNNNNNNNNNNNNNNNNNNNNNNNNNNNNNNNNNNNNNNNNNNNNNNNNNNNNNNNNNNNNNNNNNNNNNNNNNNNNN
NNNNNNNNNNNNNNNNNNNNNNNNNNNNNNNNNNNNNNNNNNNNNNNNNNNNNNNNNNNNNNNNNNNNNNNNNNNNNNNN
NNNNNNNNNNNNNNNNNNAATGCACATTATCACTGGTTNNNNNNNNNNNNNNNNNNNNNNNNNNNNNNNNNNNNATTTTT
TTTATATAGGTAGAAATTTACANNNNNNNNNNNNNNNNNNNNNNNNNNNNNNNNNNNNNNNNNNNNNNNNNNNNNNNNNN
NNNNNNNNNNNNNNNNNNNNNNNNNNNNNNNNNNNNNNNNNNNNNNNNNNNNNNNNNNNNNNNNNNNNNNNNNNNNNNNN
NNNNNNNNNNNNNNNNNNNNNNNNNNNNNNNNNNNNNNNNNNNNNNNNNNNNNNNNNNNNNNNNNNNNNNNNNNNNNNNN
NNNNNNNNNNNNNNNNNNNNNNNNNNNNNNNNNNNNNNNNNNNNNNNNNNNNNNNNNNNNNNNNNNNNNNNNNNNNNNNN
NNNNNNNNNNNNNNNNNNNNNNNNNNNNNNNNNNNNNNNNNNNNNNNNNNNNNNNNNNNNGTGATGCTGGTTTCCTCAAG
GAAACCCCCACTCCCATCTCCCCACCACCCCCCTCTTTCTCTCTCTCTCATCNNNNNNNNNNNNNNNNNNNNNNNNNNNN
NNNNNNNNNNNNNNNNNNNNNNNNNNNNNNNNNNNNNNNNNNNNNNNNNNNNNNNNNNNNNNNNNNNNNNNNNNNNNNNN
NNNNNNNNNNNNNNNNNNNNNNNNNNNNNNNNNNNNNNNNNNNNNNNNNNNNNNNNNNNNNNNNNNNNNNNNNNNNNNNN
NNNNNNNNNNNNNNNNNNNNNNNNNNNNNNNNNNNNNNNNNNNNNNNNNNNNNNNNNNNNNNNNNNNNNNNNNNNNNNNN
NNNNNNNNNNNNNNNNNNTTTTATCTCTTGTGGACAACAAAGTGTATTTTCCTCTTGCTGGTCCATGNNNNNNNNNNNNN
NNNNNNNNNNNNNNNNNNNNNNNNNNNNNNNNNNNNNNNNNNNNNNNNNNNNNNNNNNNNNNNNNNNNNNNNNNNNNNNN
NNNNNNNNNNNNNNNNNNNNNNNNNNNNNNNNNNNNNNNNNNNNNNNNNNNNNNNNNNNNNNNNNNNNNNNNNNNNNNNN
NNNNNNNNNNNNNNNNNNNNNNNNNNNNNNNNNNNNNNNNNNNNNNNNNNNNNNNNNNNNNNNNNNNNNNNNNNNNNNNN
NNNNNNNNNNNNNNNNNNNNNNNNNNNNNNNNNNNNNNNNNNNNNNNNNNNNNNNNNNNNNNNNNNNNNNNNNNNNNNNN
NNNNNNNNNNNNNNNNNNNNNNNNNNNNNNNNNNNNNNNNNNNNNNNNNNNNNNNNNNNNNNNNNNNNNNNNNNNNNNNN
NNNNNNNNNNNNNNNNNNNNNNNNNNNNNNNNNNNNNNNNNNNNNNNNNNNNNNNNNNNNNNNNNNNNNNNNNNNNNNNN
NNNNNNNNNNNNNNNNNNNNNNNNNNNNNNNNNNNNNNNNNNNNNNNNNNNNNNNNNNNNNNNNNNNNNNNNNNNNNNNN
NNNNNNNNNNNNNNNNNNNNNNNNNNNNNNNNNNNNNNNNNNNNNNNNNNNNNNNNNNNNNNNNNNNNNNNNNNNNNNNN
NNNNNNNNNNNNNNNNNNNNNNNNNNNNNNNNNNNNNNNNNNNNNNNNNNNNNNNNNNNNNNNNNNNNNNNNNNNNNNNN
NNNNNNNNNNNNNNNNNNNNNNNNNNNNNNNNNNNNNNNNNNNNNNNNNNNNNNNNNNNNNNNNNNNNNNNNNNNNNNNN
NNNNNNNNNNNNNNNNCAGTGAGGTGTTTTTTCCTCTTGCTGGTCTAGGCAAATGCCACTCAAGTGAGATAGGGCAGCAG
ATGGACAAGGAGACTCAAGTGCTTGGGGGACTGTGTGTGTGATTTTCCTCACCCGCCATGGTGCCTGCTGTGGGAGCTCA
CATAATACAGATGGATAATGATGGCACAGAGCACATCCTGGCTGGTGGACTCTCCTACTTCATACTTCAGTAGTGATGGA
TGCACTGCCCATTAAAATGATTATAACAGGCTCTNNNNNNNNNNNNNNNNNNNNNNNNNNNNNNNNNNNNNNNNNNNNNN
NNNNNNNNNNNNNNNNNNNNNNNNNNNNNNNNNNNNNNNNNNNNNNNNNNNNNNNNNNNNNNNNNNNNNNNNNNNNNNNN
NNNNNNNNNNNNNNNNNNNNNNNNNNNNNNNNNNNNNNNNNNNNNNNNNNNNNNNNNNNNNNNNNNNNNNNNNNNNNNNN
NNNNNNNNNNNNNNNNNNNNNNNNNNNNNNNNNNNNNNNNNNNNNNNNNNNNNNNNNNNNNNNNNNNNNNNNNNNNNNNN
NNNNNNNNNNNNNNNCCNNNNNNNNNNNNNNNNNNNNNNNNNNNNNNNNNNNNNNNNNNNNNNNNNNNNNNNNNNNNNNN
NNNNNNNNNNNTTGACGAAAAGAAAAGCTTCATCAACACTGACTGGCTTAGGCTNNNNNNNNNNNNNNNNNNNNNNNNNN
NNGCCTACTTTTATTTCTGCAGTTACTCTTTTGTGCTATGTCTTAAAATGATCCATTGCAATGGCATGTAGCTTTGAAGA
TACAAACTCGCCAGCTGATCTAAGACTTTCCAGCTCTGGAAGAATCGCAAATGTAANNNNNNNNNNNNNNNNNNNNNNNN
>mouse.b6 10000 bp
CACTGGCCTTTTCTCCTACCTATGCCAACACTCCCCCTTGCTATGATTTTTAAGTCTGAGATTCCTAGTTGGTTTAGATA
CTGACTTTTCTCCTGTCATGAAAAAGGTCCTGCTCCTTCCTTTTGGGTTCTAAAATGTGTGTAAAGATGTGTAGTGTGTA
AGGAAGGAGAAAGCTTAGAAATGCTTCTACATAGTTTTTGTTTAACATAGTACTAGTTGCATTGTTGTGGCATTTAATCC
ACAGAAGAAACCAGAGATTTACACTCAGATCCAATTTAGATGAAATGCATTTATTCTTAGGCTAGCACAAAGACAGCAAA
CAGCTTTGTGGTCAATACAGCATGCCATGCTAAAGTGGGGGCTAGGGGTGAGTAAGCTGGAGTTTTAAAGGAAACATCAG
AATGACACATTGTAATGACAAATATCCAGCTGGGCAAGAAAATTCTTTTCATTCCTGTTATGTAGTAATAAAAGACCATT
TCATCCCCTTTTCCACAGATAATCAGGTTTTACAGGAACAAAGACAGCTGTGAATTCCTCACAGCCTATTAGCCTATTCT
TATCTTACTCTTTGGCCAATAGGATCTCCCAGGCATCCCAAGGCAAAGGTCAAGGACTCTTACTAGATGCCTGGCTGCAT
GTTAAATTTCTTTAGCCACCACCGGAGACNNNNNNNNNNNNNNNNNNNNNNNNNNNNNNNNNNNNNNNGTAGGTATGTAT
ATAATCATTCAGGTTGAGCATTCTAATGACTGGGATGCAGTAGTTCATTTCTGAGCAGGCAAAAACACAGTGCCATCGGG
TCAGGGCTGGCTGTCATTTCCTTACAGCATCACCATGCAAACCATCTGTAAGTCTTCAATACTCATCTTTGAAAAACATA
CCAAACTTAATACTGTGAAAACACAGGCTGTGTCTCTTTAGTATGCAAAACACTCCTTTGTTGATCAAATGCATCTTTCT
GTTTATCAGGGTTTCTCTCTAGCACACAAAACTACATCATGAGTATGTAAAGTCTNNNNNNNNNNNNNNNNNNNNNNNNN
NNNNNNNNNNNNNNNNNNNNNNATGACATTTTAGTTCTCCTCCACAATGTGCAAAGCCCAGTTGTTCTATGAACTATGCT
ATGAGCTCTCTATATCTTTTGGTAAAATAAGCCTTTATGCATAAGGAGTCACATTTTGCTTCTCTTTTATTATCTATCTC
TAAAGAATAGACTGTTTTATTGACATACAGCAAAGCTGTGTTTTCAAGGGCTAGCTAAGAATCAGAAACAAAATGGACAA
ATAGTCAAGCTAAGTGGATGTACCAACACTTAAGACACCACATATACAAAATGATTGGAATAAAACAAAAGGTGAAGGGG
AGGGCAAGTATATGTGGGATGAATGAATGGCCATCTGCACATTAACTCAACTGCCAGATTGTTAAGCTAAGGAATGGTTC
AAAGTTACCCACTCTTGTTCTTACAAACAAGTTTAAAGAGACATAAAGAGTGTACACAGCAACCCCTGCAACAGTTTCTT
TAAGAAAGACCAAGGAACTACACATAGGCTTGTTAACACCATGTTACATACCCAGACCTTCAGTTAGCCTGTTCCAATTT
CATCACATTAATCTCCCTCGATGCTTCCCTCATAATAACTCTGTTACCCATGAACTTTTGAATTGATTATGTAGCCCTGT
CAACTCTAAAACATAGGTTGGAAGAAAATAGCAGCCAAGGAGCCTCAACTGTGACATCTTATACACTAAATACTATACAA
CAACATGGTGTATTATCTGATGTATTGAACTCTTGGAAACAATTAAACTACTGTTCTACATGGTCTTAAGACCTTTGAGT
TTTAGTTGATTTTCAAAATTATGTATTGTGAACAGTAACTTACATGTATTGTTTTCTGTAAATCAGTTAAAAGACTGTTC
TCTAGAATTCAATGGAACAGTTAGCTGGCACTACTGGACTTCTAAGTGGTTAGTTTTTCTTTTAAGGGTATGTTTCAGCA
CCATTTCAATGCCAACAATCAATAAGACTTTATAAGCCTTTGGATAGATTTCTAACACAAATGAATACAAATATATCCAT
CCCAATGGGTGCTTATGTCTCTTTCTCTGGAGAGTTTCTGCTATTGTTTCTCCATGTCATTTGTGGATTTTATTCTCCTC
TGTGTGAATTGTATGCAGAGAGCCATAGATACAGGACAAGGACCTCATTGATCCTTTGGCATTCCACAGGCTTCCTCTTT
TTCACCTGTACCTACTTGCTACATANNNNNNNNNNNNNNNNNNNNNNNNNNNNNNNNNNNNNNNNNNNNNNNNNNNNNNN
NNNNNNNNNNNNNNNNNNNNNNNNNNNNNNNNNNNNNNNNNNNNNNNNNNNNNNNNNNNNTCATCTTTGTGCACAGAGTA
TCCTTGTGCAAGAGAGCTTTCGAGTTAATTCTGGCTTGAATTTTGCAAGCAGTGTTCTGCCTAAGATTTATATACCTTTA
GCATTCTCCAGAATGTTCACTCGACTATCTGCTTAGAGGTGAGTGCTGGGATTGGTGGCTATTCTTGGAGAGCTCATGAG
ATGCTGTTCTTTTGTTAGATGCCATCCCCCTACACACATACCTCTGCTGATACTTCCTGCTATGCACTTTTCATGGGCCA
CACCAAGAAATCCAAACCAAGGCACTGACCACAGCACCAATATCTGGGAGAAACTTCTAGAACAATGGTGAAGACGGGGC
TTACAGAACAGGACAGCTCAAGGAGTCCTGAAATACTTTGTCCTACCACCCAACTTTTAATGTTTTAGAGCAAACAAACA
TATTAAGGAGGAGAGTTGCAAGCAAATTGCATGAGATTTCACTGAAAATCTAAACTAGACAGGATAAAGGACAATGTAAA
TACGAAGTATCCNNNNNNNNNNNNNNNNNNNNNNNNNNNNNNTTGTTTTGTTTTGTATTCCCACAAAGAGTATATTGAAA
CTCTGGATTTGTGACAAGGAGCATTATTTTTGCCTTTTGAACAAAAATATGTCCAGGGTTTCAAAACATTTAATGACACA
AACTATAAAATTAAACTGGTATTAGTTGATTTTGGTTTAACTAAAGAACTTTCTTTTATCTCTGAAATATGAAGTTGTTG
TTCCCTGGATGCTAACTCCCTACTGACCAGGGACTATGAGGTTGTTTGCTCTCTGATACTTGCAATTGAAAGCAAAGCAA
AGACAATTGCCATNNNNNNNNNNNNNNNNNNNNNNNNNNNNNNNNNNNNNNNNNNNNNNNNNNNNNCATTAGCAAAAAGT
ATTCCCTGGGATACTGTTCTTCTGGAAAGCTTACATAGCACCTGGCTTCAATGCCTGCTTGTTACAAAGATAATAGAAAG
CTCTAAATGAAGTCCAAGTGCTCTTACTTACTGAGCCAGAATCATAGCTTGTGATTATGTCATTCTCAGTTGTTCATCTT
TAGGAATAATTCAAATGCCATTAATAAAGGATTTCTAAAACATTAGTGTTGGCAAACTTTGATTTCCAAATACAGTGAGG
TTGGGAAAGAAAATCATGAGACTCATTATGTGGAAAGGGAAAGAGGAAATCTGTTCAGGTGATGGCCAGTGAGCATTTAA
AATTGGAACATAAAGTATTTATGGAGGTCAACAAAACAGAAGGAGTGTGTATTCCCGCGAGAAAGATCTGCATATAACCT
CTGCTCAACCAAGTCAAGACATTTAAGGCCCTGACAGCTTCATTCCATTGTGACACAGGATGCATTTCTAGGAAAGCCTG
GGTGCTTGCTCTATGCACAGCTTTGATATTAAGAGCAGGAGGGGGTCATGCCAGGTTGAGAGTTGGCAAGATAGAGAACA
GCCAGGTGTCCTCAGGACAAAACCCATGAACCTCTTGTCTGAGAGCTGCTGTGGGGAAACAGGGCAAGGAGGAGGGGCCA
CCAGTCACCCAAATGAGGCTGGCACTTGTTCTGTGCTGAGAAGGCAATCAAGAGCATGATTGACATTTGTGACCATTTTG
GGAAGAGGGAGGCTGATGGGCATAGAGGAAACACCCAGGGTCCCTAGGTCTATGTAGCCCAGGACCTGGACAGTTCTATT
AGCCTATGTGACCTTCAATTTTGCAGGGGGACTTTTGCACTTCCCATCCGTGGGAGATTCCAGACTTCTGCTTTCCCTGA
CATTCTGAGAAAAGATCAGTGTTAGCTGTCCAAGGTCAGGAGGTGTGGAATGCAGGTGTGAGAAGTATGTTGACCTAGAG
CCTGCCTCTGTCTAGGACAAATCACTGGCCAGTCCTTTGCCCCATGTAGGAGGCCTTTCTTGCTAACTCCTCCAAATCCA
TGTAGGGTTAGTGGTGAGGGATTCTGGAATTGAGAACTGTACCATTCGTGAGAGATGCCAGGCCTGGGGTGCCTGCTGAG
ACTTTGGATGTAGGAGGTGGTGTGGTTAGGCAGGCCTGAAGCAACCTAAAGCAACAGTGGGCACACATCTGAATCAGGAA
GCAAAGCTGAACAAGCAACATGTACTGCTAGCAGCTATNNNNNNNNNNNNNNNNNNNNNNNNNNNNNNNNNNNNNNNNNN
NNNNNNNNNNNNNNNNNNNNNCTCNNNNNNNNNNNNNNNNNNNNNNNNNNNNCAAAGTAAAGTGTGTGTACAAAGCAAAG
ACAATCGCCAATNNNNNNNNNNNNNNNNNNNNNNNNNNNNNNNNNNNNNNNNNNNNNNNNNNNNNNNNNNNNNNNNNNNN
NNNNNNNNNNNNNNNNNNNNNNNNNNNNNNNNNNNNNNNNNTGAATTCAGATAGAGGGTGACAATCTGAAAGGCATAACA
GGTAACTGAAAGGAGAAATAAAAGCAAGAGTATTAAGTCTTGGTGTGGTAATAAGGTAAAGAAGTACCAAGGGGGAAAAA
AGGACTATCCTATTTCAGGTAGGAAGAGCAGGCTTNNNNNNNNNNNNNNNNNNNNNNNNNNNNNNNNNNNNNNNNNNNNN
NNNNNGCAATTTCCCTCCCAGCTCTGTTAAGCTTGGGTTCTGGGCCTACTTATAATCTTACAACTTGGAGCTGAGTGGCC
AGGTTGAGAAGGCTTAAAATGAACTGGGGTTGGGGGGGGGGTAGGTGGATAAAAGATAGGGAGGGGTTAGTGGTTAGTGG
GTGAGGGAATGATTGTCTCAGGTGGGTGGATCAGGAAGTGGGCCCAGGCCCTTTGTCATTTCCTTTCAGAAACTTATCAT
AGGTTTTGAAGACCTTAAAATTGAAAGTTTAAAAATGTGGCCATTATCTGAGAATGTGGCTACATTCGAGTGGATAACTG
TGTTTGGTGGACTAAGACAGAGTTTTAGAGTCCATCTTTAAGTCTGGCTTAAATTTGACATATCAGGCAGGACTGGTAGG
GTGTTTTATCCCACTGCCTCCTAAGTTTTTGGCAAAGATGAAAATGAGCCCGATGTGGCACCCCAATACTCATAAGACGA
TGGTGGGACTTTGTCATGTCAGTCAAGAACTGGGAGGTGCCTAGAACCTCCAGGACATTGTGATCCAGAGAAGGAATGAG
AAGCTCCCACAGCTTCTGGGATCTGGTCAGGGCACCTCTCAGTCAGACCAGGATGGACAGTTACCTTGTCCTGCACAATT
TGGGTGTGTGATGATAGCAATCCAATGGAAAAAGCTCTCTTATCCTGAGGATCAGAGACTCTTGAAGAAGAGGTCCGAGG
AAGAGTCTTAGGAAGATGGATGGGGAGGACTCAAAGGACAGCTGAGCAAACTGTGATGAAGCTGGGCTGACAGAGAGTAC
TAATGAAGTCCCAGGAGCTGAAATTGCCTTCATAAGAAAGCAGAGGCTACAAGAGGCCAGAGATCTAGGTCACTTAAGTA
ACCATTAGCCTATGTAATGTGCTCAGAGAGTGTGTGTGCTTCCATTTGAATGATTGCAGAGGAACATAAGAAAAATGAGG
CAGAGAGGCAGACAGACTCAAATTCATCAGGCTGACAGTGGTTTATTGGAACAGCAGTGAGAGGTGTCAATATTTTGGCA
GCATGAAGCTTAAGTGTACTTAAATGTGANNNNNNNNNNNNNNNNNNNNNNNNNNNNNNNNNNNNNNNNNNNNNNNNNNN
NNNNNNNNNNNNNNNNNNNNNNNNNNNNNNNNNNNNNNNNNNNNNNNNNNNNNNNNNNNNNNNNNNNNNNNNNNNNNNNN
NNNNNNNNNNNNNNNNNNNNNNNNNNNNNNNNNNNNNNNNNNNNNNNNNNNNNNNNNNNNNNNNNNNNNNNNNNNNNNNN
NNNNNNNNNNNNNNNNNNNNNNNNNNNNNNNNNNNNNNNNNNNNNNNNNNNNNNNNNNNNNNNNNNNNNNNNNNNNNNNN
NNNNNNNNNNNNNNNNNNNNNNNNNNNNNNNNNNNNNNNNNNNNNNNNNNNNNNNNNNNNNNNNNNNNNNNNNNNNNNNN
TTTTGGGTGCTCATTCTGTGATTCACTCTAGTACCCCCCCCCCCAACCCCCGAGAGTGGAGGCTTTGTCTGATTGGTAAG
TCCAGGTGCCTGGTTTTGTTTCATCTTTTCCATATCTATGTTTCTATTTCTCCGTTAATTCTGTTTCCGTTTTAATCAGA
AGGCCAAGAGGATCAAGGCCGACTCATAGTTACCTGGCCAGGGGTAATGGAAGACTCTCCCAGATTCCCTACCAGAAGCA
GGAGAACTTGCTAGTTCTCATCTGAATCCTGAACTGGCTGTGGGTCTATGGGCCTCCCATGAGCAGGGAGGAAGACCATG
TGAGATAGCCTTTTGGTTTTGGTTTTGGTTTTCTGGGAATGTCCTTTTGTGTTTGTGTGTATTTTGTTTGTGCTTTTTGT
CCTCTTGTACAATTTTTTTCTTTTTTAATTCCTAGGATGGAAAGGCATAAAGCACTGCACTGGACCTGATCCTGAACCAT
TTTAAGGACTTTGACAGAGTCATAGAAGACGTGGGTCTGCTTGGTTGTCCCTACAAACTAACCATCTTTTGCAGGAATGA
GTGGCCCACCTATGATCTGAGGAGGGGACTTTCCATCTCCCCATCATTTTTTGGGTGAATACTTGGGGCCACCTGGACCA
AGTGCCATACATCACCATGTGGCAATACCTGGTGGAGAGGCCCTCTGTTTGGATGAGAACTTTTTTCTTACAGGCCTCAC
CACCGCACACCCTTCTTCCTCTAAAGGAGGGTCAGCCTTGGCCCCTGCCCAACCAGCACAGGCAGAGGGAAGAACAGCCC
CCTGACTCCTCTGACTTCACTTGGAATTCACCTCACATTCTGGCCCATACTCTCCAGAGGGCTGATTCTACTAAGGCCTT
ATCCCTCTGTTCTACGGGATCCCCAGTTCATGACATATGTGCCATTTGTCAGGAAGTTGCAGAACCTCCACCCACATGTT
TAGATAAACCATCACCTCTCACAGGTCTTCTAGATTCTACCATGTTGACTNNNNNNNNNNNNNNNNNNNNNNNNNNNNNN
NNNNNNNNNNNNNNNNNNNNNNNNNNNNNNNNNNNNNNNNNNNNNNNNNNNNNNNNNNNNNNNNNNNNNNNNNNNNNNNN
NNNNNNNNNNNNNNNNNNNNNNNNNNNNNNNNNNNNNNNNNNNNNNNNNNNNNNNNNNNNNNNNNNNNNNNNNNNNNNNN
NNNNNNNNNNNNNNNNNNNNNNNNNNNNNNNNNNNNNNNNNNNNNNNNNNNNNNNNNNNNNNNNNNNNNNNNNNNNNNNN
NNNNNNNNNNNNNNNNNNNNNNNNNNNNNNNNNNNNNNNNNNNNNNNNNNNNNNNNNNNNNNNNNNNNNNNNNNNNNNNN
NNNNNNNNNNNNNNNNNNNNNNNNNNNNNNNNNNNNNNNNNNNNNNNNNNNNNNNNNNNNNNNNNNNNNNNNNNNNNNNN
NNNNNNNNNNNNNNNNNNNNNNNNNNNNNNNNNNNNNNNNNNNNNNNNNNNNNNNNNNNNNNNNNNNNNNNNNNNNNNNN
NNNNNNNNNNNNNNNNNNNNNNNNNNNNNNNNNNNNNNNNNNNNNNNNNNNNNNNNNNNNNNNNNNNNNNNNNNNNNNNN
NNNNNNNNNNNNNNNNNNNNNNNNNNNNNNNNNNNNNNNNNNNNNNNNNNNNNNNNNNNNNNNNNNNNNNNNNNNNNNNN
NNNNNNNNNNNNNNNNNNNNNNNNNNNNNNNNNNNNNNNNNNNNNNNNNNNNNNNNNNNNNNNNNNNNNNNNNNNNNNNN
NNNNNNNNNNNNNNNNNNNNNNNNNNNNNNNNNNNNNNNNNNNNNNNNNNNNNNNNNNNNNNNNNNNNNNNNNNNNNNNN
NNNNNNNNNNNNNNNNNNNNNNNNNNNNNNNNNNNNNNNNNNNNNNNNNNNNNNNNNNNNNNNNNNNNNNNNNNNNNNNN
NNNNNNNNNNNNNNNNNNNNNNNNNNNNNNNNNNNNNNNNNNNNNNNNNNNNNNNNNNNNNNNNNNNNNNNNNNNNNNNN
NNNNNNNNNNNNNNNNNNNNNNNNNNNNNNNNNNNNNNNNNNNNNNNNNNNNNNNNNNNNNNNNNNNNNNNNNNNNNNNN
NNNNNNNNNNNNNNNNNNNNNNNNNNNNNNNNNNNNNNNNNNNNNNNNNNNNNNNNNNNNNNNNNNNNNNNNNNNNNNNN
NNNNNNNNNNNNNNNNNNNNNNNNNNNNNNNNNNNNNNNNNNNNNNNNNNNNNNNNNNNATTGAATACAAACAGTTCTGA
GTACATTAAAGAACTTGATCATTAATAAGGANNNNNNNNNNNNNNNNNNNNNNNNNNNNNNNNNNNNNNNNNNNNNNNNN
NNNNNNNNNNNNNNNNNNNNNNNNNNNNNNNNNNNNNNNNNNNNNNNNNNNNNNNNNNNNNNNNNNNNNNNNNNNNNNNN
NNNNNNNNNNNNNNNNNNNNNNNNNNNNNNNNNNNNNNNNNNNNNNNNNNNNNNNNNNNNNNNNNNNNNNNNNNNNNNNN
NNNNNNNNNNNNNNNNNNNNNNNNNNNNNNNNCGCCTCTAAATAGCTAAAGCTTAACAAAGTTAACAAAGATACAAGGGA
TTAGACATACATCTTTCCGTCATATTTTGTTAACATGTGTTGACTATTATAACTATGGGAATGTATACATGGCATTGTAT
CGCAAAACAAGATTACATTATATAGATATTTAATTACTAAATTTTTTGTTGTAGGTTTTTAGGTTAACAAGAACCAAGAA
GGTGGGGGCAGTATTCAGAGAGATAGGCACCCATCATTATTTTTGCATATTTGAAGATACTTTTCTCTGTGTCTCTGTGT
GTGGTTTATGTATTTTAGTATATTTGAGATATATGTATATTGAATAAAACATTTTAAGTACCATGAGACATAAAGTAGTA
GGCAGAGTCATCATTTGTTATAAGAACATTTTCCCCTTGGAAAAGATTAGGCAATACTTGGGGCCTTTACTCAGTATATC
TAACTATTTTTCAAGGCTTTTTTTGGGTGGATCCTCCCTGTTTTAGCCTGTGTATCCAGAAAACCTTGTGGCCTTATATA
ATTAGGGTGTAATCACATACAGCCAGTTGGGAGGAATGACAAGATACTCAGGTGAAGAGCCAATGACCTTGCCTATCTCC
TCCTTTTTGAAGGAATAATAACATTTAACAAGTACAGCTATGTTTTAAGCAGGCCTCACTGCAATTCTGATGACAGAATT
TATGAAAGTATTGTGGTGCATTACCTTATTAAGAGAAAACTGAACCCCTTCCACCCACAGTGCTATGAAGCAAGTTAATA
TTACCTGTGTACAAACTGCAAAACCAATAGGCTTGAGAGCCCCTAGGCGAACCTTGCAAATAACATAAACCAATCTTTAT
GATTTACTTAACATACAGACACTTAGTTTTGTTTGGTTCATGTCACAATCATAATTAAATTTATGTTTACATCATCTAAA
AGAATTTAGCTGTGGGAGCCCTGTTAAAGCTATGATGCTGGAGTAATAATATTTGAGAGAGTTTGAACAAGAGCCCCCTT
TACTCTTTATGTGTGTGAGCATCCTGTTAACATGATTAGACATGAAGCGCCATGCATAATTTTTCTTTTGGCTGTTTTTT
>pig.1 10000 bp
TTTCCTTTACTGTCGCGAACAGAGGGCCTATTCATCTCAGTTTTACTGTTATTTCACCTGTGACTTAGTTTCAGATTAAG
GCAGATTAACATGTTTGACCTATAAAGAATTAGGGCATGCCAATATGACTCAACCTGTCTTTACGACTGCTTAAAAGAGC
ACTACCTTAATAAGAAAGTATCTTAACACACAAACTGCTTGATTTCGAAAACCATCTGTTTTTCCTTCTAATAGAACAAT
TTTTTTATACCTAATTTTAGTTGTTCCCGTGATTAGCCATTAAGTACGTAACAGTATATATTAGTATTCTGATAATCCTT
AGCATAGCTGATAGAATTCTCTTTATTCTCACTGTCAAAACTGTAGTGCTGGGGAGCATGCACAAATTTATGATACAGGA
ACTTCCATGGAAGTATTTGTACCTAATAAAGCAGTCCCTTGTAGAGTCTGTTCTTTTGTCTTTTCAGCTATTTTGCCTGT
CTTTGTAAACTGCAGGTAAAGTAGTGAATATATATGTGTATTCTATCTGTTTTGAGATTCTTTCTGATATATTGCCTCTC
CCAGCTTCAGAAGAGAAAGAAGAGTTTTGCTGCCATTTGCAACTCAGTTCCTTCACTCCGCACAAATCTATGCACTTTGA
CCTTGAGTTTGAACCATCATGACATCCTTCTGCTAAGACGAAATCTTTTTCTTCTTCTTTTTAATGAAATCTTTAACTGG
CTCCTGTGAGACTCACGGTTTCGCGTCTTTTCCGAAAGTTTTCTTTTAACCAGGACCAAATGTTTGTTTCCATTGTCCTC
AACTTTGACGTTCTGGGGGGTGCGGGTGGGGAATAGGGATATAATGTTGAGAATATGAACTATTCAGATTGGTNNNNNNN
NNNNNNNNNNNNNNNNNNNNNNNNNNNNNCGAGCCTGTCCGGTTAATCTGGTGAGAAGTCAGTGAAAATGTAAGTCAAAG
GCATTATAAAATTTGCCTATGGCCTAAAGTAGAAACTCTGGCAGTTTTCAGAGAAAAGCATCAATTTTTGAAATAAAAAT
AAGCTGATGGTCTCTTGTCTCTGTATTTATATACCATATGCCAAAATTAACTTTCCAGTGCATATATTCCAAAGCTTTAA
AAAAAAAAAAAATTGTCTCAGGTAGTAAAACTCAAAACAGGAAAATGTATGTGGTAGAGTAAAATGTCACGTTTTTGAAA
GAAAATACAAGGTAAAACAGGAATTAATTTCACGGACTAATTCGCTCCAGAAACAGTGCTGTTTATTCGGAGATTTACTG
CCCCATCTCCCTCTACCCCCGCCCCCGCCCCAGGTGGGAATTATATGTTGCAATAACCTTTTAAACAACTGTCTAAACTA
CTCTTAGGTGGAAACTGTGAACAACAAACCTGCCATAAAAGTATCATCATGAGCTATGGGTCTGCTCCGGCCTATACTTG
TCACCTCTTTGGTACACTTACCGGACATATTTCTGTCTGTTTAAACTTTGGTCAGCTAAAAATTAAAACTCCCGCCTGGN
NNNNNNNNNNNNNNNNNNNNNNNNNNNNNNNNNNNNNNNNNNNNNNNNNNNNNNNNNNNNNNNNNNNNNNNNNNNNNNNN
NNNNNNNNNNNNNNNNNNNNNNNNNNNNNNNNNNNNNNNNNNNNNNNNNNNNNNNNNNNNNNNNNNNNNNNNNNNNNNNN
NNNNNNNNNNNNNNNNNNNNNNNNNNNNNNNNNNNNNNNNNTTCTGTGTGTTAACAACTGCTTCGTATTTTTTAATGTTT
TATATACATTTTACACACATATATATNNNNNNNNNNNNNNNNNNNNNNNNNNNNNNNNNNNNNNNNNNNNNNNNNNNNNN
NNNNNNNNNNNNNNNNNNNNNNNNNNNNNNNNNNNNNNNNNNNNNNNNNNNNNNNNNNNNNNNNNNNNNNNNNNNNNNNN
NNNNNNNNNNNNNNNNNNNNNNNNNNNNNNNNNNNNNNNNNNNNNNNNNNNNNNNNNNNNNNNNNNNNNNNNNNNNNNNN
NNNNNNNNNNNNNNNNNNNNNNNNNNNNNNNNNNNNNNNNNNNNNNNNNNNNNNNNNNNNNNNNNNNNNNNNNNNNNNNN
NNNNNNNNNNNTGGTATCCGGTAANNNNNNNNNNNNNNNNNNNNNNNNNNNNNNNNNNNNNNNNNNNNNNNNNNNNNNNN
NNNNNNNNNNNNNNNNNNNNNNNNNNNNNNNNNNNNNNNNNNNNNNNNNNNNNNNNNNNNNNNNNNNNNNNNNNNNNNNN
NNNNNNNNNNNNNNNNNNNNNNNNNNNNNNNNNNNNNNNNNNNNNNNNNNNNNNNNNNNNNNNNNNNNNNNNNNNNNNNN
NNNNNNNNNNNNNNNNNNNNNNNNNNNNNNNNNNNNNNNNNNNNNNNNACNNNNNNNNNNNNNNNNNNNNNNNNNNNNNN
NNNNNNNNNNNNNNNNNNNTTAAAACCTCTCTTTCTNNNNNNNNNNNNNNNNNNNNNNNNNNNNNNNNNNNNNNNNNNNN
NNNNNNNNNNNNNNNNNNNNNNNNNNNNNNNNNNNNNNNNNNNNNNNNNNNNNNNNNNNNNNNNNNNNNNNNNNNNNNNN
NNNNNNNNNNNNNNNNNNNNNNNNNNNNNNNNNNNNNNNNNNNNNNNNNNNNNNNNNNNNNNNNNNNNNNNNNNNNNNNN
NNNNNNNNNNNNNNNNNNNNNNNNNNNNNNNNNNNNNNNNNNNNNNNNNNNNNNNNNNNNNNNNNNNNNNNNNNNNNNNN
NNNNNNNNNNNNNNNNNNNNNNNNNNNNNNNNNNNNNNNNNNNNNNNNNNNNNNNNNNNNNNNNNNNNNNNNNNNNNNNN
NNNNNNNNNNNNNNNNNNNNNNNNNNNNNNNNNNNNNNNNNNNNNNNNNNNNNNNNNNNNNNNNNNNNNNNNNNNNNNNN
NNNNNNNNNNNNNNNNNNNNNNNNNNNNNNNNNNNNNNNNNNNNNNNNNNNNNNNNNNNNNNNNNNNNNNNNNNNNNNNN
NNNNNNNNNNNNNNNNNNNNNNNNNNNNNNNNNNNNNNNNNNNNNNNNNNNNNNNNNNNNNNNNNNNNNNNNNNNNNNNN
NNNNNNNNNNNNNNNNNNNNNNNNNNNNNNNNNNNNNNNNNNNNNNNTCTCCACATGTACAGAAATAACCTCTACTCAGA
CCTTCATCAAAAAAGATTGATTTTCCTTTTATCAAACTTCACATAAATCACAGCATAAAGTATTATGTCAAGTTTGTTGT
GCTTAGTATAATTTCAGTGACATTTCAGCTTGTTTGTCTTAGAAATTACTATGTAATTCCATTCTATTTTTTTATAGACA
TGTGAATGGACACCTTCTGGTTTTAGCACAAGTNNNNNNNNNNNNNNNNNNNNNNNNNNNNNNNNNNNNNNNNNNNNNNN
NNNNNNNNNNNNNNNNNNNNNNNNTGTGTTTTTGACACATATTTAGCAGGTATTGATAACAAATATTTTTGTATTTTCTA
AAGAATATTTGCCATATCTTCAAATGTCAACATCCAAAAAATATTTAAGGGTATGAACNNNNNNNNNNNNNNNNNNNNNN
NNNNNNNNNNNNNNNNNNNNNNNNNNNNNNNNNNNNNNNNNNNNNNNNNNNNNNNNNNNNNNNNNNNNNNNNNNNNNNNN
NNNNNNNNNNNNNNNNNNNNNNNNNNNNNNNNNNNNNNNNNNNNNNNNNNNNNNNNNNNNNNNNNNNNNNNNNNNNNNNN
NNNNNNNNNNNNNNNNNNNNNNNNNNNNNNNNNNNNNNNNNNNNNNNNNNNNNNNNNNNNNNNAACCAACTTCATTGGGA
TATTGGGAAGACTAAAAAAGTTAAGGTGTATGATGATTCAATGTACATAAAATATAAAAAGTATATTTAAATAGTATTAA
AGAATNNNNNNNNNNNNNNNNNNNNNNNNNNNNNNNNNNNNNNNNNNNNNNNNNNNNNNNNNNNNNNNNNNNNNNNNNNN
NNNNNNNNNNNNNNNNNNNNNNNNNNNNNNNNNNNNNNNNNNNNNNNNNNNNNNNNNNNNNNNNNNNNNNNNNNNNNNNN
NNNNNNNNNNNNNNNNNNNNNNNNNNNNNNNNNNNNNNNNNNNNNNNNNNNNNNNNNNNNNNNNNNNNNNNNNNNNNNNN
NNNNNNNNNNNNNNNNNNNNNNNNNNNNNNNNNNNNNNNNNNNNNNNNNNNNNNAAAAAAAAAGTATTAAAAACAAAAGT
CAAGATTAATTAAAAAAAACTAACTAGTAAGGGTAATAATAATGATAACAAAAATTAGCAACTNNNNNNNNNNNNNNNNN
NNNNNNNNNNNNNNNNNNNNNNNNNNNNNNNNNNNNNNNNNNNNNNNNNNNNNNNNNNNNNNNNNNNNNNNNNNNNNNNN
NNNNNNNNNGAACTAACAACTTTGNNNNNNNNNNNNNNNNNNNNNNNNNNNNNNNNNNNNNNGTAAAAACCTACCCCTGT
AGGGAAACAGAGAGGACTAAATTACTTAAAGGCGTATAAGAATTCAAGGAGTAACTGTGTTTAAACTACATGGAACTGAC
GTGGGCATTGGTATATAATTAAAGAGTAAGCATAATAACACAAAATAGAAAAGAAGAGCAACAAAACCCCAAACTCATTG
GGTGCTGTGAGCACTTTAGTCTTCTTTGGAAACAAAAGTGCCTAAAGATTCAATGAACAGGCATGNNNNNNNNNNNNNNN
NNNNNNNNNNNNNNNNNNNNNNNNNNNNNNNNNNNNNNNNNNNNNNNNNNNNNNNNNNNNNNNNNNNNNNNNNNNNNNNN
NNNNNNNNNNNNNNNNNNNNNNNNNNNNNNNNNNNNNNNNNNNNNNNNNNNNNNNNNNNNNNNNNNNNNNNNNNNNNNNN
NNNNNNNNNNNNNNNNNNNNNNNNNNNNNNNNNNNNNNNNNNNNNNNNNNNNNNNNNNNNNNNNNNNNNNNNNNNNNNNN
NGTAAATATATTTTCCATACTGAGAGATCAACATTATTAAAGCACTAGCTAGANNNNNNNNNNNNNNNNNNNNNNNNNNN
NNNNNNNNNNNNNNNNNNNNAACCACCCCACTGAGATGCTGTGAGACTACATAAGTTAAGAATATGAAATTCAAGGAGCG
AATACACAAAGAACTTAGAACAGAGGAGAGGGTGGCATTGGTCAAGANNNNNNNNNNNNNNNNNNNNNNNNNNNNNNNNN
NNNNNNNNNNNNNNCCAAACTGACTCAGGGGGATGCTGTGGAGATGAAATCCCATAAGATGTATAGGATTCAATGAGTAA
ATTTATATGAAGTTCTAAGAACAGAGGTCAAGATCAGCAAGAAAAACTAAGTAGTANNNNNNNNNNNNNNNNNNNNNNNN
NNNNNNNNNGCAATGTTAAACAAACAAAAAACAGGTACCTCAGGGACGTTGTCAAGAGTAACCATGTAAAGGTGTATAGC
ATTCAATGAAAAAATGTGTTGTAGTNNNNNNNNNNNNNNNNNNNNNNNNNNNNNNNNNNNNNNTAGCTTGAAAATATTTT
TTAATTTTATTATTTTATAATGGNNNNNNNNNNNNNNNNNNNNNNNNNNNNNNNNNNNNNNNNNNNNNNNNNNNNNNNNN
NNNNNNNNNNNNNNNNNNNNNNNNNNNNNNNNNNNNNNNNNNNNNNNNNNNNNNNNNNNNNNNNNNNNNNNNNNNNNNNN
NNNNNNNNNNNNNNNNNNNNNNNNNNNNNNNNNNNNNNNNNNNNNNNNNNNNNNNNNNNNNNNNNNNNTAGCTCAAAAAT
AATAAAAACAACAAAGATATATCACTGGGGAACTGTGAAAGACATAATAAATTAAGGTTTATAAGGATTGAGTGAGGACT
GTATATAATGTATTTAGAAAAGAAGATAGCCTTAGTAAAAGGCACATAGGTACAAATAATAGAAAAAAAAGCAAACTACA
TAAAACCTACCTCACTCATTGAACATGCTAAAAGGTACAGGACCAAATAAGTAAGTATCAAAGTACTTGGAAAGGAGATC
AACATTAATAAACAGCAACAGCAATAATAATAGTATAAAATGGCAAAAAAGTAAGAAGCAAAACATACCTCTCCGGGATG
CTGTGAATAATAAATTAGTTAAGGCAGATGAGATTCCAGCAGTAAATGTGTGTAAAGGGCTTGGAATAGAGGTAAGCATC
AGTAAAGAAGTANNNNNNNNNNNNNNNNNNNNNNNNNNNNNNNNNNNNNNNNNNNNNNNNNNCTACCTCAATAGTATGCA
TTAAAGATTACAGGATTCAAGTGGTAAATGTATCAAAGTATGTAGAAGTCAGCATTAATTAAAAACTAACCGCATAAATT
AAAGTGTAGAGAAACTGAGTACATATAAAATACAAAATGGATGTCAATTTTGTAAAGAACTCATTNNNNNNNNNNNNNNN
NNNNNNNNNNNNNNNNNNNNNNNNNNNNNNNNNNNNNNNNNAACCTAACCCCTTTGAGATCTGTGATGACTAAGTAAAGT
GTGTAGGACTCAATGAGCAAATGTATACACAGAGGTCAGTGTTAGTAAAAGCCAACTAGTGATAATAATATTAACAAAAC
AAAAATAGTTAAACAACAAACCCTACTTCAGTGGGATGCTGTGAAGAGTAANNNNNNNNNNNNNNNNNNNNNNNNNNNNN
NNNNNNNNNNNNNNNNNNNNNNNNNNNNNNNNNNNNNNNNNNNNAGAACTAACCAGCAGTAACAGTCATAGTTATTAACA
GGNNNNNNNNNNNNNNNNNNNNNNNNNNNNNNNNNNNNCCAACCTAAATGGACTCTGTGAAGATGAAATATGTTAAAATG
TATAGGAGTCAATGACTAAGTGCATACCAAGTACTTAGAACAGTGATGAGCATTATTANNNNNNNNNNNNNNNNNNNNNN
NNNNNNNNNNNNNNNNNNNNNNNNNNNNNNNNNNNNNNNNGACCTCATTGAAGTAGTGTGAAGTCTAAATAAGTTGAGGT
GGAAAATTCAATGATTAAATGCTTATAATGTGCCAAGTCAGAGTACAGCTTTACTAAAGGACTAACTGGTAATGAATTTA
ATGAAAATAATAGTAATGATGATGATGAAGCAAAATTACCCGCACTAGGATGCTCTGAGGACAAATAAGTTATAGCATAT
TAGGATTTAATGAGGAAGTGTATGTAAAGTACTTAGACGGAGGTTGGCATTACTAAAGAACNNNNNNNNNNNNNNNNNNN
NNNNNNNNNNNNNNNNNNNNNNNNNNNNNNNNNNNNNNNNCAGCAAAACAAAAACAAAACCTACCTATCTGGGATAGTCT
AAAGATTAAATAATTTGAGATGTCTAAGGCTTCAAAGCATTAAGTTATATAAAGCACTTAGAAAAAAGTTGGCATTTATA
AAGAACCATATGTCGATATTAATAATTANNNNNNNNNNNNNNNNNNNNNNNNNNNNNNNNNNNNNNNNNNNNNNNNNNNN
NNNNNNNNNGGTNNNNNNNNNNNNNNNNNNNNNNNNNNNNNNNNNNNNNNNNNNNNNNNNNNNNNNNNNNNNNNNNNNNN
NNNNNNNNNNNNNNNNNNNNNNNNNNNNNNNNNNNNNNNNNNNNNNNNNNNNNNNNNNNNNNNNNNNNNNNNNNNNNNNN
NNNNNNNNNNNNNNNNNNNNNNNNNNNNNNNNNNNNNNNNNNNNNNNNNNNNNNNNNNNNNNNNNNNNNNNNNNNNNNNN
NNNNNNNNNNNNNNNNNNNNNNNNNNNNNNNNNNNNNNNNNNNNNNNNNNNNNNNNNNNNNNNNNNNNNNNNNNNNNNNN
NNNNNNNNNNNNNNNNNNNNNNNNNNNNNNNNNNNNNNNNNNNNNNNNNNNNNNNNNNNNNNNNNNNNNNNNNNNNNNNN
NNNNNNNNNNNNNNNNNNNNNNNNNNNNNNNNNNNNNNNNNNNNNNNNNNNNNNNNNNNNNNNNNNNNNNNNNNNNNNNN
NNNNNNNNNNNNNNNNNNNNNNNNNNNNNNNNNNNNNNNNNNNNNNNNNNNNNNNNNNNNNNNNNNNNNNNNNNNNNNNN
NNNNNNNNNNNNNNNNNNNNNNNNNNNNNNNNNNNNNNNNNNNNNNNNNNNNNNNNNNNNNNNNNNNNNNNNNNNNNNNN
NNNNNNNNNNNNNNNNNNNNNNNNNNNNNNNNNNNNNNNNNNNNNNNNNNNNNNNNNNNNNNNNNNNNNNNNNNNNNNNN
NNNNNNNNNNNNNNNNNNNNNNNNNNNNNNNNNNNNNNNNNNNNNNNNNNNNNNNNNNNNNNNNNNNNNNNNNNNNNNNN
NNNNNNNNNNNNNNNNNNNNNNNNNNNNNNNNNNNNNNNNNNNNNNNNNNNNNNNNNNNNNNNNNNNNNNNNNNNNNNNN
NNNNNNNNNNNNNNNNNNNNNNNNNNNNNNNNNNNNNNNNNNNNNNNNNNNNNNNNNNNNNNNNNNNNNNNNNNNNNNNN
NNNNNNNNNNNNNNNNNNNNNNNNNNNNNNNNNNNNNNNNNNNNNNNNNNNNNNNNNNNNNNNNNNNNNNNNNNNNNNNN
NNNNNNNNNNNNNNNNNNNNNNNNNNNNNNNNNNNNNNNNNNNNNNNNNNNNNNNNNNNNNNNNNNNNNNNNNNNNNNNN
NNNNNNNNNNNNNNNNNNNNNNNNNNNNNNNNNNNNNNNNNNNNNNNNNNNNNNNNNNNNNNNNNNNNNNATAGCAAATG
AACACGATAGAAGTATTTGTGAACTGAATAACTTGGTGTTATAATAATTTTACATACATTACAAAACACACAGAAATAAA
AAGAAATAAAAATATTATAAACAAAAATATTAAAAAAATAAGTTAAGGTGTATAATAAGTCAACGATGAAATGACTAAAA
TGTACTTAGAAGAGATGTTGACATTAGTAAACAATCAGTAGCAGCAATGCATGGTATACTTTGTACATACAGTATGTATA
ACACATAGTGTACATAGTGCTNNNNNNNNNNNNNNNNNNNNNNNNNNNNNNNNNNNNNNNNNNNNNNNNNNNNNNNNNNN
CTCCACTGATAGGCTGTGAAGATGAAATCAGTTCAGGTGTATAAGGATGCAATGTGTAAGTAGGTATAAATTAGAACAGA
GGTCAGCATTAGTAAAGAACTAACAAATGGTATAAATAATTATAAGATAACAAGAAAATCTCCCATACTGGGATGCTATT
AAGACTAAATATGTTANNNNNNNNNNNNNNNNNNNNNNNNNNNNNNNNNNNNNNNNNNNNNNNNNNNNNNNNNNNNNNNN
NNNNNNNNNNNNNNNNNNNNNNNNNNNNNNNNNNNNNNNNNNNNNNNNNNNNNNNNNNNNNNNNNNNNNNNNNNNNNNNN
NNNNNNNNNNNNNNNNNNNNNNNNNNNNNNNNNNNNNNNNNNNNNNNNNNNNNNNNNNNNNNNNNNNNNNNNNNNNNNNN
NNNNNNNNNNNNTTAAAAAAAAAAAGACTAAATATGTTAAAATGTAGAGGGATTCAGCACCCAAGTATCTATAAAGTACT
TGGAATATTGATTGATGTTACTCAAGAACTTACTGGTAGTAATAATAATAACTAGTACTTTACNNNNNNNNNNNNNNNNN
NNNNNNNNNNNNNNNNNNNNNNNNNNNNNNNNNNNNNNNNNNNNNNNNNNNNNNNNNNNNNNNNNNNNNNNNNNNNNNNN
NNNNNNNNNNNNNNNNNNNNNNNNNNNNNNNNNNNNNNNNNNNNNNNNNNNNNNNNNNNNNNNNNNNNNNNNNNNNNNNN
NNNNNNNNNNNNNNNNNNNNNNNNNNNNNNNNNNNNNNNNNNNNNNNNNNNNNNNNNNNNNNNNNNNNNNNNNNNNNNNN
NNNNNNNNNNNNNNNNNNNNNNNNNNNNNNNNNNNNNNNNNNNNNNNNNNNNNNNNNNNNNNNNNNNNNNNNNNNNNNNN
NNNNNNNNNNNNNNNNNNNNNNNNNNNNNNNNNNNNNNNNNNNNNNNNNNNNNNNNNNNNNNNNNNNNNNNNNNNNNNNN
NNNNNNNNNNNNNNNNNNNNNNNNNNNNNNNNNNNNNNNNNNNNNNNNNNNNNNNNNNNNNNNNNNNNNNNNNNNNNNNN
NNNNNNNNNNNNNNNNNNNNNNNNNNNNNNNNNNNNNNNNNNNNNNNNNNNNNNNNNNNNNNNNNNNNNNNNNATTTACA
>rabbit.2 10000 bp
CTGTCTCGTGTTTTAATATCCACACTCTTAATATTGAAGACCTCAGTTCTAATTTCACATTCGTGTCTAAGGACGTTTAA
GGTATGAACATTCATAAATAAGAACATTCATAAATAACTCGACCAATGGGTATGATTGTTTAATACATTACAACTTGATC
AAGAAGGCGTACTGATCTTTATTTTAAACACTGTAGCTCACGCGGTGATGTGAAACACACAAAAATATGCTACAGAATAA
CGGATTAAAAACTAAATTGAATGTAAAGCAATTCTTTGTAGACTAAGTTGGTGATTAGTGTTTCAGCTGCTTTGTGCATC
TCCCTGTAAACTACCCATTTCAGAAGATTAGGTATGCAATAGGTATGTAAACATCCTCGGTACTTTTTCTTGTTTTGCAC
CTTGCTGTGGAAAAAGCAGTTTTGCCTTCTTTTCAGTTCAGGTGTTGTGTTGTTTGCCTTGAACCTACTGTATCTTTACT
TTATGGAGTAAACTCCCTAACTCATATGCCTTTCCCTGCATGAGAGTCATTTCCCTGTCCTCCTTCAACAGTGGGGATTT
CCTTTTGTTTCCATGAGTGATTTTCTTTTAAAGTTTGTGGACAGTAAAACAGAGAGAGAAAATTTAAAAATATAAACTAC
TTAGATTATGGGGACAGAAGTAGGAAGAGCTGGGGGCTGGCCACATAGTGTGGTTAACTTGATGAGTTTTCAATAATGTT
CTAAAAATCAGCGATGTCTTAAAATTTGTGCTTAAGATGAAGTAGAAACTGGCAGTTTACATTGGAAGTCATCGCGTTTC
CAAAATAAAAGCAAACTGTTGAAACACTTGGCATTCGTCAAATCCAGTGTTCAATACATACTTCTCAAATCTTAAAAAGC
AATGACTGAAAAATGAAGTTTGAAACAGTGTAGGTTAGAACAAGATACTGTGTTTTTGATGCCAAGTTCAAGGTTCAAAA
AAAGAACATATTCCTATCACAGACTAATTTGTTCCACATTAAATATTATTTAACCTGAGCTTTATACCTAACTAACATGT
ACAAATTGCCCATTCCCTATTAAGCAATCATGTAAACTTCTTAGTAATACTTTGAATTGCTCTTTCTTCTCAGCCACAAG
CAACACCTATCTTGGCTTTCACCATAAGTTAATTTTGCTTTTCTAAAACTTCNNNNNNNNNNNNNNNNNNNNNNNNNNNN
NNNNNNNNNNNNNNNNNNNNNNNNNNNNNNNNNNNNNNNNNNNNNNNNNNNNNNNNNNNNNNNNNNNNNNNNNNNNNNNN
NNNNNNNNNNNNNNNNNNNNNNNNNNNNNNNNNNNNNNNNNNNNNNNNNNNNNNNNNNNNNNNNNNNNNNNNNNNNNNNN
NNNNNNNNNNNNNNNNNNNNNNNNNNNNNNNNNNNNNNNNNNNNNNNNNNNNNNNNNNNNNNNNNNNNNNNNNNNNNNNN
NNNNNNNNNNNNNNNNNNNNNNNNNNNNNNNNNNNNNNNNNNNNNNNNNNNNNNNNNNNNNNNNNNNNNNNNNNNNNNNN
NNNNNNNNNNNNNNNNNNNNNNNNNNNNNNNNNNNNNNNNNNNNNNNNNNNNNNNNNNNNNNNNNNNNNNNNNNNNNNNN
NNNNNNNNNNNNNNNNNNNNNNNNNNNNNNNNNNNNNNNNNNNNNNNCAAAACATCAAGGAAATAAAAATATATAATATA
ATGTAAGGTTCTTCCGCACATCATAATTCTGGTGTTACTCGGATTGTCTCCAAAAATTATGTTGATGTGNNNNNNNNNNN
NNNNNNNNNNNNNNNNNNNNNNNNNNNNNNNNNNNNNNNNNNNNNNNNNNNNNNNNNNNNNNNNNNNNNNNNNNNNNNNN
NNNNNNNNNNNNNNNNNNNNNNNNNNNNNNNNNNNNNNNNNNNNNNNNNNNNNNNNNNNNNNNNNNNNNNNNNNNNNNNN
NNNNNNNNNNNNNNNNNNNNNNNNNNNNNNNNNNNNNNNNNNNNNNNNNNNNNNNNNNNNNNNNNNNNNNNNNNNNNNNN
NNNNNNNNNNNNNNACAAAAAATGTAGCACACTTCAGAAATTTGAGCTTTATACTTGCTGAGTTTCCGTAGTAATCTATT
GGGTACTTTTGAAATTTCAGAGCATGTGTTACTGAAGAGAGCATTTTGCTGTTGTTGTTAAATACTTGGTGAATTTGTTT
GTATTGTAGCTTTACAAATGATTAGGCCCTTTGCAGTTTTAGAAACTGAAAGCTGAATTCTCCTTCCTACATTCTTATAC
TTGCCCAGTGTGAGAATATTCATATGAAATCAATATATGTGGAATACGTGCATATTATTTGTCACAAATATTGGGAAGTG
GTGTCCTTGTACTCTCTGAGTTTAAGTGAAAATCTAAAGTAAATGTACTGAATGTGTTTTTGGCTTCCATACCTTAAAAT
GAATACATTTAAAAAAATATTTAGAGGTGAAGCTANNNNNNNNNNNNNNNNNNNNNNNNNNNNNNNNNNNNNNNNNNNNN
NNNNNNNNNNNNNNNNNNNNNNNNNNNNNNNNNNNNNNNNNNNNNNNNNNNNNNNNNNNNNNNNNNNNNNNNNNNNNNNN
NNNNNNNNNNNNNNNNNNNNNNNNNNNNNNNNNNNNNNNNNNNNNNNNNNNNNNNNNNNNNNNNNNNNNNNNNNNNNNNN
NNNNNNNNNNNNNNNNNNNNNNNNNNNNNNNNNNNNNNNNNNNNNNNNNNNNNNNNNNNNNNNNNNNNNNNNNNNNNNNN
NNNNNNNNNNNNNNNNNNNNNNNNNNNNNNNNNNNTATTTAGAGGAATGGAGAGAGCACAAACACATGGGCTCTGCNNNN
NNNNNNNNNNNNNNNNNNNNNNNNNTCTCCTGAGATTTGATTCTGTGGCTTACTAGGCCTGACTTTGAACTACTTACTTT
ATATGTCAGGGTGTCCTTTCAATTACAACTTCTACAGAGGAATGTTTTAGATATAAAAGTGATAAAAATGCATGAACATT
AAATAAAAAATGAAAAATATAAAAGATTTGTAACAGAGGTCAGACTTGTGAAAAGCTGACTAAATATTAGTTATCAACCT
GAAAGTAACTGCTCCATCCAGAAGATATTTTACTGGGACTAACATGGATTTTTAAAGTAAATACAGATTCATTGATCATC
AAAACAGGCAGTATATGTCCTACTGACTTGAAATCTCACTTTATCATATATTAATTTTCCATACATGTGAAGATCCACTT
GAAACCATGATAAAAGTATCTTCCTTTCTCTTTTCATATTTTAGCTAACAAAAGCCAACTATTAACTTTGTGAATTGCCC
ATGACTAGTCTCCTGAGTTGCCCCTGACCAGTCTTGTGAATAATATTGTTTGTATAAGTCTTTCAAAAGCCTATATTGAG
AGGGGATGACTAGAATGGCAGACCCAACTAAGAAGAAACCTTCCATTTGACTCACCTGACTGATGATAAGCTTCAAGAAT
CTTCCTCCTGACTGATGTCCTGGGTTTCCCAGTGGGTCATCAGAACACAGCTTGAAAAATCTGCCTAATGACCCATTGAC
TGTACTCACTGTTTTGTTGTAGCCTCCCCTCCAGCTTTCCCCTTTCCTTTTAAAATGCCACTTGCTTCATGATGTTCCTA
AATCTGTACATATGAAATACATGAAATTTTTATACCACAACAAAAATAAAAAATAAAATAAAATCCTACTTGCTGCTGGC
TAGTTGGGTGGCAACAGCACATTTTGACTNNNNNNNNNNNNNNNNNNNNNNNNNNNNNNNNNNNNNNNNNNNNNNNNNNN
NNNNNNNNNNNNNNNNNNNNGGTGAATTTGGTAGCATGCTTGTGATGTTTGTTTAAATCAACATTACATCAATAGAATTT
AAGGACATTTTGTTTCTCACATTGGGTTATGCTAAACCACTTTAAGTGTAATCTACATGAGATCTTGTGCACAGATCGTT
ACTGGACGAGCTTTGGCACATTTATTTTCCTGAGTCCACTACCATCCTTATTTGGGAATGAGATATTTCCATCATCTCCT
CAGACGTAAAAGTTCCCTTTGACCATTTACAGTAAGTGTCCCCCACTAGTGATGGCATAATCTCTATCATGAAACATCAG
TTTTGTCTGAGCTTGAACTTCCTATTAACATAGCCATATAGTACTTATTTTTCCTTCACTGGTCTAAGTATGACTCTATC
ACTATTTATGTAAACCCTTGTGGNNNNNNNNNNNNNNNNNNNNNNNNNNAGCNNNNNNNNNNNNNNNNNNNNNNNNNNNN
NNNNNNNNNNNNNNNNNNNNNNNNNNNNNNNNNNNNNNNNNNNNNNNNNNNNNNNNNNNNNNNNNNNNNNNNNNNNNNNN
NNNNNNNNNNNNNNNNNNNNNNNNNNNNNNNNNNNNNNNNNNNNNNNNNNNNNNNNNNNNNNNNNNNNNNNNNNNNNNNN
NNNNNNNNNNNNNNNNNNNNNNNNNNNNNNNNNNNNNNNNNNNNNNNNNNNNNNNNNNNNNNNNNNNNNNNNNNNNNNNN
NNNNNNNNNNNNNNNNNNNNNNNNNNNNNNNNNNNNNNNNNNNNNNNNNNNNNNNNNNNNNNNNNNNNNNNNNNNNNNNN
NNNNNNNNNNNNNNNNNNNNNNNNNNNNNNNNNNNNNNNNNNNNNNNNNNNNNNNNNNNNNNNNNNNNNNNNNNNNNNNN
NNNNNNNNNNNNNNNNNNNNNNNNNNNNNNNNNNNNNNNNNNNNNNNNNNNNNNNNNNNNNNNNNNNNNNNNNNNNNNNN
NNNNNNNNNNNNNNNNNNNNNNNNNNNNNNNNNNNNNNNNNNNNNNNNNNNNNNNNNNNNNNNNNNNNNNNNNNNNNNNN
NNNNNNNNNNNNNNNNNNNNNNNNNNNNNNNNNNNNNNNNNNNNNNNNNNNNNNNNNNNNNNNNNNNNNNNNNNNNNNNN
NNNNNNNNNNNNNNNNNNNNNNNNNNNNNNNNNNNNNNNNNNNNNNNNNNNNNNNNNNNNNNNNNNNNNNNNNNNNNNNN
NNNNNNNNNNNNNNNNNNAAACCCTTATTTCTTAAATTTTATTTATTTTTTTTTTCAGTTTAAGGATTTTATTAACAAGC
CTGGCACAGATGCATTCACGTTCCTCTGAGGGTCATGTTTGCAGTTTGCATGGGCCAATACCCAGCAGTGAAATTCATGC
ATGCTGGGCACTGGTATGCCAAACCTACCCAGGAATTACCCAGTGTGACCAACCATGAGNNNNNNNNNNNNNNNNNNNNN
NNNNNNNNNNNNNNNNNNNNNNNNNNNNNNNNNNNNNNNNNNNNNNNNNNNNNNNNNNNNNNNNNNNNNNNNNNAAAATG
GGGATGCATACTCAAAGAACTAAATTAATTACAAACTTACGTTTTTCTTTTCTATCCGAAGAAGAGTTTCATCATAACTC
TTCCTCTTCCAGCTTTCCATAGCTAGGTTTTGGGTTTGAATTTAGTTGTTCTTTTGGAATATATATAGATAAATATTGCT
GACCCTGCCAGGGCAAAGCCTGGAGCCAGGAAGTCCCCTAAAATCTGATGTTTTCAAATGATCAGAAATCTTCTTGTATT
CAAAAACTATTTAATTAGGCTATTTCAAAACAGATGGATTAAAGATAGAGAGATTAACATTACTAAGACTTGTCTTATAA
CAACTAAAGAAGTAATTCTAAACTGCTATTTGACAGTGCTTAAACCTGTTCTTATATTTGCCCAGAATTTTTTTGTAAGA
CTGAAGAAAAATAAAATCTTGTCAGAAAGGAAAGTGAATCTGANNNNNNNNNNNNNNNNNNNNNNNNNNNNNNNNNNNNN
NNNNNNNNNNNNNNNNNNNNNNNNNNNNNNNNNNNNNNNNNNNNNNNNNNNNNNNNNNNNNNNNNNNNNNNNNNNNNNNN
NNNNNNNNNNNNNNNNNNNNNNNNNNNNNNNNNNNNNNNNNNNNNNNNNNNNNNNNNNNNNNNNNNNAAACCCTTATAGG
TGGACAGTTGGCCTAGGTCCCTGGTTTCAAGATCTAACGACCTGCTTGTTAGAGGAGTCGAAAGATAATGAGGAAACTCC
AATTCAACCTAACATTTGCCATGATTAAATATTCAGAAATATTCAGAACACTGGTTCAGTTCAAAAGCCAAAAGCAGACA
TTGAACCTGTTGTCCCTCCACTATTTAGGAATTCTCTACCCCGGAATTCCTGTGGTGCAGTTGGTTAGCTTGTGGTACTT
ATAAGGCAGTACATGCAGAGGAATTTGGTTTGCTGAAATGCAGGGGGCAAAGTAAAAATAAAAACACACTGGGCCTGACT
TTAAATTCTCTTTGCATCAAACAAAAGTTCATTGCCACTGCATACATCTGCCTTGTCTTCTTAAGGGCAAGATAAAATTC
CTTTCATTGAAACAAACACAAACTGTCCAACAAAAACTAGCTGAAATGTTGNNNNNNNNNNNNNNNNNNNNNNNNNNNNN
NNNNNNNNNNNNNNNNNNNNNNNNNNNNNNNNNNNNNNNNNNNNNNNNNNNNNNNNNNNNNNNNNNNNNNNNNNNNNNNN
NNNNNNNNNNNNNNNNNNNNNNNNNNNNNNNNNNNNNNNNNNNNNNNNNNNNNNNNNNNNNNNNNNNNNNNNNNNNNNNN
NNNNNNNNNNNNNNNNNNNNNNNNNNNNNNNNNNNNNNNNNNNNNNNNNNNNNNNNNNNNNNNNNNNNNNNNNNNNNNNN
NNNNNNNNNNNNNNNNNNNNNNNNNNNNNNNNNNNNNNNNNNNNNNNNNNNNNNNNNNNNNNNNNNNNNNNNNNNNNNNN
NNNNNNNNNNNNNNNNNNNNNNNNNNNNTCACTGAAATGTTTTAACCCATGACATGTACTTGTTAGTTTTGTAGCAGAAA
ACAAAGTTATTCTTTCTCTGCTTGATAAATCAATGGAAAACTCTAAAGAGGATTCATAAAAGTGATAAATACCATATCTG
ATAAGTTGTCAAATAATTAGTTGCTAGTTGAATTATTTGACTGGCTGTGTGATTACAAACCACACTGACATTATGTTAGG
TTGCTTTTTGTCATAAGGAAGTAACCACCTGTAAGCCCCTCTGGTCCAGTCTCCTATCAATCCTCCAGTTCTCANNNNNN
NNNNNNNNNNNNNNNNNNNNNNNNNNNNNNNNNNNNNNNNNNNNNNNNNNNNNNNNNNNNNNNNCATAACGGGCCATTCT
TAAACACACAGTAAAAGCGGCTTGCAACCTGAAGCCCCCCGCCCTGCCCCGTGACTTGAGGAAATACTAAACCTTACCTG
TTCTGTTGTTCTGGACAGAAACAATGGAGACAATCTTCTCTCAGCTATGCCCAGACTGTTGCTGACCCCATAGGAAATGT
CGTATGCAAGTCATACTAATAAACTCTCATTTTCTCAATTTTTAATTTAAAAAACCTATTGGTTTNNNNNNNNNNNNNNN
NNNNNNNNNNNNNNNNNNNNNNNNNNNNNNNNNNNNNNNNNNNNNNNNNNNNNNNNNNNNNNNNNNNNNNNNNNNNNNNN
NNNNNNNNNNNNNNNNNNNNNNNNNNNNNNNNNNNNNNNNNNNNNNNNNNNNNNNNNNNNNNNNNNNNNNNNNNNNNNNN
NNNNNNNNNNNNNNNNNNNNNNNNNNNNNNNNNNNNNNNNNNNNGTGGGATAGAACTCAGGCCCTCTGATAGAGGAAGAG
GGCCTCCCAAGTGATGTCTTAGCTGCTAAGCCAAATGCTCACTGTTTGACTTTACCCTTTAAATCAAGTACAATAAGACT
TCTACTCCTCTTCCACTTTCTTCTTTGTTTTGACCTAAAACCCTTTTACTTAAGGTATACAAACCTCGTGCATTTCATAT
ATACAAATTTAGGATCATAGTGATTCTTCCCACTCTTTCCTCCCTTCCACCCCCACACTCCCANNNNNNNNNNNNNNNNN
NNNNNNNNNNNNNNNNNNNNNNNNNNNNNNNNNNNNNNNNNNNNNNNNNNNNNNNNNNNNNNNNNNNNNNNNNNNNNNNN
NNNNNNNNNNNNNNNNNNNNNGAGAAAGCAAATNNNNNNNNNNNNNNNNNNNNNNNNNNNNNNNNNNNNNNNNNNNNNNN
NNNNNNNNNNNNNNNNNNNNNNNNNNNNNNNNNNNNNNNNNNNNNNNNNNNNNNNNNNNNNNNNNNNNNNNNNNNNNNNN
NNNNNNNNNNNNNNNNNNNNNNNNNNNNNNNNNNNNNNNNNNNNNNNNNNNNNNNNNNNNNNNNNNNNNNNNNNNNNNNN
NNNNNNNNNNNNNNNNNNNNNNNNNNNNNNNNNNNNNNNNNNNNNNNNNNNNNNNNNNNNNNNNNNNNNNNNNNNNNNNN
NNNNNNNNNNNNNNNNNNNNNNNNNNNNNNNNNNNNNNNNNNNNNNNNNNNNNNNNNNNNNNNNNNNNNNNNNNNNNNNN
NNNNNNNNNNNNNNNNNNNNNNNNNNNNNNNNNNNNNNNNNNNNNNNNNNNNNNNNNNNNNNNNNNNNNNNNNNNNNNNN
NNNNNNNNNNNNNNNNNNNNNNNNNNNNNNNNNNNNNNNNNNNNNNNNNNNNNNNNNNNNNNNNNNNNNNNNNNNNNNNN
NNNNNNNNNNNNNNNNNNNNNNNNNNNNNNNNNNNNNAATTNNNNNNNNNNNNNNNNNNNNNNNNNNNNNNNNNNNNNNN
NNNNNNNNNNNNNNNNNNNNNNNNNNNNNNNNNNNNNNNNNNNNNNNNNNNNNNNNNNNNNNNNNNNNNNNNNNNNNNNN
NNNNNNNNNNNNNNNNNNNNNNNNNNNNNNNNNNNNNNNNNNNNNNNNNNNNNNNNNNNNNNNNNNNNNNNNNNNNNNNN
NNNNNNNNNNNNNNNNNNNNNNNNNNNNNNNNNNNNNNNNNNNNNNNNNNNNNNNNNNNNNNNNNNNNNNNNNNNNNNNN
NNNNNNNNNNNNNNNNNNNNNNNNNNNNNNNNNNNNNNNNNNNNNNNNNNNNNNNNNNNNNNNNNNNNNNNNNNNNNNNN
NNNNNNNNNNNNNNNNNNNNNNNNNNNNNNNNNNNNNNNNNNNNNNNNNNNNNNNNNNNNNNNNNNNNNNNNNNNNNNNN
NNNNNNNNNNNNNNNNNNNNNNNNNNNNNNNNNNNNNNNNNNNNNNNNNNNNNNNNNNNNNNNNNNNNNNNNNNNNNNNN
NNNNNNNNNNNNNNNNNNNNNNNNNNNNNNNNNNNNNNNNNNNNNNNNNNNNNNNNNNNNNNNNNNNNNNNNNNNNNNNN
NNNNNNNNNNNNNNNNNNNNNNNNNNNNNNNNNNNNNNNNNNNNNNNNNNNNNNNNNNNNNNNNNNNNNNNNNNNNNNNN
NNNNNNNNNNNNNNNNANNNNNNNNNNNNNNNNNNNNNNNNNNNNNNNNNNNNNNNNNNNNNNNNNNNNNNNNNNNNNNN
NNNNNNNNNNNNNNNNNNNNNNNNNNNNNNNNNNNNNNNNNNNNNNNNNNNNNNNNNNNNNNNNNNNNNNNNNNNNNNNN
NNNNNNNNNNNNNNNNNNNNNNNNNNNNNNNNNNNNNNNNNNNNNNNNNNNNNNNNNNNNNNNNNNNNNNNNNNNNNNNN
CAAACTCTCTTCCTTATAGAGAAGGGTCTCTTTCATTTTCTAGCCTCAGAATTCCCCTTCAGTGTTTCATCTGGTGTGGT
GCGAAGTGGGTGTTACATGCTCCAACCCAACAGCACTACACTCAGAGAATCCTTGAGCCTCACAGGAGATCAAAAATGAA
GTGGGTCCAGGCAAGGAAATGTACATGGTAGTAATCCCAGGCTCAGTTGAAAGATTCTGAGTAAGAGGATACATGGGAAT
CCTGCTGAGTTCAGCAACTGTTTGGAAACCATGTTGACAAATATTTCCCACGGCAGTTGTGGGAAACACAAGGCATTGTT
GTCTAGGTGGGTGGCTTTTGTGGTGGACTGAGCCGACTATCAAAATGAATACCAAAAATGTGAAGAAATTGTGTCTAGAG
CAAGCCCACAGCACTGGACAAAGGTGGGGGTCGTACAGGGACATAGAGTAGGTTTTATCCTTGGTTATTTAACTATACCT
TTAGAGGAAATCAAAAACAAAAATACTGCCATGGCCACTGGGGTGTGCCCTTTTCCTTATAATCCAAAGGATAGTGTACC
>tiger 10000 bp
TTCCCTTAGTGTCGCTACCCAAGCCTTATTCATCTTAACTGTACTATTATTTCCTCTGTCACTTAATTTCAAAATAAAGC
GTGTACACATGCTTAACAGATAAAGAATTTACACGACGTTGTCAACTGATCCAGCCTGGGTTTACAGCTGCTTAACTTGG
CAAGAGAGCACCTTAACACTACTGAAACTGCTTGATTTCCAAGACGGCCTGTGTGTCGTTTAACAGAACAACTGTCGTAT
CCAGTTTTCCGCCGATTGGGTACTAAACTAATAGCTGCAAGTAAGTATATATTGATAACCTGATAATCGTCAGCATAGAT
AACAGAATCTTCATTCTGTATTTTAAATCCTGTGACTCAAAAATACACTAATGAGAAACACGGACAAAATTGTCTTATAG
AAAAAAATGTACGTCCATGGAAAACTTCGTATCCTTTCAAGGAGTACGCAGTNNNNNNNNNNNNNNNNNNNNNNNNNNNN
NNNNNNNNNNNNNNNNNNNNNNNNNNNNNNNNNNNNNNNNNNNNNNNNNNNNNNNNNNNNNNNNNNNNNNNNNNNNNNNN
NNNNNNNNNNNNNNNNNNNNNGGCCGCCCTGGGCAATTCAATTCCTCTCCTCCGCACGTATCTGTGCGTTTTCGTGTCCA
GTTGGAACCAGTGTTATCATCTCTCTGGTAAAATAAAACGTTTATTTAACTCGTGTTCGTTTTTATATCTCTATGGCACC
CACACTTTGATCCTTTTTCTGAAACTTTTCTTCTAACAATGTACTTGTTTCCACCGCTACCTAACTGNNNNNNNNNNNNN
NNNNNNNNNNNNNNNNNNNNNNNNNNNNNNNNNNNNNNNNNNNNNNNNNNNNNNNNNNNNNNNNNNNNNNNNNNNNNNNN
NNNNNNNNNNNNNNNNNNNNNNNNNNNNNNNNNNNNNNNNNNNNNNNNNNNNNNNNNNNNNNNNNNNATGGTGAGAATAA
GAAGTATTCAGATTATTGGGGCAGTGGGATGGAAGGGGTAGACCCAATCGAGCTAATCTGGTGTAAGTGTCAGTGAAAAC
TTAAATGAAAGGCATTATAAATTTTACGTATAGACTATAATAGAAAACTGGCAGTTTGCAAAGAAAACCATCACTTTTTT
TCAACGTNNNNNNNNNNNNNNNNNNNNNNNNNNNNNNNNNNNNNNNNNNNNNNNNNNNNNNNNNNNNNNNNNNNNNNNNN
NNNNNNNNNNNNNNNNNNNNNNNNNNNNNNNNNNNNNNNNNNNNNNNNNNNNNNNNNNNNNNNNNNNNNNNNNNNNNNNN
NNNNNNNNNNNNNNNNNNNNNNNNNNNNNNNNNNNNNNNNNNNNNNNNNNNNNNNNNNNAACCATCACTTTTTAAAATAA
AAAAAAATTGATGGCCAAAATATGTATCATATATCAAAGTCAATTTTCCAATACATATATTCCAAAACTTTAAAAAAAAC
AATGCTTCAAATAATAAAGCTCAGACCTAAAATAGTATGTATATGTTAGAGCTAAATGTCACATTTTTTAAAGAAAGTTC
AAGACAAACAAAAGGAGTTAACTAGGTAGACTAATTTGTTGCAGAAACAACATTGCTTGATCCGAGCTTTATGCCGAATA
AATGACAAATATATATTGCAGTATCTTTGAAACAACTTCCTGAACTTCTTTGTATTTTTAAAACATTTNNNNNNNNNNNN
NNNNNNNNNNNNNNNNNNNNNNNNNNNNNNNNNNNNNNNNNNNNNNNNNNNNNNNNNNNNNNNNNNNNNNNNNNNNNNNN
NNNNNNNNNNNNNNNNNNNNNNNNNNNNNNNNNNNNNNNNNNNNNNNNNNNNNNNNNNNATTCATATTTATATTAAAATG
TTTTCTATTTAAAACCTCTCTTTCTTCATGTTGTCCACACATAAACTCTGCCCTCACCTTCATCACNNNNNNNNNNNNNN
NNNNNNNNNNNNNNNNNNNNNNNNNNNNNNNNNNNNNNNNNNNNNNNNNNNNNNNNNNNNNNNNNNNNNNNNNNNNNNNN
NNNNNNNNNNNNNNNNNNNNNNNNNNNNNNNNNNNNNNNNNNNNNNNNNNNNNNNNNNNNNNNNNNNNNNNNNNNNNNNN
NNNNNNNNNNNNNNNNNNNNNNNNNNNNNNNNNNNNNNNNNNNNNNNNNNNNNNNNNNNNNNNNNNNNNNNNNNNNNNNN
NNNNNNNNNNNNNNNNNNNNNNNNNNNNNNNNNNNNNNNNNNNNNNNNNNNNNNNNNNNNNNNNNNNNNNNNNNNNNNNN
NNNNNNNNNNNNNNNNNNNNNNNNNNNNNNNNNNNNNNNNNNNNNNNNNNNNNNNNNNNNNNNNNNNNNNNNNNNNNNNN
NNNNNNNNNNNNNNNNNNNNNNNNNNNNNNNNNNNNNNNNNNNNNNNNNNNNNNNNNNNNNNNNNNNNNNNNNNNNNNNN
NNNNNNNNNNNNNNNNNNNNNNNNNNNNNNNNNNNNNNNNNNNNNNNNNNNNNNNNNNNNNNNNNNNNNNNNNNNNNNNN
NNNNNNNNNNNNNNNNNNNNNNNNNNNNNNNNNNNNNNNNNNNNNNNNNNNNNNNNNNNNNNNNNNNNNNNNNNNNNNNN
NNNNNNNNNNNNNNNNNNNNNNNNNNNNNNNNNNNNNNNNNNNNNNNNNNNNNNNNNNNNNNNNNNNNNNNNNNNNNNNN
NNNNNNNNNNNNNNNNNNNNNNNNNNNNNNNNNNNNNNNNNNNNNNNNNNNNNNNNNNNNNNNNNNNNNNNNNNNNNNNN
NNNNNNNNNNNNNNNNNNNNNNNNNNNNNNNNNNNNNNNNNNNNNNNNNNNNNNNNNNNNNNNNNNNNNNNNNNNNNNNN
NNNTTAGAAATTGCTGTGANNNNNNNNNNNNNNNNNNNNNNNNNNNNNNNNNNNNNNNNNNNNNNNNNNNNNNNNNNNNN
NNNNNNNNNNNNNNNNNNNNNNNNNNNNNNNNNNNNNNNNNNNNNNNNNNNNNNNNNNNNNNNNNNNNNNNNNNNNNNNN
NNNNNNNNNNNNNNNNNNNNNNNNNNNNNNAGGTTTTTTTTTTTAAAGCAAATAGCCATACCAAGTATTCTTCTATTTTC
TAATGGACATCTGCTATATTTTAAAATGGCAACATTTAAGAAATATTTATACAGACAAAAGGACCAAACTNNNNNNNNNN
NNNNNNNNNNNNNNNNNNNNNNNNNNNNNNNNNNNNNNNNNNNNNNNNNNNNNNNNNNNNNNNNNNNNNNNNNNNNNNNN
NNNNNNNNNNNNNNNNNNNNNNNNNNNNNNNNNNNNNNNNNNNNNNNNNNNNNNNNNNNNNNNNNNNNNNNGTAACAACA
ATAATGTAACAATAACAACAAAACCTACCTCACTGGAATGTGAAGAGTAAATAGGGTATACACAGATCCAGTGAGAGAAT
GTATACAAAGTACTTAGAACAGAAGTCTTCATTGGTAAAGGATTAACTATTAGTTATTATTAACATGAAAGTAATTGCTC
CATGTAGAAATATTTTAGTGGAAGAGTCATGTTGATATCCATCATTGATGTATTTAAATAGATACTCATTCAGTAACCCA
TCACTTTTAATAGTTAGAGTTTTCTCACTGATGTGAAATGTCACTTTATCATATACTCATTGTCCATGTGTACGTAGATC
TGTTTCTGACCCTTAACTTAAATCAACAGAGGAGTCTAATATTTTAATTAGTTAACATTTGATTTCATGTTGGGTTGCTT
AAAAACAAAAACAGAAAGTCNNNNNNNNNNNNNNNNNNNNNNNNNNNNNNNNNNNNNNNNNNNNNNNNNNNNNNNNNNNN
NNNNNNNNNNNNNNNNNNNNNNNNNNNNNNNNNNNNNNNNNNNNNNNNNNNNNNNNNNNNNNNNNNNNNNNNNNNNNNNN
NNNNNNNNNNNNNNNNNNNNNNNNNNNNNNNNNNNNNNNNNNNNNNNNNNNNNNNNNNNNNNNNNNNNNNNNNNNNNNNN
NNNNNNNNNNNNNNNNNNNNNNNNNTCTCTNNNNNNNNNNNNNNNNNNNNNNNNNNNNNNNNNNNNNNNNNNNNNNNNNN
NNNNNNNNNNNNNTTAATTAAAGTNNNNNNNNNNNNNNNNNNNNNNNNNNNNNNNNNNNNNNNNNNNNNNNNNNNNNNNN
NNNNNNNNNNNNNNNNNNNNNNNNNNNNNNNNNNNNNNNNNNNNNNNNNNNNNNNNNNNNNNNNNNNNNNNNNNNNNNNN
NNNNNNNNNNNNNNNNNNNNNNNNNNNNNNNNNNNNNNNNNNNNNNNNNNNNNNNNNNNNNNNNNNNNNNNNNNNNNNNN
NNNNNNNNNNNNNNNNNNNNNNNNNNNNNNNNNNNNNNNNNNNNNNNNNNNNNNNNNNNNNNNNNNNNNNNNNNNNNNNN
NNNNNNNNNNNNNNNNNNNNNNNNNNNNNNNNAAAATGAACGTGTGTAATGATTAATTAAAATAGCTGTCAACCTCTCCT
TTATTTTCTGCCTGAGCAAGTGTCCCGTCATTACTCTTCCTCCTTGGAATTTGTAGGCTATATAGGGTTTTGTTTTGTTT
TAAGTGTGTTGGTACTTTTTGAAATGTCTGTGCTGAATGAAATGACCAGAAAATTCTGCCAGTGTTTTCACTGGGAGCAC
AAAAAACTGGTAGATTAAATAACAGAGATCAGCAAAACAACAGGAATGTAGGGTGAAAACACAAAGAGTGGTTCTTGCCT
GGTGTTTACATAAGGTGTTCTTCGTATTTGTCCAGTAACTGTTTGTGAGACTGTGGNNNNNNNNNNNNNNNNNNNNNNNN
NNNNNNNNNNNNNNNNNNNNNNNNNNNNNNNNNNNNNNNNNNNNNNNNNNNNNNNNNNNNNNNNNNNNNNNNNNNNNNNN
NNNNNNNNNNNNNNNNNNNNNNNNNNNNNNNNNNNNNNNNNNNNNNNNNNNNNNNNNNNNNNNNNNNNNNNNNNNNNNNN
NNNNNNNNNNNNNNNNNNNNNNNNNNNNNNNNNNNNNNNNNNNNNNNNNNNNNNNNNNNNNNNNNNNNNNNNNNNNNNNN
NNNNNNNNNNNNNNNNNNNNNNNNNNNNNNNNNNNNNNNNNNNNNNNNNNNNNNNNNNNNNNNNNNNNNNNNNNNNNNNN
NNNNNNNNNNNTCCAGTTTATAACTAATATCTTGCAGGATTAAGTCCTTTAAAATGTTAAGCACTGGTTCAGTTCAAAAG
CCAAAACTGGACATGCAAACCCCACTTCCAGAGTTTAGGGATCTTCTTTGTCAAAATACAAGGCAGAATAAGAATAAGAA
TGTTTAGTATTCATGTTACACCAGGGTATTAGGACTACCATAAATATCCTTAGTGTTAACTAAAATTCGTTGGACTAAGT
AAGGTTTCTTTCCTTCTTTATGACAAAATAAAGCTCCCTTTCACTGAAACAAAGAAACATACATGTAACCATTANNNNNN
NNNNNNNNNNNNNNNNNNNNNNNNNTCTCTTTGCAATCTATAGCTTTGGGGATGTACTTATTTTAACAAGAAAGGCATTT
ATTCTCATTCCACATTGAAATTCTCTTTCCTGGCGAAGATTCAGGAATTTTCCAACATTGTTAAACATTTGAGAATTAAT
AAAATTATCCACCACCCCCTCTTGGATCGACACATTGAAAAAAGAACCATTAAATATGTTCTTAGTGGAGCCTAGAGGTG
GACAACCACATGAAACTAGGATCATATCTATAAGATCCTTCCTCCCTCCCCGAATTTGAGGGACCTTAGGATTTACTTAA
CCCTTTCAATATTTGCATTTATTTTCAACATCCTCACTCTCTTGTCAGACAAGAAATAATCTGGGGGACTCAGAGAGAAA
ATCATAAACTCTGAGGCAACCCCCGATTATTAACAAAGGCGGTGTTTCTCACCCCTGCTTTTATCGCCAAGTTGTAGAGA
AGACTTTTAAAAGACAGGGAATCCATCCCCTTACTGTCCACCCCCAACCCCCTCCCCCTGTGCCCTGCCAGTGTTATTTC
AATTAGCTTTTCTGTATGTAAAGTCACCAACATATTTCCAAACATGAAAGTAATTTTGTAAGGTTCTGGTTTTTATAAAA
ATGCAATTCCCCACTTGGAAAACTATTTCTTTAAGTGGGCAAATAGTGCCAATCCGCTGCATGTAATGCTTAACCTTCTC
TGCCATACTCTCTGTGCAGTCACTAACTCTTGAGAAGACCATGTGCCTATGTTTGTTTCTCAAGGTACCCTGGCAACACC
TCTGTGCAAGGCAATAATGAGTTTCAGTCCCTTTGCTGGCTCCTATGACGCCTTTCAGCAGCTCAAATGAAGTGACTATG
GAGCATAGTCTCTTTTTGCCTCACAAAGAAACAATAAGGGGAATATAGAAGGCTTGTTGATTAAGTAGGCATTCACTAAG
GTGGGGGGCTGTGGGTAAGAACATTACAGATGGTGTGTTGTACTGCTCATTGTTAATTACCTGAGGAAAAAGAACATTTG
AATTCAAACAGAGCAAACTGGAGATTTCTCCTCAGGCAGACTCAACGGCTGAATAGCAATTTCTCCAGAGCAAAATGAGA
CAAATAGGGCTTACTGACACAGTTTCATCCACGGTGTAACTAAGATTTTGTGATCCTTTATGGACCACTCTTCCTCTTTA
ATACTTCAGGGCATGGTTGATTTTTTAGAATTTAAATCCAAGCCTTCTGTATAAATCAATCCAATTTTAATTTTTTTAAG
TCACGGTAAATGAATAATGATGATTGATTCATAGAACAAAGTGTCTTACTCCTAAATGTATCTCAGCACTTGAAAATTTG
ATGAAAGGAGGTAAGTAATGTTTTCTGTAAGCTTGTATTAAGTGTAGAGGAATACATTCAACTTCTATTACTCATAAGTG
ATTTTGAGTTTTTTNNNNNNNNNNNNNNNNNNNNNNNNNNNNNNNNNNNNNNNNNNNACAGAATTGATTACTTTTTACAA
ATGCGGAGGTTATAGTACTTTCCATTTAGAACGCCTTTTCAGGAGCTTCATGGTCAGATACTATCTTATTTGAAAAGTAT
TACATTGACTAAAAGTCAACAGTTGAGAATATTTTNNNNNNNNNNNNNNNNNNNNNNNNNNNNNNNNNNNNNNNNNNNNN
NNNNNCCTTTATTTATTTATTNNNNNNNNNNNNNNNNNNNNNNNNNNNNNNNNNNNNNNNNNNNNNNNNNNNNNNNNNNN
NNNNNNNNNNNNNNNNNNNNNNNNNNNNNNNNNNNNNNNNNNNNNNNNNNNNNNNACTCATANNNNNNNNNNNNNNNNNN
NNNNNNNNNNNNNNNNNNNNNNNNNNNNNNNNNNNNNNNNNNNNNNNNNNNNNNNNNNNNNNNNNNNNNNAGAGACAGGT
GGGGAGAGAAAGAATCCCNNNNNNNNNNNNNNNNNNNNNNNNNNNNNNNNNNNNNNNNNNNNNNNNNNNNNNNNNNNNNN
NNNNNNNNNNNNNNNNNNNNNNNNNNNNNNNNNNNNNNNNNNNNNNNNNNNNNNNNNNNNNNTTCCATTAACAATACTAT
GGATTGTTTAAATGTTAGAACCATAGTCCTAGATGAGTGAAACGCTGAACCATAAAGAGAATTTTCACATTCCATCTAAC
TTAAAATCTTTTAAATGTGAATTTGACTTTAGAAAATTTGAAGAGAATCCTTTAAAATGGTATTTTCTGGAGAAACCATT
AGGAAGAGGGCCCATTACCATAGTGACAAGATTACACTACACATGCTGTTCTGCAATTTGCTCCATTTCAATTTTAGTAT
AGCTACATGCACAGAACGCATACCTNNNNNNNNNNNNNNNNNNNNNNNNNNNNNNNNNNNNNNNNNNNNNNNNNNNNNNN
NNNNNNNNNNNNNNNNNNNNNNNNNNNNNNNNNNNNNNNNNNNNNNNNNNNNNNNCATGTTTTTATAACTGCCCACAGAC
TTAATTTGGCTTTGTTGATTTATATTTCATTGCATTACTTTTAAGCTTTGGCATANNNNNNNNNNNNNNNNNNNNNNNNN
NNNNNNNNNNNNNNNNNNNNNNNNNNNNNNNNNNNNNNNNNNNNNNNNNNNNNNNNNNNNNNNNNNNNNNNNNNNNNNNN
NNNNNNNNNNNNNNNNNNNNNNNNNNNNNNNNNNNNNNNNNNNNNNNNNNNNNNNNNNNNNNNNNNNNNNNNNNNNNNNN
NNNNNNNNNNNNNNNNNNNNNNNNNNNNNNNNNNNNNNNNNNNNNNNNNNNNNNNNNNNNNNNNNNNNNNNNNNNNNNNN
NNNNNNNNNNNNNNNNNNNNNNNNNNNNNNNNNNNNNNNNNNNNNNNNNNNNNNNNNNNNNNNNNNNNNNNNNNNNNNNN
NNNNNNNNNNNNNNNNNNNNNNNNNNNNNNNNNNNNNNNNNNNNNNNNNNNNNNNNNNNNNNNNNNNNNNNNNNNNNNNN
NNNNNNNNNNNNNNNNNNNNNNNNNNNNNNNNNNNNNNNNNNNNNNNNNNNNNNNNNNNNNNNNNNNNNNNNNNNNNNNN
NNNNNNNNNNNNNNNNNNNNNNNNNNNNNNNNNNNNNNNNNNNNNNNNNNNNNNNNNNNNNNNNNNNNNNNNNNNNNNNN
NNNNNNNNNNNNNNNNNNNNNNNNNNNNNNNNNNNNNNNNNNNNNNNNNNNNNNNNNNNNNNNNNNNNNNNNNNNNNNNN
NNNNNNNNNNNNNNNNNNNNNNNNNNNNNNNNNNNNNNNNNNNNNNNNNNNNNNNNNNNNNNNNNNNNNNNNNNNNNNNN
NNNNNNNNNNNNNNNNNNNNNNNNNNNNNNNNNNNNNNNNNNNNNNNNNNNNNNNNNNNNNNNNNNNNNNNNNNNNNNNN
NNNNNNNNNNNNNNNNNNNNNNNNNNNNNNNNNNNNNNNNNNNNNNNNNNNNNNNNNNNNNNNNNNNNNNNNNNNNNNNN
NNNNNNNNNNNNNNNNNNNNNNNNNNNNNNNNNNNNNNNNNNNNNNNNNNNNNNCTGTGCCCAAAAGATGCTCAGGAATT
GTCCATCAGTTATTTGGTAGAANNNNNNNNNNNNNNNNNNNNNNNNNNNNNNNNNNNNNNNNNNNNNNNNNNNNNNNNNN
NNNNNNNNNNNNNNNNNNNNNNNNNNNNNNNNNNNNNNNNNNATCCTCTGAGGNNNNNNNNNNNNNNNNNNNNNNNNNNN
NNNNNNNNNNNNNNNNNNNNNNNNNNNNNNNNNNNNNNNNNNNNNNNNNNNNNNNNNNNNNNNNNNNNNNNNNNNNNNNN
NNNNNNNGATCTGTGTCCACTTTCACCCATGATTCTGCTTGCTTTGGTGANNNNNNNNNNNNNNNNNNNNNNNNNNNNNN
NNNNNNNNNNNNNNNNNNNNNNNNNNNNNNNNNNNNNNNNNNNNNNNNNNNNNNNNNNNNNNNNNNNNNNNNNNNNNNNN
NNNNNNNNNNNNNNNNNNNNNNNNNNNNNNNNNNNNNNNNNNNNNNNNNNNNNNNNNNNNNNNNNNNNNNNNNTGGCAGT
TTGGGAGGTAAATCNNNNNNNNNNNNNNNNNNNNNNNNNNNNNNNNNNNNNNNNNNNNNNNNNNNNNNNNNNNNNNNNNN
NNNNNNNNNNNNNNNNNNNNNNNNNNNNNNNNNNNNNNNNNNNNNNNNNNNNNNNNNNNNNNNNNNNNNNNNNNNNNNNN
NNNNNNNNNNNNNNNNNNNNNNNNNNNNNNNNNNNNNNNNNNNNNNNNNNNNNNNNNNNNNNNNNNNNNNNNNNNNNNNN
NNNNNNNNNNNNNNNNNNNNNNNNNNNNNNCTCTATTGTAAGTAAACGTAGATGTCATGCATGTACGTATGTGTATTATA
GCATAATCANNNNNNNNNNNNNNNNNNNNNNNNNNNNNNNNNNNNNNNNNNNNNNNNNNNNNNNNNNNNNNNNNNNNNNN
NNNNNNNNNNNNNNNNNNNNNNNNNNNNNNNNNNNNNNNNNNNNNNNNNNNNNNNNNNNNNNNNNNNNNNNNNNNNNNNN
NNNNNNNNNNNNNNNNNNNNNNNNNNNNNNNNNNNNNNNNNNNNNNNNNNNNNNNNNNNNNNNNNNNNNNNNNNNNNNNN
NNNNNNNNNNNNNNNNNNNNNNNNNNNNNNNNNNNNNNNNNNNNNNNNNNNNNNNNNNNNNNNNNNNNNNNNNNNNNNNN
>walrus 10000 bp
CAGCTGGGACTTTCTGATACTTATTTTCCATAGTGATTTCCTTACTCTGGCTAACAAAGGCCCTATTCATATTAATTCTG
CTATTATTTCATGTGTCACTTAATTTCAAAATAAGGCGTGGAAACTTGCTTAACATATAAAGAATTACAGGACGTTCTGA
ATTGATTCATCTGGGTTTATGGCTGCTTACCTTAATAAGAGAGCATCTTAACACTCCTGAAAACTGCTTGAGTTCCTAGA
CCACCTGTTTTCCTTTTAACAGAACAACTGTCATATCTAATTTTAATTGTTCCATAGATTGGCCTCTAAATAAATTGAAT
AGTTGCAAGTTTATACTAATAATCTGATAATCATCAGCATAGATAACAGAATTCTCACTCTTTAAATACAGTAACAAAAA
TTTGGTAGTGAGAACAGGGATAAAATGTACTTCATATCCTTTGAAGCAAGGATCCTTCCTGACATTCTGTTGGTCTCTTA
GCTACTTTGCCGGACTTTGTAATCCCCAGATAANNNNNNNNNNNNNNNNNNNNNNNNNNNNNNNNNNNNNNNNNNNNNNN
NNNNNNNNNNNNNNNNNNNNNNNNNNNNNNNNNNNNNNNNNNNNNNNNNNNNNNNNNNNNNNNNNNNNNNNNNNNNNNNN
NNNNNNNNNNNNNNNNNNNNNNNNNNNNNNNNNNNNNNNNNNNNNNNNNNNNNNNNNNNNNNNNNNNNNNNNNNNNNNNN
NNNNNNNNNNNNNNNNNNNNNNNNNNNTCTGAAGTTTTCTTCTAACGAAGTACTTGTTTCTACTGCCTCCTAACCTACAC
ACACATGTGAAAGAGAAAGAATGTTGAGAATATGAACTATTCAGATTATGGGGGCAGTGGTATGGGAGGTGGGACTGCCA
ATGTGGCTAATCTAATGTAGATGTCAATGAAAAGTTAAACCAAAGGCATTATAAAATTTACAAATAGGCTAAAGCAGAAA
ACCAGCAGTTTGCAAAAAAAAAAATCATCACTTTGTAAAATAAAAATAAATTGACAGTTAAAATATACCTCGCATATCAA
AATCAATTTTGCAATCCATATATTCCAAACCTTTTAAAAAACAATGCCTCAAATAAAGCTTGAACACTGAAATAGTACAT
ATTAGAGCTAAATGCCATGTTTTAAAATAAATGGCAAGGTAAAAAAAAAAAAAAGACAGTTAAGTAGGCAGAGTAATTTG
TTGTGGAAACAGTATTGCTTAATCTGAGATTTATGCCAACTAAATGAGAAATATATATTGCAATATCTCTTAACTTTCTG
AACTTACTTTGNNNNNNNNNNNNNNNNNNNNNNNNNNNNNNNNNNNNNNNNNNNNNNNNNNNNNCAAGTGTTTTATATTT
AAAACCTCTCTTTCTTNNNNNNNNNNNNNNNNNNNNNNNNNNNNNNNNNNNNNNNNNNNNNNNNNNNNNNNNNNNNNNNN
NNNNNNNNNNNNNNNNNNNNNNNNNNNNNNNNNNNNNNNNNNNNNNNNNNNNNNNNNNNNNNNNNNNNNNNNNNNNNNNN
NNNNNNNNNNNNNNNNNNNNNNNNNNNNNNNNNNNNNNNNNNNNNNNNNNNNNNNNCCTCTCTTTCCACATGTTGTCCAA
AATGANNNNNNNNNNNNNNNNNNNNNNNNNNNNNNNNNNNNNNNNNNNNNNNNNNNNNNNNNNNNNNNNNNNNNNNNNNN
NNNNNNNNNNNNNNNNNNNNNNNNNNNNNNNNNNNNNNNGTTTGTTAGTTTTAGAAATTTCTGTGTTTNNNNNNNNNNNN
NNNNNNNNNNNNNNNNNNNNNNNNNNNNNNNNNNNNNNNNNNNNNNNNNNNNNNNNNNNNNNNNNNNNNNNNNNNNNNNN
NNNNNNNNNNNNNNNNNNNNNNNNNNNNNNNNNNNNNNNNNNNNNNNNNNNNNNNNCTTTTATGTATTTTAGCAGGGCTC
NNNNNNNNNNNNNNNNNNNNNNNNNNNNNNNNNTAAAGCAAATACTAATAGCCAGTATTCTTGTATTTTGTAATGGATAT
CTGCTATATTTTAAAATGCCAGCTTTTAAGAAATATTTAGACAGACAAAAGGACCAAACTNNNNNNNNNNNNNNNNNNNN
NNNNNNNNNNNNNNNNNNNNNNNNNNNNNNNNNNNNNNNNNNNNNNNNNNNNNNNNNNNNNNNNNNNNNNNNNNNNNNNN
NNNNNNNNNNNNNNNNNNNNNNNNNNNNNNNACAAGAGTAATGTAACAACAAGAAAATCTTGTTTACTTGTGAAAAGCAA
ATTAAGGTANNNNNNNNNNNNNNNNNNNNNNNNNNNNNNNNNNNNNNNNNNNNNNNNNNNNNNNNNNNNNNNNNNNNNNN
NNNNNNNNNNNNNACATGAAAATAATTGTTCCATCAAGAAAACATTTTAGTGGAAGAGTAATTTAGGTATCCATCCTTGA
TTTATTTAAATAGATATGCATGTATTAACTATTACTTTTAATGATAATACTTTTCCCTATGATATAAAATGTCACTTTAT
CATATATTCATTTTCCATGTGTGCATAGACTGTTTCCAACCATTAATTTAACAGAGGGTTCTAATATTTTAATTAGGTAA
CATTTGATTTTATATTGGGTTCCTTAAAAACAAAAAGTCNNNNNNNNNNNNNNNNNNNNNNNNNNNNNNNNNNNNNNNNN
NNNNNNNNNNNNNNNNNNNNNNNNNNNNNNNNNNNNNNNNNNNNNNNNNNNNNNNNNNNNNNNNNNNNNNNNNNNNNNNN
NNNNNNNNNNNNNNNNNNNNNNNNNNNNNNNNNNNNNNNNNNNNNNNNNNNNNNNNNNNNNNNNNNNNNNNNNNNNNNNN
NNNNNNNNNNNNNNNNNNNNNNNNNNNNNNNNNNNNNNNNNNNNNNNNNNNNNNNNNNNNNNNNNNNNNNNNNNTCGTAT
GATAAACCTACCACAGTTTATGTGAACTTGNNNNNNNNNNNNNNNNNNNNNNNNNNNNNNNNNNNNNNNNNNNNNNNNNN
NNNNNNNNNNNNNNNNNNNNNNNNNNNNNNNNNNNNNNNNNNNNNNNNNNNNNNNNNNNNNNNNNNNNNNNNNNNNNNNN
NNNNNNNNNNNNNNNNNNNNNNNNNNNNNNNNNNNNNNNNNNNNNNNNNNNNNNNNNNNNNNNNNNNNNNNNNNNNNNNN
NNNNNNNNNNNNNNNNNNNNNNNNNNNNNNNNNNNNNNNNNNNNNNNNNNNNNNNNNNNNNNNNNNNNNNNNNNNNNAAA
ATGAAGGTGGGTGATGATAATTAAAATAGTTATGANNNNNNNNNNNNNNNNNNNNNNNNNNNNNNNNNNNNNNNNNNNNN
NNNNNNNNNNNNNNNNNNNNNNNNNNNNNNNNNNNNNNNNNNNNNNNNNNNNNNNNNNNNNNNNNNNNNNNNNNNNNNNN
NNNNNNNNNNNNNNNNNNNNNNNNNNNNNNNNNNNNNNNNNNNNNNNNNNNNNNACNNNNNNNNNNNNNNNNNNNNNNNN
NNNNNNNNNNNNNNNNNNNNNNNNNNNNNNNNNNNNNNNNNNNNNNNNNNNNNNNNNNNNNNNNNNNNNNNNNNNNNNNN
NNNNNNNNNNNNNNNNNNNNNNNNNNNNNNNNNNNNNNNNNNNNNNNNNNNNNNNNNNNNNNNNNNNNNNNNNNNNNNNN
NNNNNNNNNNNNNNNNNNNNNNNNNNNNNNNNNNNNNNNNNNNNNNNNNNNNNNNNNNNNNNAGAACAGTTGTTAAACTC
TGCTTTATTTTCTGCTAGAGCAAATGATCCCTCATTACTCTTCCTCCGTTGGGATTTTTAGGCTGTATAGGGTTTTGTTT
TAATTTTTTTGAAATCTCTATGCTGATTCAAATGACCAGAAAATTCTGCTGGTATTTTGGTTGAAATCACACAAAATTGG
TAGATTAAATAAGAAAGATTAACAAATCTGGAATGTATGGTGAAAACAAAAGGAGTGGCTCTTGCCTGGTGTTTAAATAA
GGTGTCTNNNNNNNNNNNNNNNNNNNNNNNNNNNNNNNNNNNNNNNNNNNNNNNNNNNNNNNNNNNNNNNNNNNNNNNNN
NNNNNNNNNNNNNNNNNNNNNNNNNNNNNANNNNNNNNNNNNNNNNNNNNNNNNNNNNNNNNNNNNNNNNNNNNNNNNNN
NNNNNNNNNNNNNNNNNNNNNNNNNNNNNNNNNNNNNNNNNNNNNNNNNNNNNNNNNNNNNNNNNNNNNNNNNNNNNNNN
NAAATAAGGTGTTTTTCATATTTGTCCAGTAACTTTCTGTGAGACTGCAGNNNNNNNNNNNNNNNNNNNNNNNNNNNNNN
NNNNNNNNNNNNNNNNNNNNNNNNNNNNNNNNNNNNNNNNNNNNNNNNNNNNNNNNNNNNNNNNNNNNNNNNNNNNNNNN
NNNNNNNNNNNNNNNNNNNNNNNNNNNNNNNNNNNNNNNNNNNNNNNNNNNNNNNNNNNNNNNNNNNNNNNNNNNNNNNN
NNNNNNNNNNNNNNNNNNNNNNNNNNNNNNNNNNNNNNNNNNNNNNNNNNNNNNNNNNNNNNNNNNNNNNNNNNNNNNNN
NNNNNNNNNNNNNNNNNNNNNNNNNNNNNNNNNNNNNNNNNNNNNNNNNNNNAATGCCNNNNNNNNNNNNNNNNNNNNNN
NNNNNNNNNNNNNNNNNNNNNNNNNNNNNNNNTTGTGAAAACTTCTTTAGACAAAGATAATTATGTAACTCCAGTTTATA
ACTAATTTTTGGCATGATTAAGTGTTTTGAAATATTAAGCACTGACATTCAAACCCACTTCCAGAGTTTAGGGATTGTGT
TTGTCAAAATACAAGACACAGTAAGAATGAGAATGTTTAGTATTGGTATTGCATTAACATATTAGACCTACCATAAATTC
TCTTAGTTTCAACTAAAATTCTTTGGACTATGTGAGTTTGCTTTCATTAGGGCAAGTTAAACTCCTTTTCACTGAAACAA
ACAAACATACAACCATTTAAAAAAATGTGCAATGTATTAATTTAGGGGATGTATTTATTATAGCAAGAAATGCATTTATT
CTTGTTCCACAGTATGCTNNNNNNNNNNNNNNNNNNNNNNNNNNNNNNNNNNNNNNNNNNNNNNNNNNNNNNNNNNNNNN
NNNNNNNNNNNNNNNNNNNNNNNNNNNNNNNNNNNNNNNNNNNNNNNNNNNNNNNNNNNNNNNNNNNNNNNNNNNNNNNN
NNNNNNNNNNNNNNNNNNNNNNNNNNNNNNNNNNNNNNNNNNNNNNNNNNNNNNNNNNNNNNNNNNNNNNNNNNNNNNNN
NNNNNNNNNNNNNNNNNNNNNNNNNNNNNNNNNNNNNNNNNGGTTTTTATTCCAAAGTTTTTTATTTCAAATTCATTGAA
AGAAATAAAATTATATTTTTAAAAAATAATCTCANNNNNNNNNNNNNNNNNNNNNNNNNNNNNNNNNNNNNNNNNNNNNN
NNNNNNNNNNNNNNNNNNNNNNNNNNNNNNNNNNNNNNNNNNNNNNNNNNNNNNNNNNNNNNNNNNNNNNNNNNNNNNNN
NNNNNNNNNNNNNNNNNNNNNNNNNNNNNNNNNNNNNNNNNNNNNNNNNNNNNNNNNNNNNNNNNNNNNNNAAAAGAGTA
ATCTCACAAACTGAGGAAAGCCAGGAACAAAAAGAACAAGGTAAGGACTTTTTCCTGAAAGGCAGCTCTAACAGCCATAG
AATGGACTTTCTCCTCCCTAGCTTTTGTCAAACAAAAAATTGCTTCCTATTTCTCTAAGGCATCAAAATGCACTCAGTGC
TAACTGGGTTGTTTAGGTACAAAGTTTCAAGCCCTCTAATGGGGATGAGAAACATCAAATGCTGATTTCTTTTAATACCA
AATATTAAATTGCACATACTACTTTTTTAATGTAAATTTCAGAATTTCATACTCATAACCTAAATTTCAAACATCTCCTC
ATATTTTATTACTATCTTACTACTTCTTAGTAAGCATGTCCAAAGTATCTGAGCTCACGTTCCAGTCACCACAAGGGGCC
AGAAAGCAGAAGAACTGCTCTGATCTCACCACCTGCTGCCAACACAAGCCAGAAAGCACCCATCTCAGATGACTCAGATG
CAGCTAGACACTTACACTAAAGCCTAATTCCTAAACCACTGGACATGCCAGCAAAGGCAGATCAAATTCTAACAGTTCAT
ATGTAACCTACAGAACAGAAGTACAAAAGTTATCTTAACAATCCCAAAGCTCTACATTTACCCTTTCCCATACTTGGTTT
CCCTCAATTTGATACCGATAAATCTATCAAACTGCAAATGTTCATTCCCAAACACTTCAGTAAGAAGTCAAGACAATGGT
TAACATTTTTGTTCTATGCATACATGATGGCTTGTGCTAAAGTTCTGATTTACATAGGTAACATGAAAGCTTGAATCAAT
TTTTCCAAAAGTTTCAATCTTATGTTCAGATTTGAAATATCGAGTGCACACCCCTGATGATTTCCCTAAAACTTCTTTTT
TTAAATTTTTTATTGTTATGTTAATCACCACACATCATCAGNNNNNNNNNNNNNNNNNNNNNNNNNNNNNNNNNNNNNNN
NNNNNNNNNNNNNNNNNNNNNNNNNNNNNNNNNNNNNNNNNNNNNNNNNNNNNNNNNNNNNNNNNNNNNNNNNNNNNNNN
NNNNNNNNNNNNNNNNNNNNNNNNNNNNNNNNNNNNNNNNNNNNNNNNNNNNNNNNNNNNNNNNNNNNNNNNNNNNNNNN
NNNNNNNNNNNNNNNNNNNNNNNNNNNNNNNNNNNNNNNNNNNNNNNNNNNNNNNNNNNNNNNNNNNNNNNNNNNNNNNN
NNNNNNNNNNNNNNNNNNNNNNNNNNNNNNNNNNNNNNNNNNNNNNNNNNNNNNNNNNNNNNNNNNNNNNNNNNNNNNNN
NNNNNNNNNNNNNNNNNNNNNNNNNNNNNNNNNNNNNNNNNNNNNNNNNNNNNNNNNNNNNNNNNNNNNNNNNNNNNNNN
NNNNNNNNNNNNNNNNNNNNNNNNNNNNNNNNNNNNNNNNNNNNNNNNNNNNNNNNNNNNNNNNNNNNNNNNNNNNNNNN
NNNNNNNNNNNNNNNNNNNNNNNNNNNNNNNNNNNNNNNNNNNNNNNNNNNNNNNNNNNNNNNNNNNNNNNNNNNNNNNN
NNNNNNNNNNNNNNNNNNNNNNNNNNNNNNNNNNNNNNNNNNNNNNNNNNNNNNNNNNNNNNNNNNNNNNNNNNNNNNNN
NNNNNNNNNNNNNNNNNNNNNNNNNNNNNNNNNNNNNNNNNNNNNNNNNNNNNNNNNNNNNNNNNNNNNNNNNNNNNNNN
NNNNNNNNNNNNNNNNNNNNNNNNNNNNNNNNNNNNNNNNNNNNNNNNNNNNNNNNNNNNNNNNNNNNNNNNNNNNNNNN
NNNNNNNNNNNNNNNNNNNNNNNNNNNNNNNNNNNNNNNNNNNNNNNNNNNNNNNNNNNNNNNNNNNNNNNNNNNNNNNN
NNNNNNNNNNNNNNNNNNNNNNNNNNNNNNNNNNNNNNNNNNNNNNNNNNNNNNNNNNNNNNNNNNNNNNNNNNNNNNNN
NNNNNNNNNNNNNNNNNNNNNNNNNNNNNNNNNNNNNNNNNNNNNNNNNNNNNNNNNNNNNNNNNNNNNNNNNNNNNNNN
NNNNNNNNNNNNNNNNNNNNNNNNNNNNNNNNNNNNNNNNNNNNNNNNNNNNNNNNGATNNNNNNNNNNNNNNNNNNNNN
NNNNNNNNNNNNNNNNNNNNNNNNNNNNNNNNNNNNNNNNNNNNNNNNNNNNNNNNNNNNNNNNNNNNNNNNNNNNNNNN
NNNNNNNNNNNNNNNNNNNNNNNNNNNNNNNNNNNNNNNNNNNNNNNNNNNNNNNNNNNNNNNNNNNNNNNNNNNNNNNN
NNNNNNNNNNNNNNNNNNNNNNNNNNNNNNNNNNNNNNNNNNNNNNNNNNNNNNNNNNNNNNNNNNNNNNNNNNNNNNNN
NNNNNNNNNNNNNNNNNNNNNNNNNNNNNNNNNNNNNNNNNNNNNNNNNNNNNNNNNNNNNNNNNNNNNNNNNNNNNNNN
NNNNNNNNNNNNNNNNNNNNNNNNNNNNNNNNNNNNNNNNNNNNNNNNNNNNNNNNNNNNNNNNNNNNNNNNNNNNNNNN
NNNNNNNNNNNNNNNNNNNNNNNNNNNNNNNNNNNNNNNNNNNNNNNNNNNNNNNNNNNNNNNNNNNNNNNNNNNNNNNN
NNNNNNNNNNNNNNNNNNNNNNNNNNNNNNNNNNNNNNNNNNNNNNNNNNNNNNNNNNNNNNNNNNNNNNNNNNNNNNNN
NNNNNNNNNNNNNNNNNNNNNNNNNNNNNNNNNNNNNNNNNNNNNNNNNNNNNNNNNNNNNNNNNNNNNNNNNNNNNNNN
NNNNNNNNNNNNNNNNNNNNNNNNNNNNNNNNNNNNNNNNNNNNNNNNNNNNNNNNNNNNNNNNNNNNNNNNNNNNNNNN
NNNNNNNNNNNNNNNNNNNNNNNNNNNNNNNNNNNNNNNNNNNNNNNNNNNNNNNNNNNNNNNNNNNNNNNNNNNNNNNN
NNNNNNNNNNNNNNNNNNNNNNNNNNNNNNNNNNNNNNNNNNNNNNNNNNNNNNNNNNNNNNNNNNNNNNNNNNNNNNNN
NNNNNNNNNNNNNNNNNNNNNNNNNNNNNNNNNNNNNNNNNNNNNNNNNNNNNNNNNNNNNNNNNNNNNNNNNNNNNNNN
NNNNNNNNNNNNNNNNNNNNNNNNNNNNNNNNNNNNNNNNNNNNNNNNNNNNNNNNNNNNNNNNNNNNNNNNNNNNNNNN
NNNNNNNNNNNNNNNNNNNNNNNNNNNNNNNNNNNNNNNNNNNNNNNNNNNNNNNNNNNNNNNNNNNNNNNNNNNNNNNN
NNNNNNNNNNNNNNNNNNNNNNNNNNNNNNNNNNNNNNNNNNNNNNNNNNNNNNNNNNNNNNNNNNNNNNNNNNNNNNNN
NNNNNNNNNNNNNNNNNNNNNNNNNNNNNNNNNNNNNNNNNNNNNNNNNNNNNNNNNNNNNNNNNNNNNNNNNNNNNNNN
NNNNNNNNNNNNNNNNNNNNNNNNNNNNNNNNNNNNNNNNNNNNNNNNNNNNNNNNNNNNNNNNNNNNNNNNNNNNNNNN
NNNNNNNNNNNNNNNNNNNNNNNNNNNNNNNNNNNNNNNNNNNNNNNNNNNNNNNNNNNNNNNNNNNNNNNNNNNNNNNN
NNNNNNNNNNNNNNNNNNNNNNNNNNNNNNNNNNNNNNNNNNNNNNNNNNNNNNNNNNNNNNNNNNNNNNNNNNNNNNNN
NNNNNNNNNNNNNNNNNNNNNNNNNNNNNNNNNNNNNNNNNNNNNNNNNNNNNNNNNNNNNNNNNNNNNNNNNNNNNNNN
NNNNNNNNNNNNNNNNNNNNNNNNNNNNNNNNNNNNNNNNNNNNNNNNNNNNNNNNNNNNNNNNNNNNNNNNNNNNNNNN
NNNNNNNNNNNNNNNNNNNNNNNNNNNNNNNNNNNNNNNNNNNNNNNNNNNNNNNNNNNNNNNNNNNNNNNNNNNNNNNN
NNNNNNNNNNNNNNNNNNNNNNNNNNNNNNNNNNNNNNNNNNNNNNNNNNNNNNNNNNNNNNNNNNNNNNNNNNNNNNNN
NNNNNNNNNNNNNNNNNNNNNNNNNNNNNNNNNNNNNNNNNNNNNNNNNNNNNNNNNNNNNNNNNNNNNNNNNNNNNNNN
NNNNNNNNNNNNNNNNNNNNNNNNNNNNNNNNNNNNNNNNNNNNNNNNNNNNNNNNNNNNNNNNNNNNNNNNNNNNNNNN
NNNNNNNNNNNNNNNNNNNNNNNNNNNNNNNNNNNNNNNNNNNNNNNNNNNNNNNNNNNNNNNNNNNNNNNNNNNNNNNN
NNNNNNNNNNNNNNNNNNNNNNNNNNNNNNNNNNNNNNNNNNNNNNNNNNNNNNNNNNNNNNNNNNNNNNNNNNNNNNNN
NNNNNNNNNNNNNNNNNNNNNNNNNNNNNNNNNNNNNNNNNNNNNNNNNNNNNNNNNNNNNNNNNNNNNNNNNNNNNNNN
NNNNNNNNNNNNNNNNNNNNNNNNNNNNNNNNNNNNNNNNNNNNNNNNNNNNNNNNNNNNNNNNNNNNNNNNNNNNNNNN
NNNNNNNNNNNNNNNNNNNNNNNNNNNNNNNNNNNNNNNNNNNNNNNTGCCAATCCAGGTTTCATTTCTGCCCTTGGAGA
>whale 10000 bp
GCTACGCAGACCTGCAGACGTCCCCGTTTACTATAGTTCAGAGCCCGAACTTTCTCACGTTTATTTTCGATGCTGATTTC
CTTACTCTCGCTGTCAAAGGCCCTATTCATCTCAATTTTACTATTATTTCACCTGTGACTTAATTTCAAAATAAGCCACA
TAAACATGTTTAACATGTAAAGAATTAGGACATTACAATATGACTGAACCTTTGTTTATGACCGCTTGAAAGAATACTAA
CTAGTAAGAAAGTATCTTAACAACACTGAAACTTCTTGAGTTCAAAGGCCATCTGTTTTTCCTATTAGTGGAAATATTTT
TATATCTAATTTTAGTTGTTCCCGAGATTGGCCATGAGATAGGCGTTCATATATGTTAGTAGTCCGGTAATCGTCAGCAT
AGACAATAGAATTCTCACTCTTTATTTTAAATACTGTAACTCAAAACTATAGAGAAACACTCACGGATTTATGGTATAGG
GAAAAAATGTCGCACTTCGAAGGAAATCTTCCTAACTCCTAACCCACTCCCTCGTAGACGGCCTGTTGCTTGGTCTTTTC
AGCTACTTTGCAGGTCTTCGTAAACTGCAGATAATTAGTGAATACATATGTACATTCTATCTTCTTTGATAGTTTATATT
GGGNNNNNNNNNNNNNNNNNNNNNNNNNNNNNNNNNNNNNNNNNNNNNNNNNNNNNNNNNNNNNNNNNNNNNNNNNNNNN
NNNNNNNNNNNNNNNNNNNNNNNNNNNNNNNNNNATCGGGTAAAAAGAAATCTTTAATTAGCTCCTTTGGGACTCACGGT
TTCGCCTCTTTTCCGAAAATTTTCTTTTAACAATGGCAAGGTACTTGTTTCTATTGCCGCTTAACTATTACGTTCCTGCA
AGGANNNNNNNNNNNNNNNNNNNNNNNNNNNNNNNNNNNNNNNNNNNNNNNNNNNNNNNNNNNNNNNNNNNNNNNNNNNN
NNNNNNNNNNNNNNNNNNNNNGTATCGTGTCGAGAATATGAACCATTCAGATTATGGCAGTGAGGTGGGCGATGGGAGGA
GGGAGCCCCCGTCTGGTTAATCTGATGAGATGTCAGTGAAAATATAAGTCAAAGGCATTATAAAATTTGCATACAGGCTA
AAGTAGAAAACCTGGCAGTTTGCAAAGAAAAGCATCACTTTTTGGAATAAATATAAGCCGATGGTCAATATGTATCACAT
CGTATGATATATGTCAAAGTCAACCTTCCAATACATATATTCTAAACCTTTAAAAAATATCTCAAATAATAAAACTCAAA
ACACGAAAATAGTACGTATTAGATCGAAATGTCAGGTTTTTGAAAGTAAGTTCAGGGTAAAAAGGGAGTTATCTTCAAAG
ACTGATTTGTTCCAGAAACAGTATTTCTTAATCGGAGATTCATGCAGCCCACATGAGAACTGTACGTTGTAATAACCTTT
TAAACAACTGCCTAAACTACCNNNNNNNNNNNNNNNNNNNNNNNNNNNNNNNNNNNNNNNNNNNNNNNNNNNNNNNNNNN
NNACGCCTCTCTTTCCACGTGTTNNNNNNNNNNNNNNNNNNNNNNNNNNNNNNNNNNNNNNNNNNNNNNNNNNNNNNNNN
NNNNNNNNNNNNNNNNNNNNNNNNNNNNNNNNNNNNNNNNNNNNNNNNNNNNNNNNNNNNNNNNNNNNNNNNNNNGTTGG
TTTGTTTTAGAAATTACTGTGTANNNNNNNNNNNNNNNNNNNNNNNNNNNGGACATGTGAATGGACACTTCTGGTTTTAG
TCACTACAGTGACATCNNNNNNNNNNNNNNNNNNNNNNNNNNNNNNNNNNNNNNNNNNNNNNNNNNNNNNNNNNNNNNNN
NNNNNAATGAACGGATGCTTTTGCATATTTTTTGCAAGTGTTTGTTTGTTTGTTTTAGCAAGTGTTATAAGAAGTATTCT
TATATTTATAATGAATATTTGCCATATTTTAAAATGCCAACATTTAAAAAACATTTAACGGTATGAAGNNNNNNNNNNNN
NNNNNNNNNNNNNNNNNNNNNNNNNNNNNNNNNNNNNNNNNNNNNNNNNNNNNNNNNNNNNNNNNNNNNNNNNNNNNNNN
NNNNNNNNNNNNNNNNNNNNNNNNNNNNNNNNNNNNNNNNNNNNNNNNNNNNNNNNNNNNNNNNNNNNNNNNNNNNNNGA
ACAGCAACAAAAGCAAAGCCAACCCCACTGGGCTGTAGGGAAGACTCTATAAGTGAAGGTATATGCTGATTCAATGAGTA
GAAGTATATAAAGTATTAAAAACAAAACTAGTTGGNNNNNNNNNNNNNNNNNNNNNNNNNNNNNNNNNNNAACACACCCA
CTGAGATACTATGAAGATTAAATAAGTGAAGGTATATAGTATGCTGGGAGTGAAAATACACATAGTTCTTAGAGCAGAGG
TAAGCACTGGNNNNNNNNNNNNNNNNNNNNNNNNNNNNNNNNNNNNNNNNNCAGTGACAACCTACCTCAGTGGGATACAG
AGAGGACTAAATTACTTAAAGGTGTATAGGTTTCAAGGAATAACTGTATTTCAAGTACTTAGAACAGACGTAGGCATTGG
CAAAGNNNNNNNNNNNNNNNNNNNNNNNNNNNNNNNNNNNNNNNNNNNNNNCTCCTACTTCACTGAGGTGCTGTGAAGAC
TGAAGAGACTAAGGGGCATAAAGATGTAATGAGTAAATATATTTAACATACTTAGAGGTCAACATTATGAAAGNNNNNNN
NNNNNNNNNNNNNNNNNNNNNNNNNNNNNNNNNNNNNNNNNNNNNNNNNNCACCAAAACCTCCTCACTGGGATGCTATGA
GACTAAATAAGTAAAGGTATATAAGATTCAAGGAGTAAATATACAAAGTACTTAGAACAGAGGATGGCATTAGTANNNNN
NNNNNNNNNNNNNNNNNNNNNNNNNNNNNNNNNNNNNACAACCAAACCTACTTCAGTGGGATGCTGGGAAAACTAAATAC
ATTACAGTATATATGATTCAAAGAGCAAATATATATAATGTACTAAAGCTAGAGGCTCAGATTTTTAAAGAACTGACTAG
TAGTAATACTTAAAAAACAGTGACACCACTGGGATGCTGTGAAGATTAAATAAGTTCAGGTGTACAGGGTTCAATGAGTA
AAGGTACACAATGTACTAAGAACAGAGGTCAGCATTCATAGAGAACTAGCCNNNNNNNNNNNNNNNNNNNNNNNNNNNNN
NNNNNNNNNNNNNNNNNNNNNNNNNNNNNNNNNTACTTCAATGGTAAGCTGTGAACACTAAAGAAATTAAGATGAGTAGG
ATTCAATGCATAAATGTATATAAAGTAGTAAGAACAGAGGTCAAGATTAGCAAAAGCTAAGTAGTAATGATGAAATCATG
ATGATGATAAACAAAGAAAACCTGCTACATGGATGCTGTGAAGTCTAGGTGAGGGTGTAGAGGTGTCAATGAATAAGTGT
GTTGAAGTACTTAGAACAGAACTTGGCATNNNNNNNNNNNNNNNNNNNNNNNNNNNNNNNNNNNNNNNNNNNNNNNGGAA
ACAAACAAAAATACATCATTGGGATACTATGAAAGATTTAGTAAGTTAAGACATATAGGGACTGAATGAATAAATGTATC
TAAAGAACTTAGAAAAGAGGATGGCATTAGTAAAAGAGAAACAAGTAATAATAATAAGGACTATTAACAATANNNNNNNN
NNNNNNNNNNNNNNNNNNNNNNNNNNNNNNNNNNNNNNNNNNNNNNNNNNNNNNNNNNNNNNNNNNNNNNNNNNNNNNNN
NNNNNNNNNNNNNTTTGTAAAGAACNNNNNNNNNNNNNNNNNNNNNNNNNNNNNNNNNNCCAAANNNNNNNNNNNNNNNN
NNNNNNNNNNNNNNNNNNNNNNNNNNNNNNNNNNNNNNNNNNNNNNNNNNNNNNNNNNNNNNNNNNNNNNNNNNNNNNNN
NNNNNNNNNNNNNAGAACAAAGNNNNNNNNNNNNNNNNNNNNNNNNNNNNNNNNNNNNNNNAACATACCTCACTGGTATT
ATGTAAAGATTAAAGACTGTAGAATTCAAGGATTATAGAATTTGATAAATGTATCAAAGTAGTTAAAGACAAGCATTAAT
TTTNNNNNNNNNNNNNNNNNNNNNNNNNNNNNNNNNNNTTTATAAAGTACTAGAACAGATGTCGATTTTATAAAGAACTA
ACATATATATTAATAATAANNNNNNNNNNNNNNNNNNNNNNNNNNNNNNNNNNNNNNNNNNNNNNNNNNNNNNNNNNNNN
NNNNNNNNNNNNNNNNNNNNNNNNNNNNNNNNNNTAAAGAACTAACTATAAAGAATAATAACAAATTATTATTGATAACA
ANNNNNNNNNNNNNNNNNNNNNNNNNNNNNNNNNNNNNNNNNNNNNNNNNNNNNNNGCGTATAGGGCTCAGTGAGTAAAT
GTAGGCACATCACTTTCAACAGAGGCCAGCACTAGTAAAAACCAACTGGCAATAAAAATAATAAAACAAAAATAATCAAA
TGACAAAAACAACAAACTCTCCTTCACTGGGATGCTGTGAAGAGTAAATAAGCTGAGGTGTATAAGAGTGAATGAATGAG
TCCATCTATATAAGTACTTAGAACAGAGGTTGGCATCAGTAAAGAACTAACTGGTAATAATAGTTATAATCATTAATAAG
AAGAAAGAAGAACAATAGCAAAACCTTCCTAACTGGAATCTGTGAAAACAAAATATTTTAAAGTGTATAGGAGTCAATGA
ATAAATGTATACTAAGTATTTAGAATAGAGATCATATTAGTAAAGAATTCCCCAGTAACGATAATAANNNNNNNNNNNNN
NNNNNNNNNNNNNNNNNNNNNNNNNNNNNNNNNNNNNNNNNNNNNNNNNNNNNNNNNNNNNNNNNNNNNNNNNNNNNNNN
NNCATAGAAGTGGTCTACCTTAGTAAGGAACTAACTAGTGATAATGATTATGATTAATAATATGAAAAACCAAAAAGAAA
ACTACCTCACCCTTAGGCCGTGAAGACTAAATAAATTAAAATACCTAAATTCCATGAGTAAATTTACATAAAGTACGTAG
AACAGAGATCGACATCATNNNNNNNNNNNNNNNNNNNNNNNNNNNNNNNNNNNNNNNNNNNNCANNNNNNNNNNNNNNNN
NNNNNNNNNNNNNNNNNNNNNNNNNNNNNNNNNNNNNNNTTCAATGATTAAATGTTTATAGCATATCAAGTCAGAGTTCA
GGTTTACTAAAGCACTAACTGGNNNNNNNNNNNNNNNNNNNNNNNNNNNNNNNNNNNNNNNNNNNNNNNNNNNNNNCATC
ACTGGGATGCTCCAGAGACTAAATAAGTTAAGGTATATGAGGATTTAATGAGGAAGTGTATATAAAGTAATTAGATGGAG
GTTGGCATTACCAAAGAACAAGTNNNNNNNNNNNNNNNNNNNNNNNNNNNNNNNNNNNNNNNNNNNNNNNCTACCTCTCT
GGGATAGTGTAAAGACTAAATAATTTAAGGTGTACAAGGGTTCAAACAGTAAATTATATAAAGTACCTAGGACAAGGTCG
GCATTTACAAGAACTAAGTATTAATACTGATAATTATAAGAAAGACAATGNNNNNNNNNNNNNNNNNNNNNNNNNNNNNN
NNNNNNNNNNNNNNNNNNNNNNNNNNNNNNNNNNNNNNNNNNNNNNNNNNNNNNNNNNNNNNNNNNNNNNNNNNNNNNNN
NNNNNNNNNNNNNNNNNNNNNNNNNNNNNNNNNNNNNNNNNNNNNNNNNNNNNNNNNNNNNNNNNNNNNNNNNNNNNNNN
NNNNNNNNNNNNNNNNNNNNNNNNNNNNNNNNNNNNNNNNNNNNNNNNNNNNNNNNNNNNNNNNNNNNNNNNNNNNNNNN
NNNNNNNNNNNNNNNNNNNNNNNNNNNNNNNNNNNNNNNNNNNNNNNNNNNNNNNNNNNNNNNNNNNNNNNNNNNNNNNN
NNNNNNNNNNNNNNNNNNNNNNNNNNNNNNNNNNNNNNNNNNNNNNNNNNNNNNNNNNNNNNNNNNNNNNNNNNNNNNNN
NNNNNNNNNNNNNNNNNNNNNNNNNNNNNNNNNNNNNNNNNNNNNNNNNNNNNNNNNNNNNNNNNNNNNNNNNNNNNNNN
NNNNNNNNNNNNNNNNNNNNNNNNNNNNNNNNNNNNNNNNNNNNNNNNNNNNNNNNNNNNNNNNNNNNNNNNNNNNNNNN
NNNNNNNNNNNNNNNNNNNNNNNNNNNNNNNNNNNNNNNNNNNNNNNNNNNNNNNNNNNNNNNNNNNNNNNNNNNNNNNN
NNNNNNNNNNNNNNNNNNNNNNNNNNNNNNNNNNNNNNNNNNNNNNNNNNNNNNNNNNNNNNNNNNNNNNNNNNNNNNNN
NNNNNNNNNNNNNNNNNNNNNNNNNNNNNNNNNNNNNNNNNNNNNNNNNNNNNNNNNNNNNNNNNNNNNNNNNNNNNNNN
NNNNNNNNNNNNNNNNNNNNNNNNNNNNNNNNNNNNNNNNNNNNNNNNNNNNNNNNNNNNNNNNNNNNNNNNNNNNNNNN
NNNNNNNNNNNNNNNNNNNNNNNNNNNNNNNNNNNNNNNNNNNNNNNNNNNNNNNNNNNNNNNNNNNNNNNNNNNNNNNN
NNNNNNNNNNNNNNNNNNNNNNNNNNNNNNNNNNNNNNNNNNNNNNNNNNNNNNNNNNNNNNNNNNNNNNNNNNNNNNNN
NNNNNNNNNNNNNNNNNNNNNNNNNNNNNNNNNNNNNNNNNNNNNNNNNNNNNNNNNNNNNNNNNNNNNNNNNNNNNNNN
NNNNNNNNNNNNNNNNNNNNNNNNNNNNNNNNNNNNNNNNNNNNNNNNNNNNNNNNNNNNNNNNNNNNNNNNNNNNNNNN
NNNNNNNNNNNNNNNNNNNNNNNNNNNNNNNNNNNNNNNNNNNNNNNNNNNNNNNNNNNNNNNNNNNNNNNNNNNNNNNN
NNNNNNNNNNNNNNNNNNNNNNNNNNNNNNNNNNNNNNNNNNNNNNNNNNNNNNNNNNNNNNNNNNNNNNNNNNNNNNNN
NNNNNNNNNNNNNNNNNNNNNNNNNNNNNNNNNNNNNNNNNNNNNNNNNNNNNNNNNNNNNNNNNNNNNNNNNNNNNNNN
NNNNNNNNNNNNNNNNNNNNNNNNNNNNNNNNNNNNNNNNNNNNNNNNNNNNNNNNNNNNNNNNNNNNNNNNNNNNNNNN
NNNNNNNNNNNNNNNNNNNNNNNNNNNNNNNNNNNNNNNNNNNNNNNNNNNNNNNNNNNNNNNNNNNNNNNNNNNNNNNN
NNNNNNNNNNNNNNNNNNNNNNNNNNNNNNNNNNNNNNNNNNNNNNNNNNNNNNNNNNNNNNNNNNNNNNNNNNNNNNNN
NNNNNNNNNNNNNNNNNNNNNNNNNNNNNNNNNNNNNNNNNNNNNNNNNNNNNNNNNNNNNNNNNNNNNNNNNNNNNNNN
NNNNNNNNNNNNNNNNNNNNNNNNNNNNNNNNNNNNNNNNNNNNNNNNNNNNNNNNNNNNNNNNNNNNNNNNNNNNNNNN
NNNNNNNNNNNNNNNNNNNNNNNNNNNNNNNNNNNNNNNNNNNNNNNNNNNNNNNNNNNNNNNNNNNNNNNNNNNNNNNN
NNNNNNNNNNNNNNNNNNNNNNNNNNNNNNNNNNNNNNNNNNNNNNNNNNNNNNNNNNNNNNNNNNNNNNNNNNNNNNNN
NNNNNNNNNNNNNNNNNNNNNNNNNNNNNNNNNNNNNNNNNNNNNNNNNNNNNNNNNNNNNNNNNNNNNNNNNNNNNNNN
NNNNNNNNNNNNNNNNNNNNNNNNNNNNNNNNNNNNNNNNNNNNNNNNNNNNNNNNNNNNNNNNNNNNNNNNNNNNNNNN
NNNNNNNNNNNNNNNNNNNNNNNNNNNNNNNNNNNNNNNNNNNNNNNNNNNNNNNNNNNNNNNNNNNNNNNNNNNNNNNN
NNNNNNNNNNNNNNNNNNNNNNNNNNNNNNNNNNNNNNNNNNNNNNNNNNNNNNNNNNNNNNNNNNNNNNNNNNNNNNNN
NNNNNNNNNNNNNNNNNNNNNNNNNNNNNNNNNNNNNNNNNNNNNNNNNNNNNNNNNNNNNNNNNNNNNNNNNNNNNNNN
NNNNNNNNNNNNNNNNNNNNNNNNNNNNNNNNNNNNNNNNNNNNNNNNNNNNNNNNNNNNNNNNNNNNNNNNNNNNNNNN
NNNNNNNNNNNNNNNNNNNNNNNNNNNNNNNNNNNNNNNNNNNNNNNNNNNNNNNNNNNNNNNNNNNNNNNNNNNNNNNN
NNNNNNNNNNNNNNNNNNNNNNNNNNNNNNNNNNNNNNNNNNNNNNNNNNNNNNNNNNNNNNNNNNNNNNNNNNNNNNNN
NNNNNNNNNNNNNNNNNNNNNNNNNNNNNNNNNNNNNNNNNNNNNNNNNNNNNNNNNNNNNNNNNNNNNNNNNNNNNNNN
NNNNNNNNNNNNNNNNNNNNNNNNNNNNNNNNNNNNNNNNNNNNNNNNNNNNNNNNNNNNNNNNNNNNNNNNNNNNNNNN
NNNNNNNNNNNNNNNNNNNNNNNNNNNNNNNNNNNNNNNNNNNNNNNNNNNNNNNNNNNNNNNNNNNNNNNNNNNNNNNN
NNNNNNNNNNNNNNNNNNNNNNNNNNNNNNNNNNNNNNNNNNNNNNNNNNNNNNNNNNNNNNNNNNNNNNNNNNNNNNNN
NNNNNNNNNNNNNNNNNNNNNNNNNNNNNNNNNNNNNNNNNNNNNNNNNNNNNNNNNNNNNNNNNNNNNNNNNNNNNNNN
NNNNNNNNNNNNNNNNNNNNNNNNNNNNNNNNNNNNNNNNNNNNNNNNNNNNNNNNNNNNNNNNNNNNNNNNNNNNNNNN
NNNNNNNNNNNNNNNNNNNNNNNNNNNNNNNNNNNNNNNNNNNNNNNNNNNNNNNNNNNNNNNNNNNNNNNNNNNNNNNN
NNNNNNNNNNNNNNNNNNNNNNNNNNNNNNNNNNNNNNNNNNNNNNNNNNNNNNNNNNNNNNNNNNNNNNNNNNNNNNNN
NNNNNNNNNNNNNNNNNNNNNNNNNNNNNNNNNNNNNNNNNNNNNNNNNNNNNNNNNNNNNNNNNNNNNNNNNNNNNNNN
NNNNNNNNNNNNNNNNNNNNNNNNNNNNNNNNNNNNNNNNNNNNNNNNNNNNNNNNNNNNNNNNNNNNNNNNNNNNNNNN
NNNNNNNNNNNNNNNNNNNNNNNNNNNNNNNNNNNNNNNNNNNNNNNNNNNNNNNNNNNNNNNNNNNNNNNNNNNNNNNN
NNNNNNNNNNNNNNNNNNNNNNNNNNNNNNNNNNNNNNNNNNNNNNNNNNNNNNNNNNNNNNNNNNNNNNNNNNNNNNNN
NNNNNNNNNNNNNNNNNNNNNNNNNNNNNNNNNNNNNNNNNNNNNNNNNNNNNNNNNNNNNNNNNNNNNNNNNNNNNNNN
NNNNNNNNNNNNNNNNNNNNNNNNNNNNNNNNNNNNNNNNNNNNNNNNNNNNNNNNNNNNNNNNNNNNNNNNNNNNNNNN
NNNNNNNNNNNNNNNNNNNNNNNNNNNNNNNNNNNNNNNNNNNNNNNNNNNNNNNNNNNNNNNNNNNNNNNNNNNNNNNN
NNNNNNNNNNNNNNNNNNNNNNNNNNNNNNNNNNNNNNNNNNNNNNNNNNNNNNNNNNNNNNNNNNNNNNNNNNNNNNNN
NNNNNNNNNNNNNNNNNNNNNNNNNNNNNNNNNNNNNNNNNNNNNNNNNNNNNNNNNNNNNNNNNNNNNNNNNNNNNNNN
NNNNNNNNNNNNNNNNNNNNNNNNNNNNNNNNNNNNNNNNNNNNNNNNNNNNNNNNNNNNNNNNNNNNNNNNNNNNNNNN
NNNNNNNNNNNNNNNNNNNNNNNNNNNNNNNNNNNNNNNNNNNNNNNNNNNNNNNNNNNNNNNNNNNNNNNNNNNNNNNN
NNNNNNNNNNNNNNNNNNNNNNNNNNNNNNNNNNNNNNNNNNNNNNNNNNNNNNNNNNNNNNNNNNNNNNNNNNNNNNNN
NNNNNNNNNNNNNNNNNNNNNNNNNNNNNNNNNNNNNNNNNNNNNNNNNNNNNNNNNNNNNNNNNNNNNNNNNNNNNNNN
NNNNNNNNNNNNNNNNNNNNNNNNNNNNNNNNNNNNNNNNNNNNNNNNNNNNNNNNNNNNNNNNNNNNNNNNNNNNNNNN
