# Supplementary material for: Conservation analysis of sequences flanking the testis-determining gene Sry in 17 mammalian species
Source: BMC Dev Biol. 2015 Oct 6;15:34. doi: 10.1186/s12861-015-0085-6 (PMC4595323; doi:10.1186/s12861-015-0085-6)
Supplement: Additional file 4: — Sequence of the SPCI. The sequence of the SPCI from human and mouse. (TXT 250 bytes) [file 12861_2015_85_MOESM4_ESM.txt]

>human SPCI
TTTTGCTTGAGAATGAATACATTGTCAGGGTACTAGGGGGTAGGCTGGTTGGGCGGGGTTGAGGGGGTGTTGAGGGCGGA
GAAATGCAAGTTTCATTACAAAAGTT
>mouse.b6 SPCI
TTTTGCTTGACAGTATCTAGGTTCATGAGATGGCTTCAAAGTAGATTAGTTGGGCTGGACTAGGGAGGTCCTGAAGGAGG
AGGGATAAATATTTTCTTACACACGTT
