# Supplementary material for: Conservation analysis of sequences flanking the testis-determining gene Sry in 17 mammalian species
Source: BMC Dev Biol. 2015 Oct 6;15:34. doi: 10.1186/s12861-015-0085-6 (PMC4595323; doi:10.1186/s12861-015-0085-6)
Supplement: Additional file 6: — CentriMo input sequences. The 600 bp 5’ flanking sequences used in the CentriMo analysis. (TXT 10 kb) [file 12861_2015_85_MOESM6_ESM.txt]

>antelope 
AAATTTTAGTTGTATCTGAGATTGATCATTAAATATATATTAGTATATATTAGCATTCTGAAAGTCGTCAGCACATATCC
AGTCCAGTTATTAACTACTGAAATACATACATAGATTTTTCAGCTGTGCTTTAAGCCTAAGTGGAGAAGCGGGGATAGTG
ATTAGCATGGATTCGGCATTCTGTGTATTCAACTATATAACAGGATCGGGCTGTTTTTTTATCTTTTTTTAAAGATAACA
TTCTCTTACATTCATAACCATAAACAATTTGTTAGTATGTCTGCTGTACCTTCATCCTTTGAAATAAGTATATGAAAATA
ACTTCACAATGACACCGTTTGTATTTTTAAGCAGGTATTAGCGCCTTCACAAATTCTGATTAGACGTAAACAAAGAAGAA
AGCAGAGCGTTAATATCCTGTTAAGCACCTTTGCTTCAGAAAGAGTAGGTTGGTGGGTTTCGGCTGGCTGCCAGGAGGTA
CTGACGGGAGGTATTGGGGGCGGAGAAATGAATATTTCACTGCAAATTTTGCACTAAGTCAGTCTCTGGTAAGAACAACT
TATGAATAGAACAGTGCAATCGTATGCTTCTGCTATGTTC
>bat 
TCTTGAAAACTGTATTAGATGAGAATACTAATTATGAGATTCATACTAATTTTTGGCTGAATAAAGTAATACTTGTGTGG
AGTTTCTAATATTAATTCATCATAACATTTATTGCATAAATTGCACTTGGTTATGTGTTGATCATTTGTTGATGCAGGAA
TCACTTCAACTTTATTTTCTTAGAAATTTGGTCATTAATGTATTCAGTCTTGGTGAGACTCTATTACTTTCAATAAATTG
TCTTCAGTGCAATCAATGGTTGTTACACCCATTTTGCAAATGGTACGGGAAAAATTTCTTCTGATTTCATTATATCAAAA
TACTTCATTAAAATCTCCAAGTCTGTCTTCAGGATTTAGAGCCTTCAGTGCTGTGGATTAGGTGTGGAGTGCATACATAG
TGGCAGTGTGTTGTTATGGAATAAGAAGTTTTGCTTGAAAATGACTAGATGGGTGGGTTTGGCTGTCAGCCATGGGGTGT
TTCCAGGGAGATTTTGGGGGCGGAGAAATAAATATTTTACCATAAAAGTTTAGAGTAATGAAGTCTCAGCTATAAATGAG
GTTTGAATAGTAAAAAAAAATATTGAGAAGTTACATCTAA
>chimp 
AAACAATTACTTTTTTAAAAGTCAAATGTTAGCCATCCTAGAAGTTGGGCATAAAATACTTGTAAGTATATGCTAATATT
CTGATAGTTAATGTCTGTGAAAAATGTGTATAGAATTTTCAATTTTTAAATAGAAGTGAAGAAAAAGCGATAATAATTAC
TATAAATTCAATATGCAGTTATGTATGTATGTGTGTGGTTAACACAATTAGGTTCTCATTAAGCTTTGTTTTTTAAAGAT
AACATACACATATATTGATAATGATAAACAATTCATATAGCTTTTTGTATCCTCTCGTTTTGTGACATAAAAGGTCAATG
AAAAAATTGGCGATTAAGTCAAATTTGCATTTTTCAGGACAGTAGTAGAGCAGTCAGGGAGGCAGATCAGCAGGGCAAGT
AGTCAATGTTACTGAATTACCATGTTTTGCTTGAGAATGAATACATTGTCAGGGCACTAGGGGGTAGGCTGGTTGGGAGG
GGTTGAGGGGGTGTTGAGGGCGGAGAAATGAAAGTTTCATTACAAAAGTTAACGTAACAAAGAACCTGGTAGAAGTGAGT
TTTGGATAGTAAAATAAGTTTCGAACTCTGGCACCTTTAA
>cow 
AGTTGTATCTGAGATTGCCTGTTAAATATGTGTTAGTATATATTAGCATTCTGAAAGTCGTTAGCACAGATAATAGAATT
ACCAGTTATTAGCTACTGGAATACGTACATAGATTTTTCAGCTGCACTTTGAGCCTAAGTGGAGAAGCAGGGTTAGTGAT
TAGCATGGATTGGGTATCCTGTGTATTCAAATATATAACAGGATTGGGCTGTTTTTCATCTTTTTTTGTTTAAGATAACA
TTCTCTTACATTCATAACCGTAGACAATTTGCTAGTATGTCTGCTGCACCTTCATCCTTTGAAATAAGTATATGAAAATA
ACTTCATAATGACACTTTTTGTATTTTTAAGCAGGTGTTAGCACATTCACAAATTCTGATTAGATGTAAACAAAGAAGAA
AGCAGAGCCTTAATATCCTGTTAAGTAGCTTTGCTTGAGAAAGAGTAGGTTGATGGGTTTGGGCTGACTGCCAGGACGTA
TTGAGGGGAGGTATTGGGGGCGGAGAAATAAATATTTCACTGTATATATTGCACTAAGTCAGTCTGTGGTAAGAACAACT
TATGAATAGCACCATAATTTTTAGAACGCTTACACCGCAT
>ferret 
AATTTTGAATTCTAGTTTTAAGTAGAAGTGAAGAAACACGAGGATGATGGACTTGAAGGTGTTTTAATAGCTGAGGTGTT
TTAATAACTTATAGAATTGGGTTACCTTTAAAGTTTGTTTTTGAAACATAACTTTCTCTTTTGATAACTCACAATCTTTG
CTGCACATTCCTCCTTTATTTAAGGGATAATAAAATGAGTTAATAACAGCAACGTTTGTTTCAATTCCTAAAGAGGAGCA
TAGAGACTTCAGCGCTGCGGATTAGATGTAGAGCACTCAAGGCAGCCTGTATGACCTAATTTGGAAGTTTTGCTTGAGAA
TGGGTAATTTGGGCTTTGGCGGAGGGTCAGGGGGCGGGTTTGAGGCAAGGTGCTGGGCGGAGAAAAGAGTATTTTAGAAA
CAAAAGTTACAGCACCAGAGTCTAGATAATTTTCAGAACGCTTACAGCTTCCAACTTTGCTTCCCACTCCCCGCCTCCCC
CGCCACACTCACCCACCTTTTTTTGTTTTCACCGCTGTAATTTTATGCCTCTGCTATGTTCGGAGTGTTGAACACCGATA
ATCACTGTGCAGCCGTACAACGAGGAAACATCCTCGCCTT
>goat 
AGTTGTATCTGAGATTGACCATTAAATATGTATTAGTATATATTAGCATTCTGAAAGTCGTCAGCTTATATCCAGTCCAG
TTATTAACTACTGGAATATGTACATAAAATTTTCAGCTGTACTTCAAGCCTAAGTGGAGAAGCGGGGATAGTGATTAGCA
TGGATTTGGTATCCTGTGTATTCAACTATATAACAGGATCGGGCTGTTTTTCATCTTTTTTTTTTTTTTTTAATATAACA
TTCTCTTACATTCATAACCATAAACAATTTGTTAGTATGTCTGCTGAACCTTCATCCTTTGAAATAAGTATATGAAAATA
ACTTCACAATGACACCTTTTGTATTTTTAAGCAGGTATTAGCGCCTTCACAAATTCTGATTAGATGTAAACAAAGAAGAA
AGCAGAGCGTTAATATCCTGTTAAGCACCTTTGCTTGAGAAAGAGTACGTTGGAGGGTTTGGGCTGGCTGCCAGGAGGTA
TTGAGGGGAGGTATTGGGGGCGGAGAAATAAATATTTCACTGCAAATTTTGCACTAAGTCAGTCTCTGGTAAGAACAGCT
TATGAATAGAACGGTGCAATCGTATGCTTCTGCTATGTTC
>human 
AACAATTACTTTTCTAAAAGTCAAATGTTAGCCATCCTAGAAGTTGGGCATAAAATACTTGTAAGTATATGCTAATATTC
TGATACTTAATGCCTGTGAAAAATGTGTATAGAATTTTCAATTTTTAAATAGAAGTGAAGAAAAAGCGATAATAATTACT
ATAAATTCAATATGCAGTTATGTATGTATGTGTGTGGTTAAGACAATTAGGTTCTCATTAAGCTTTGTTTTTTTAAAGAT
AACATACACATATATTGATAATGATAAACAATTCATATAGCTTTTTGTGTCCTCTCGTTTTGTGACATAAAAGGTCAATG
AAAAAATTGGCGATTAAGTCAAATTCGCATTTTTCAGGACAGCAGTAGAGCAGTCAGGGAGGCAGATCAGCAGGGCAAGT
AGTCAACGTTACTGAATTACCATGTTTTGCTTGAGAATGAATACATTGTCAGGGTACTAGGGGGTAGGCTGGTTGGGCGG
GGTTGAGGGGGTGTTGAGGGCGGAGAAATGCAAGTTTCATTACAAAAGTTAACGTAACAAAGAATCTGGTAGAAGTGAGT
TTTGGATAGTAAAATAAGTTTCGAACTCTGGCACCTTTCA
>horse 
TCCAGACATTGCCCATGAAGTTGCTGTAAGTATATGTTAATATTCTGATAATCCTCAGCATGAACAGAATTCCCAGTTAT
TTGCCAGTGGAAAACTTACATAGAATATCAGTTCTTCTTGAAGTATAAGTGAAGAAACAACGATGATGTTCACCATGAAT
TCAATATCGTTTGTGTTTGTTAACGGCTAATAGAATTAGGTCATCTGTAGGCTCTGTGGTTTTAAGATCACACTCACATA
TATTCATATTGATAAAACAATTCATTAGTATCCGTCTGTGCTCCACCTGCATCCTTTCATTTATAGACCTAATAAAATAA
TAATGACAAAGTTTGTTTTGTATTATTTTAAGGAGGGGCAGAGCCTTCAGCGCTGGGGATTAGAAGTAGGGCACAGAAAC
AGTGTGTTATTACTCTGTTATCAGGTTTTGCTTGAGAGTGGATAGGCTGGTTGGGCTTTGGCTGACGGCCCAGGACACGT
TTGAGGGGAGGAGTTGGGGGCGGAGAAATAAGTATTTTATTACAAAAGTTGTAGTAACAAAGCCTCTGCTAGAATAACCT
TGGAAAAGTAAGATAATTTTCCCAACGCTTTATCTTCGCA
>macaque 
CAGCCTAGGCGACAGAGCGAAACTCCATCTAAAAACAAAACAAAACAAAACAAAAACTTGTAAGTATATGTTAATATTCT
GATACTTAATGCCTGTGAAAAATGTGTATAGAATTTTCATATACTCTTTAAATAGAAGTGAAGAAAAAGCGATAATGATT
ACTATAAATTCAATATGCAGTTATGTATGTATGTATGTGGTTAACACAATTAGGTTCTCATTAAGCTTTGTTTTTTAAAG
GTAACAAGCACATATATTGATAATGATAAACAATTCATATAGCTTTTTCTGTCCTCTCAACTGGCGTAAAAGGTCAGTGA
AAAAATTGGGGATTAAGTCAAATTTGCACTTTTCAGGAGAGTAGTAGAGCCTTCAAGGCGGCCGATCAGCAGGGCAAGTA
GTCAATGTTACTGAATTATCATGTTTTGCTTGAGAATGAATACATTGTCAGGGCACTAGGGGGTAGCCTGGTTGGGCGGA
GTTGAGAGGGGTGTTGGGGGCGGAGAAATGAAAGTTGCATTACAAAAGTTAAGGTAACAAAGAATCTGGTAGAAGTAAGT
TGTGGATAGTAAATTAAGTTTCAAAATCTGGCACCTTTCA
>marmoset 
GTCTAAATTAAACCGTTTATTTTTAAAAAGTCGTTAGCCATCCTAGAAGTTGGAAATAAAATCGTTTTAATTATATGTTA
ATATTCTGATACTTCGTTGTTAGCGTCGATAACAGCATAACATTCGTGATTAAATGCCTAGGAAAAATGTGTGCAGAATT
TTCAATTAGCGTTTAAATAGAATCGAAGAAATAGCGATAGCGATTACTGTAAATTTAATGTGTAGTGATCTATGTGTGTG
TGCGTGATTAACACAATCAAGTTTTCGGTAAAGTTTGTTTCTTAAAGATCACATGCGCATGTATTGATAATAATAAACTT
ATCGCTGTTTGTGTCCTCTCATTCTTTAGTGATTGAGTCAATATTGCATTTTTCAGGGTGGCGGATCAGCAGGGAAAGTA
CTCAGTGTTACTTAATTACCATGTTTTGCTTGAGAATGAATACATTGTCACGGCAGTTGGATGTAGGCTGGTTGGGCGGG
GTTGAGAGGGTGCTGGGGGGCGGAGAAAGGTAAGTTGCATTACAAAAGTTAAGGTAACAACGAATTTGGTAAAAGTAAGT
TTGGGATAGTAAAATGAGTTTCCCACTGTGTCATCTTGGA
>mouse.b6 
TGGATGATTTTTACCATGAAAGAATTTTTGCTATTATGTAAGAAATTTGTATACATTACTTTTATGATGCATTGATATGA
CCAAGAAAGGAAGCAAAAGTTCTTTTATGGTGTAGATATTTATACTGGGCTATAGAGCCAGAACAGACTATTTCTTAGTT
TTTTCCATGCTGCCTGCCGTAGTAGACTATGATACTAATGATAGGTTCCATGCTTATCATTTTTAACCCTTTCCACTACT
TTTGCAAGCTCGTTAATTTCTCACGTTAGTCCATCCTAAACATTAGGTACGTTACAGGGCAAAAGAACTCATCAGTATGT
TCTTTGTATCTTAATACTTGTTGTGACAGAATGATCAAAGAAAAAGCGATATATTTTTAAGGAGTGTGAAAGTGCAGTCT
CTAACATTCACAAACTTGAGGGGTTTTGCTTGACAGTATCTAGGTTCATGAGATGGCTTCAAAGTAGATTAGTTGGGCTG
GACTAGGGAGGTCCTGAAGGAGGAGGGATAAATATTTTCTTACACACGTTAAATATTAAAATCTTTGTTACAAGCACATT
TTGGTCAGTGGCTTTTAGCTCTTACACTTTAAGTTTTGAC
>pig.1 
ATTCACATTTAGAATTCCCAATTATTTGCCACAGGAAAACTTAACAGAATTTTCAATAGTTCTTTAAGTAGAAGTGAAGA
AACAAGAATGACGACTAGCATTCAACTCTATAACATCCGCCGCCTGGCAGGCGCACGTGCCTGCATTCTTGCCTGTGGGC
CTGAGTGCTCTAATGGCCGAAAGGAAAGGAATTGGGTTATCTTGAATCTCTGTGTTAAACATAGCATTTACATATGCTCA
TAACGATAAACCATTGTCAGATGCTGCTGCACCGTCATCCTTTTAATTGAGTGGATAAAATAAAATAACTTAATAATGAC
AAAGTTTCCGGTTTTTTAAGGTTAGCAGAGCCTTCAGCAACTCGGATTAGACCTAGAACAGAAAGCAAGCCTTATTATCA
TAATAAGTAAGCAGTTTTGCTTGAGAATGGGTAGGTTGGTTCGGCTTTGGCTGGCTGGCTGCCTGCCGACCCCAGCGGTT
TCCAGGGGAGGTACTGGGGGCGGAGAAATTGGTATTTCACTACAAAGATTAGAGTTACTCAAATCTCTGGTGGAAATAAC
CTTTAAATAGTGAAGACAACTTTCCAAACGCTTACGCTTT
>rabbit.1 
CGTGTCTCTTTTCTTAATGGAATGCTTTAAAAAAAAAAAAAAGTATTAGGTGCTCTACATGTATGTATTTACATATATTA
ATATTCTCAAGCTAAAGTTTTTGTGTGGATAACCAGGCATGGAATCCACAATGATTTGCCAGTATTTATGAATAGTCAGA
TATAACAATAATGCTTTTTATAAATTCAGTATTCAATGTGTGTGTGTGTGTGTGTGTGTGTGTGTATGCTCAACAGAATT
ATGTTACAGATATATTTTAAAGCAAAGCTGTGATTTTCAAAGGCAACTTTCATCTACACTGGCAAAGATAAATAATTTGT
ATCTCTCTGCTGTGCCAGCATGCTTTGAGGCAAATCAATAACAAATGATAAAGGGCACTTGAGCTCCAGGGCGGTTAGAA
TAACAGAGTGTTACTGAGACACATTTTACTTGAGAATGGACAGGTTGATAGGGTGCTGGTAGGTGGCTTGGGGTGGGACT
AACAGGCCTAAGGTTGTGGGAGGAGAAATCAATTTTTCATTTCAAAAGTCAAGCCGAAGAACAAGTCTCTATGAGAAGCA
AGCTTTAAATAGTTAAGTAAGTTTCTGAACTCTTATACGC
>sheep.flank
ATGGAACAGTTTTTATGTCAAAGTTTTGTTGTATCTGAGATTGACCATTAAATATGTATTAGTATATATTAGCATTCTGA
AAGTCGTCAGCATATATCCAGTTCAGTTATTAACTACTGGAATACCTACATAGATTTTTCAGCTGTTTTTTAAGCCTAAG
TGGAGAAGCAGGGAGAGTGATTAGCATGGATTCGGTATCCTGTGTATTCAGCTATATAACAGGATCGGGCTGTTTTTCAT
CTTTTTTTTTAAATATAACATTCTCTTTCATTCATAACCATAAACAATTTGTTAGTATGTCTGCTGCACCTTCATCCTTT
AAATAAGTATATGAAAATAACTTCACAATGACACCGGTTGTATTTTTAAGCAGGTATTAGCGCCTTCACAAATTCTGATT
AGATGTAAACAAAGAAGAAAGCAGAGCGTTAATATCCTGTTAAGCACCTTTGGTGGGTTTGGGCTGGCTGCCAGGAGGTA
TTGAGGGGAGGTATTGGGGGCGGAGAAATAAATATTTCACTGCAAATTTTGCACCAAGTCAGTCTCTGGTAAGAACAACT
TATGATGAATAGAACGGTGCAATCGTATGCTTCTGCTATG
>tiger 
TTGTCGCAGAGAGTGGCCATTAAATATTGGGTATGAAACATATATATTTTGCATTCTGTTAATCTTCAGCATAGACAGTA
AAGCAGTATTCCCAGTTGTCTGGCAGTGTGGAAACTGACATCGAGTTTTGAATTTTAGTTTAAGTAGAAGTGAACAAACG
CGATGATGCGTAACATGCATTCAACATCCTGAATGTGTTTCTAAGGCTAACAGAATTAGGTTATCGTTAAACTTTGTGTT
TGAAACATAACTTTCACGTATATCCAGTTCGCATCAGTTAGATGTACCTTCGTCCTTTGATTGAAAGGGATAATAAAATG
AATGAATAACAAAGTTTGCTTCGATTCTTAAAGAGTGGCATAGAGACTTAAGCGTGGCGGATTAGGTGTAAAGCACACAG
GCAGTGAGCCGAGCATGAACTTTATTTCGAAGTCTGCATGAGAATAGTAGGTTGGGCTTCGGCTGTGGCCAGGGGGCGGG
TTTGAGGTGAGCTGCTGGGGCGGAGAAATGAGTACTTTGCTAAGAAAAGTTAGAGCACGAAAGTCTCTGCTAGAAACAAC
CTTCAACGGTTAGATAATTCTCGTAACGTTTACACCTTCG
>walrus 
ATGTTAATTAAAAAAAGAGATTAAAAAATATTAGCTGGAAATATGTATTAGCATTCTGTTAATCATCAGCATAGATAACA
AAATAGAATTACTAGTTATTTGGCAGTGGAAAACTGGCATAGAATTTTGAATTCTAGTTTAAGTAGAAGTGAAGAAACAT
GATGATGATTAACATGAATTCAGTATCCAGTGGTGTTTTAATACCTAATAGAATTGGGTTATCTTTAAAGTTTGTTTTTT
AAACGTAAATTTCACTTTTGATAAACAATTCACAATCTTTCCTGCACATTCCTCCTTTGATTTAAAGGGATAATAAACTA
AATTAATAACAGTAAAGTTTATTTCAATCCTTAAAGAGAGGCATAGAAACTTCAGCGCTGTGGATTAGATGTAGAGCACA
TAGGCAGCATTGTATGACCTTATATGGAAATTTTGCTTGAGAATGGGTAGCTTGGGCTTTGGCTGACGGTCAGGGGGCGG
GTTTGAGGCAAGGTGCTGGGCGGAGAAATGAGTATTTTAGAAACAAAAGTTACAGCACCAGAGTGTAGATTTTTCGAACG
CTTACACCTTCCAGCTTTGCTACCCACCCACCCTTTTTTT
>whale 
TGTTTCTAAGATTGCCTATTAAATAGGTGTTAGTATATATTAGCATTCCGATCATCGTCAGCATAGATAATAGAATTCCG
AGTTACTTGCCACTGGAATATTGATATAGAATTTTCAATTGTACTTTAGGTAGAAGTGAAGAAACAAGTTTGATGATTAG
CATGAATTCGGTATCCTGTGTGTTCTAACGGCTAACAGGTTCAGGTTGTCTTTAAGCTTTGTGTTTAAGGTAACATTCAC
TTACATTCATAACGATAAACAATTCGTTAGTATGCTGCACCTTCAGCCTTTGAATTAAGGGGATAATAAAATAGCTTTGT
AATGACAACGTTTGTATTTTAAAGCAGGTGTTAGCACCTTCAGCGGTTTTGATTAGATGTAAACAAAGCAGAAAGCAGAG
CGTTTCAATCGTATTAAATAGTTTCCCTTGAGAATAGGTAGGTTGGTTGGGCGGGCTTTAGCTGAGGGCCGGGGGCGGTA
TTGAGGGGAGGTGTTGGGGGCGGAGAAGTACATATTTCACTGCAAAAGCTATAGTCAGTCAGTCAGTCCCTGGCAGAAAT
AACCCTTGAATAGCAAGATAATTTTCGTAACGCTTACATC
