# Supplementary material for: Conservation analysis of sequences flanking the testis-determining gene Sry in 17 mammalian species
Source: BMC Dev Biol. 2015 Oct 6;15:34. doi: 10.1186/s12861-015-0085-6 (PMC4595323; doi:10.1186/s12861-015-0085-6)
Supplement: Additional file 8: — Processed CentriMo results. Significant results from the CentriMo analysis in an alternative format. (XLS 70 kb) [file 12861_2015_85_MOESM8_ESM.xls]

## Sheet: CentriMo results for 600 bp seq
Criteria	More than ten bp from anchor				Less than or equal to one		At least eight
Motif	Position (relative to anchor)	Bin width	Position (mean)	Position (standard deviation)	E-val	E-val rank	Sites in bin	In human?	In mouse?	p.val	adj.p	Meets criteria for figure	Figure element	Figure label	Notes	Figure Position
UP00135_1 Hoxc12_3480.1	70	2	69.2	0.4	0.025	84.5	5	TRUE	FALSE	1.2e-10	2e-05	FALSE
HOXC12_DBD_2 HOXC12_DBD_2	70	2	69.2	0.4	0.045	92	5	TRUE	FALSE	2e-10	3.5e-05	FALSE
HOXD11_DBD HOXD11_DBD	70.5	2	70.2	0.4	0.19	104	5	TRUE	FALSE	8.7e-10	0.00015	FALSE
UP00240_1 Cdx1_2245.1	69	1	69	0	2.5	130	4	TRUE	FALSE	1.1e-08	0.002	FALSE
NR2E1_full NR2E1_full	32.5	11	30.5	9.13783	0.44	116	8	FALSE	FALSE	2e-09	0.00035	TRUE	1	NR2E1		159.4
MA0025.1 NFIL3	21	2	21	0	0.025	84.5	5	TRUE	FALSE	1.1e-10	1.9e-05	FALSE
POU4F1_DBD POU4F1_DBD	13.5	2	13.6	0.489898	0.6	119	5	FALSE	FALSE	2.7e-09	0.00047	FALSE
MA0047.1 Foxa2	11	1	11	0	4.2e-05	51	6	FALSE	TRUE	1.9e-13	3.3e-08	FALSE
MA0042.1 FOXI1	11	1	11	0	0.23	106	4	FALSE	FALSE	1e-09	0.00018	FALSE
MA0041.1 Foxd3	11	1	11	0	4.3	142	4	FALSE	FALSE	1.9e-08	0.0034	FALSE
ONECUT1_DBD ONECUT1_DBD	9	1	9	0	0.00079	64	5	FALSE	FALSE	3.6e-12	6.2e-07	FALSE
ONECUT2_DBD ONECUT2_DBD	9	1	9	0	0.23	106	4	FALSE	FALSE	1.1e-09	0.00018	FALSE
ONECUT3_DBD ONECUT3_DBD	9	1	9	0	0.23	106	4	FALSE	FALSE	1.1e-09	0.00018	FALSE
UP00207_1 Hoxb9_3413.1	9	1	9	0	0.91	124	4	FALSE	FALSE	4.2e-09	0.00072	FALSE
UP00058_2 Tcf3_secondary	5	2	4.45455	0.49793	1.9e-15	8.5	11	TRUE	FALSE	8.9e-24	1.5e-18	FALSE
UP00148_1 Hdx_3845.3	7	2	7	0	0.43	115	5	FALSE	FALSE	2e-09	0.00034	FALSE
UP00101_2 Sox12_secondary	5	1	5	0	4.3	142	4	FALSE	FALSE	2e-08	0.0034	FALSE
FOXO3_full_3 FOXO3_full_3	2	2	2	0	2e-16	3	11	TRUE	FALSE	9.2e-25	1.6e-19	FALSE
FOXO4_DBD_3 FOXO4_DBD_3	2	1	2	0	5.7e-08	32	7	FALSE	FALSE	2.6e-16	4.5e-11	FALSE
MA0079.2 SP1	0	1	0	0	2.4e-28	1	14	FALSE	FALSE	1.1e-36	1.9e-31	FALSE
UP00033_2 Zfp410_secondary	-1	2	-1	0	3.4e-18	2	12	FALSE	FALSE	1.6e-26	2.7e-21	FALSE
UP00022_1 Zfp740_primary	-3	1	-3	0	3.7e-16	4	10	FALSE	FALSE	1.7e-24	2.9e-19	FALSE
UP00093_2 Klf7_secondary	0	2	0	0	7.1e-16	5	11	FALSE	FALSE	3.3e-24	5.6e-19	FALSE
ZBTB7A_DBD ZBTB7A_DBD	-2	1	-2	0	8.4e-16	6	10	TRUE	FALSE	3.8e-24	6.7e-19	FALSE
UP00043_2 Bcl6b_secondary	-1	1	-1	0	8.9e-16	7	10	FALSE	FALSE	4.1e-24	7e-19	FALSE
UP00047_1 Zbtb7b_primary	-4	2	-4.27273	0.445362	1.9e-15	8.5	11	FALSE	FALSE	8.9e-24	1.5e-18	FALSE
KLF14_DBD KLF14_DBD	0	1	0	0	5.3e-14	10	9	FALSE	FALSE	2.4e-22	4.1e-17	FALSE
EGR1_DBD EGR1_DBD	-3	1	-3	0	1.3e-13	11	9	FALSE	FALSE	6e-22	1e-16	FALSE
ZNF740_DBD ZNF740_DBD	-2	1	-2	0	2.9e-13	13	9	FALSE	FALSE	1.3e-21	2.3e-16	FALSE
KLF16_DBD KLF16_DBD	0	2	0	0	8.4e-13	14	10	FALSE	FALSE	3.8e-21	6.6e-16	FALSE
UP00021_1 Zfp281_primary	-1	2	-1.1	0.3	8.9e-13	15	10	FALSE	FALSE	4.1e-21	7e-16	FALSE
UP00002_1 Sp4_primary	-2	2	-2	0	9.1e-13	16	10	FALSE	FALSE	4.2e-21	7.2e-16	FALSE
UP00007_1 Egr1_primary	-3	1	-3	0	9.9e-11	19	8	FALSE	FALSE	4.5e-19	7.8e-14	FALSE
ZNF740_full ZNF740_full	-2	1	-2	0	1.9e-10	20	8	FALSE	FALSE	8.5e-19	1.5e-13	FALSE
SP8_DBD SP8_DBD	0	1	0	0	3.7e-10	22	8	FALSE	FALSE	1.7e-18	2.9e-13	FALSE
UP00021_2 Zfp281_secondary	-3	2	-3	0	2e-09	24	8	FALSE	FALSE	9.3e-18	1.6e-12	FALSE
MA0014.1 Pax5	-2	1	-2	0	1.8e-07	35	7	FALSE	FALSE	8.6e-16	1.4e-10	FALSE
MA0162.1 Egr1	-3	2	-3	0	0.0016	68.5	6	FALSE	FALSE	7.4e-12	1.3e-06	FALSE
UP00086_2 Irf3_secondary	-4	1	-4	0	0.019	82	5	TRUE	FALSE	8.7e-11	1.5e-05	FALSE
YY2_DBD YY2_DBD	-2	4	-3	1.41421	0.035	88	6	TRUE	FALSE	1.6e-10	2.8e-05	FALSE
UP00080_2 Gata5_secondary	-1	16	-1.5	7.5	0.078	95.5	8	FALSE	FALSE	3.6e-10	6.1e-05	FALSE
GCM2_DBD GCM2_DBD	-3	1	-3	0	3.3	133.5	4	TRUE	FALSE	1.5e-08	0.0026	FALSE
UP00068_2 Eomes_secondary	-7	3	-7.72727	0.616575	1.7e-13	12	11	TRUE	FALSE	7.8e-22	1.3e-16	FALSE
UP00024_1 Glis2_primary	-6.5	10	-4.86364	4.22434	8.7e-07	39	11	TRUE	TRUE	4e-15	6.9e-10	FALSE
UP00029_2 Tbp_secondary	-8	26	-12.5	9.41541	0.04	91	10	TRUE	FALSE	1.8e-10	3.2e-05	FALSE
UP00039_2 Foxj3_secondary	-6	2	-6	0	0.61	120	5	FALSE	FALSE	2.8e-09	0.00048	FALSE
UP00220_1 Nkx1-1_3856.3	-6	2	-6	0	3.7	136	4	FALSE	FALSE	1.7e-08	0.0029	FALSE
UP00100_2 Gata6_secondary	-8	2	-8	0	6.1	153	4	FALSE	FALSE	2.8e-08	0.0048	FALSE
SP3_DBD SP3_DBD	-11.5	31	-7.9375	11.2387	1.2e-11	17.5	16	TRUE	TRUE	5.5e-20	9.5e-15	TRUE	5			145.32
SP1_DBD SP1_DBD	-11.5	31	-8.8125	11.8175	1.2e-11	17.5	16	TRUE	TRUE	5.5e-20	9.5e-15	TRUE	5	Sp, Egr, Smad, Klf, Zfp, Gli, Gabpa, Insm, Mzf		145.32
UP00007_2 Egr1_secondary	-11.5	2	-11.3333	0.471405	3.3e-10	21	9	TRUE	FALSE	1.5e-18	2.6e-13	TRUE	5			145.32
UP00070_2 Gcm1_secondary	-26.5	47	-18.8125	16.4211	6.7e-10	23	16	TRUE	FALSE	3.1e-18	5.3e-13	TRUE	11	Sox, Gcm		140.52
UP00000_2 Smad3_secondary	-13.5	35	-14.2	10.7778	1.2e-08	25	15	TRUE	TRUE	5.6e-17	9.5e-12	TRUE	5			144.68
UP00022_2 Zfp740_secondary	-20.5	41	-22.4667	11.9547	1.6e-08	26	15	TRUE	FALSE	7.4e-17	1.3e-11	TRUE	5			142.44
Zfp740_DBD Zfp740_DBD	-15	27	-10.7143	8.2931	2.3e-08	27	14	TRUE	FALSE	1e-16	1.8e-11	TRUE	5			144.2
MA0039.2 Klf4	-23.5	50	-16.9375	15.8803	2.4e-08	28	16	TRUE	TRUE	1.1e-16	1.9e-11	TRUE	5			141.48
UP00096_2 Sox13_secondary	-24	50	-26.8125	16.9824	2.8e-08	29	16	TRUE	TRUE	1.3e-16	2.2e-11	TRUE	11	Sox, Gcm		141.32
UP00093_1 Klf7_primary	-14.5	32	-14.0714	11.8591	5.1e-08	30	14	TRUE	FALSE	2.3e-16	4e-11	TRUE	5			144.36
MA0119.1 TLX1::NFIC	-36	5	-35	1.32288	5.4e-08	31	8	FALSE	FALSE	2.5e-16	4.3e-11	TRUE	7	NFI		137.48
MA0155.1 INSM1	-17.5	28	-16.7692	10.8709	1.3e-07	33.5	13	TRUE	FALSE	6.1e-16	1.1e-10	TRUE	5			143.4
UP00185_1 Pbx1_3203.1	-16.5	3	-17.625	0.695971	1.3e-07	33.5	8	FALSE	FALSE	6.1e-16	1e-10	TRUE	6	Pbx		143.72
NFIA_full NFIA_full	-36	6	-35.125	1.61536	2.3e-07	36.5	8	FALSE	FALSE	1.1e-15	1.8e-10	TRUE	7	NFI		137.48
NFIB_full NFIB_full	-36	6	-35.125	1.61536	2.3e-07	36.5	8	FALSE	FALSE	1.1e-15	1.8e-10	TRUE	7	NFI		137.48
ZBTB7C_full ZBTB7C_full	-24.5	44	-24.4	15.435	3.3e-07	38	15	TRUE	TRUE	1.5e-15	2.6e-10	TRUE	5			141.16
UP00099_2 Ascl2_secondary	-24.5	48	-23	13.6137	1.3e-06	41	15	TRUE	TRUE	6e-15	1e-09	TRUE	5			141.16
TFAP2C_full TFAP2C_full	-29.5	28	-31.3846	9.95017	2.8e-06	44	13	TRUE	TRUE	1.3e-14	2.2e-09	TRUE	13	Tfap		139.56
EGR4_DBD EGR4_DBD	-16.5	32	-17.8462	11.779	4.1e-06	45	13	TRUE	FALSE	1.9e-14	3.2e-09	TRUE	5			143.72
TFAP2B_DBD TFAP2B_DBD	-30.5	10	-28.6667	2.78887	1.7e-05	46	9	FALSE	FALSE	7.9e-14	1.4e-08	TRUE	13			139.24
UP00087_2 Tcfap2c_secondary	-27.5	4	-27.25	1.19896	2.3e-05	47	8	FALSE	FALSE	1.1e-13	1.8e-08	TRUE	13			140.2
NFIX_full NFIX_full	-36	6	-35.125	1.61536	3.2e-05	48	8	FALSE	FALSE	1.5e-13	2.5e-08	TRUE	7	NFI		137.48
UP00036_2 Myf6_secondary	-29.5	25	-31.5	8.40139	4e-05	49	12	TRUE	FALSE	1.8e-13	3.2e-08	TRUE	5			139.56
Tcfap2a_DBD Tcfap2a_DBD	-34.5	18	-31.4	6.26418	4.1e-05	50	10	FALSE	FALSE	1.9e-13	3.2e-08	TRUE	13			137.96
TFAP2A_DBD TFAP2A_DBD	-25.5	22	-25	6.53661	5.2e-05	52	11	TRUE	FALSE	2.3e-13	4.1e-08	TRUE	13			140.84
MA0079.1 SP1	-24.5	48	-18.5	15.3192	6.5e-05	53	14	TRUE	FALSE	2.9e-13	5.1e-08	TRUE	5			141.16
TFE3_DBD TFE3_DBD	-28.5	6	-27.5	1.65831	7.1e-05	54	8	FALSE	FALSE	3.2e-13	5.6e-08	TRUE	5			139.88
TFAP2C_DBD TFAP2C_DBD	-28.5	6	-27.8125	1.73993	7.3e-05	55	8	FALSE	FALSE	3.3e-13	5.7e-08	TRUE	13			139.88
UP00408_2 Gabpa_secondary	-16	37	-12.3077	12.6149	0.00011	56	13	TRUE	TRUE	4.8e-13	8.3e-08	TRUE	5			143.88
ZIC4_DBD ZIC4_DBD	-24	38	-29.2727	11.0379	0.00021	57	11	TRUE	FALSE	9.6e-13	1.6e-07	TRUE	5			141.32
EGR2_full EGR2_full	-15	26	-10.8182	9.77769	0.00033	58	11	TRUE	FALSE	1.5e-12	2.6e-07	TRUE	5			144.2
MA0003.1 TFAP2A	-27.5	3	-27.7143	0.880631	0.00035	59	7	FALSE	FALSE	1.6e-12	2.8e-07	FALSE
UP00006_1 Zic3_primary	-34	18	-32.2	6.70522	0.00042	60	10	TRUE	FALSE	1.9e-12	3.3e-07	TRUE	9	Zic		138.12
GLI2_DBD_2 GLI2_DBD_2	-16	27	-13.5	11.4826	0.00055	62	10	TRUE	TRUE	2.5e-12	4.3e-07	TRUE	5			143.88
UP00005_2 Tcfap2a_secondary	-33.5	16	-31.3	6.00083	0.00081	65	10	TRUE	FALSE	3.7e-12	6.4e-07	TRUE	13			138.28
Klf12_DBD Klf12_DBD	-31	38	-32.8182	11.8461	0.0013	67	11	TRUE	FALSE	5.9e-12	1e-06	TRUE	5			139.08
MA0056.1 MZF1_1-4	-19	41	-14.4615	12.2921	0.002	70	13	TRUE	TRUE	8.9e-12	1.6e-06	TRUE	5			142.92
UP00048_2 Rara_secondary	-24.5	12	-23.2222	4.36597	0.0029	71	9	TRUE	FALSE	1.3e-11	2.3e-06	TRUE	10	Rar		141.16
UP00057_1 Zic2_primary	-27.5	5	-27.7143	1.16058	0.0043	72	7	FALSE	FALSE	2e-11	3.4e-06	FALSE
SP4_full SP4_full	-23	2	-23.6	0.489898	0.0057	76	5	TRUE	FALSE	2.6e-11	4.5e-06	FALSE
UP00047_2 Zbtb7b_secondary	-24.5	45	-19.8182	12.9742	0.0083	78	11	TRUE	TRUE	3.8e-11	6.5e-06	TRUE	5			141.16
MA0039.1 Klf4	-14	1	-14	0	0.013	79	5	FALSE	FALSE	6e-11	1e-05	FALSE
UP00088_2 Plagl1_secondary	-19	38	-19.8	12.9445	0.017	81	10	TRUE	FALSE	7.9e-11	1.4e-05	TRUE	5			142.92
ZBTB7B_full ZBTB7B_full	-39	27	-40	8.01388	0.038	90	9	TRUE	FALSE	1.7e-10	3e-05	TRUE	5			136.52
MA0057.1 MZF1_5-13	-38	67	-29.2308	20.1462	0.046	93	13	TRUE	FALSE	2e-10	3.6e-05	TRUE	5			136.84
EHF_full EHF_full	-26	1	-26	0	0.064	94	4	FALSE	FALSE	2.9e-10	5e-05	FALSE
UP00005_1 Tcfap2a_primary	-29	2	-29.6	0.489898	0.078	95.5	5	FALSE	FALSE	3.6e-10	6.2e-05	FALSE
MA0112.2 ESR1	-30.5	2	-30.6	0.489898	0.081	97	5	TRUE	FALSE	3.8e-10	6.3e-05	FALSE
UP00002_2 Sp4_secondary	-28.5	39	-27.6	11.9348	0.088	98	10	TRUE	TRUE	4e-10	6.9e-05	TRUE	5			139.88
UP00102_1 Zic1_primary	-38	25	-33.1111	8.33259	0.17	103	9	FALSE	FALSE	7.6e-10	0.00013	TRUE	9			136.84
UP00076_1 Rfxdc2_primary	-28.5	49	-30.9091	14.6812	0.3	110.5	11	TRUE	FALSE	1.4e-09	0.00024	TRUE	5			139.88
MA0073.1 RREB1	-13	9	-12.8333	3.18416	0.59	118	6	TRUE	FALSE	2.8e-09	0.00046	FALSE
UP00079_2 Esrra_secondary	-19	24	-20.5	8.17007	0.75	122	8	TRUE	FALSE	3.5e-09	0.00059	TRUE	8	Esrr		142.92
GLIS2_DBD GLIS2_DBD	-23	37	-25.8571	13.8195	0.87	123	7	TRUE	FALSE	4e-09	0.00068	FALSE
UP00027_2 Osr1_secondary	-33.5	16	-32.5	5.31507	1.3	127	8	FALSE	FALSE	6.1e-09	0.001	FALSE
UP00046_2 Tcfe2a_secondary	-26.5	3	-26.6	0.8	2.2	129	5	FALSE	FALSE	1e-08	0.0018	FALSE
MA0144.1 Stat3	-27.5	2	-27.25	0.433013	3.6	135	4	FALSE	FALSE	1.6e-08	0.0028	FALSE
MA0161.1 NFIC	-29	1	-29	0	4.2	140	4	FALSE	FALSE	1.9e-08	0.0033	FALSE
MA0137.2 STAT1	-21.5	13	-24.1667	5.42883	5	145	6	FALSE	FALSE	2.3e-08	0.004	FALSE
ZNF524_full ZNF524_full	-17	3	-16.75	0.829156	5.1	146	4	FALSE	FALSE	2.3e-08	0.004	FALSE
EGR3_DBD EGR3_DBD	-15	26	-15.2857	9.76458	7.8	158	7	TRUE	FALSE	3.6e-08	0.0062	FALSE
IRF5_full_2 IRF5_full_2	-41	2	-41.2	0.4	0.42	114	5	FALSE	FALSE	1.9e-09	0.00033	FALSE
GLI2_DBD GLI2_DBD	-49	1	-49	0	4.3	142	4	FALSE	FALSE	2e-08	0.0034	FALSE
MA0142.1 Pou5f1	-65.5	9	-66.1	2.5865	1.2e-06	40	10	TRUE	TRUE	5.4e-15	9.2e-10	TRUE	14	Oct/Sox		128.04
MA0070.1 PBX1	-66.5	8	-67.6667	2.49444	2.4e-06	43	9	TRUE	TRUE	1.1e-14	1.9e-09	TRUE	15	PBX		127.72
MA0143.1 Sox2	-64.5	9	-64.375	2.39466	0.014	80	8	FALSE	FALSE	6.7e-11	1.1e-05	TRUE	14	Oct/Sox		128.36
ARX_DBD ARX_DBD	-88	4	-88	1.09545	3.9	137.5	5	TRUE	FALSE	1.8e-08	0.0031	FALSE
Arx_DBD Arx_DBD	-88	4	-88	1.09545	3.9	137.5	5	TRUE	FALSE	1.8e-08	0.0031	FALSE
ALX3_full_2 ALX3_full_2	-88	4	-88	1.09545	6.1	153	5	TRUE	FALSE	2.8e-08	0.0048	FALSE
Alx4_DBD Alx4_DBD	-88	4	-88	1.09545	6.1	153	5	TRUE	FALSE	2.8e-08	0.0048	FALSE
UP00190_1 Nkx2-3_3435.1	-101.5	4	-101	1.09545	4	139	5	TRUE	FALSE	1.8e-08	0.0031	FALSE
MA0048.1 NHLH1	-110.5	2	-110.5	0.5	6	150	4	TRUE	FALSE	2.7e-08	0.0048	FALSE
MA0148.1 FOXA1	-106.5	29	-106.556	8.47363	6.2	156	9	FALSE	FALSE	2.8e-08	0.0049	FALSE
TFAP4_DBD TFAP4_DBD	-110.5	2	-110.5	0.5	9.4	160	4	TRUE	FALSE	4.2e-08	0.0074	FALSE
RHOXF1_DBD_2 RHOXF1_DBD_2	-118.5	10	-117.5	3.1225	0.031	86.5	8	TRUE	FALSE	1.4e-10	2.4e-05	TRUE	16	RHOX, DPRX, PITX, DMBX, GSC, OTX		111.08
RHOXF1_full_2 RHOXF1_full_2	-118.5	10	-117.5	3.1225	0.031	86.5	8	TRUE	FALSE	1.4e-10	2.4e-05	TRUE	16			111.08
DPRX_DBD_2 DPRX_DBD_2	-127	30	-123.5	10.911	0.15	101.5	10	TRUE	FALSE	7e-10	0.00012	TRUE	16			108.36
RHOXF1_DBD RHOXF1_DBD	-127	30	-123.4	10.9927	0.15	101.5	10	TRUE	FALSE	6.7e-10	0.00012	TRUE	16			108.36
PITX3_DBD PITX3_DBD	-141	54	-136.667	19.813	0.29	108	12	TRUE	FALSE	1.3e-09	0.00023	TRUE	16			103.88
DMBX1_DBD DMBX1_DBD	-141.5	54	-136.667	19.813	0.3	110.5	12	TRUE	FALSE	1.3e-09	0.00024	TRUE	16			103.72
GSC2_DBD GSC2_DBD	-141.5	54	-136.667	19.813	0.3	110.5	12	TRUE	FALSE	1.3e-09	0.00024	TRUE	16			103.72
GSC_full GSC_full	-141.5	54	-136.667	19.813	0.3	110.5	12	TRUE	FALSE	1.3e-09	0.00024	TRUE	16			103.72
DPRX_DBD DPRX_DBD	-128.5	30	-124.5	10.911	0.35	113	10	TRUE	FALSE	1.6e-09	0.00028	TRUE	16			107.88
OTX2_DBD_2 OTX2_DBD_2	-119	9	-119.429	2.71804	0.71	121	7	FALSE	FALSE	3.2e-09	0.00056	FALSE
UP00265_1 Pitx3_3497.2	-128	29	-124.5	10.5119	3.3	133.5	8	FALSE	FALSE	1.5e-08	0.0026	FALSE
PITX1_DBD PITX1_DBD	-141	54	-133.909	18.3573	5.9	149	11	FALSE	FALSE	2.7e-08	0.0047	FALSE
OTX1_DBD_2 OTX1_DBD_2	-119.5	8	-120.167	2.19216	9.6	161	6	FALSE	FALSE	4.3e-08	0.0075	FALSE
UP00259_1 Hoxb6_3428.2	-173.5	12	-171.571	3.61967	3.2	132	7	TRUE	FALSE	1.5e-08	0.0025	FALSE
MA0160.1 NR4A2	-168.5	38	-169.889	13.2535	6.1	153	9	TRUE	FALSE	2.7e-08	0.0048	FALSE	17	NR4A2	Included because of domain relevance	95.08
UP00054_1 Tcf7_primary	-196.5	27	-199.364	7.17664	0.00051	61	11	TRUE	FALSE	2.4e-12	4e-07	TRUE	18	Tcf/Lef		86.12
UP00067_1 Lef1_primary	-200.5	21	-201.6	6.28013	0.00068	63	10	TRUE	FALSE	3.2e-12	5.4e-07	TRUE	18			84.84
UP00058_1 Tcf3_primary	-196.5	27	-199.364	7.17664	0.0016	68.5	11	TRUE	FALSE	7.3e-12	1.2e-06	TRUE	18			86.12
UP00083_1 Tcf7l2_primary	-200	20	-200.556	5.73704	0.024	83	9	TRUE	FALSE	1.1e-10	1.9e-05	TRUE	18			85
MA0040.1 Foxq1	-226.5	21	-229.5	6.8374	1.4	128	8	TRUE	TRUE	6.4e-09	0.0011	FALSE
MA0087.1 Sox5	-237	16	-225	51.8208	0.00096	66	10	TRUE	FALSE	4.3e-12	7.6e-07	TRUE	19	Sox		73.16
UP00075_1 Sox15_primary	-228	28	-231.455	7.75023	0.0063	77	11	TRUE	TRUE	2.9e-11	5e-06	TRUE	19	Sox		76.04
UP00062_2 Sox4_secondary	-234	16	-233.889	4.65342	0.037	89	9	TRUE	FALSE	1.7e-10	2.9e-05	TRUE	19	Sox		74.12
MA0030.1 FOXF2	-238.5	12	-237.571	3.37457	0.1	99	7	TRUE	FALSE	4.6e-10	7.9e-05	FALSE
UP00014_1 Sox17_primary	-234	14	-233.625	4.21122	0.13	100	8	TRUE	FALSE	5.9e-10	0.0001	TRUE	19	Sox		74.12
UP00034_1 Sox7_primary	-231	7	-231.5	2.29129	3	131	6	TRUE	FALSE	1.4e-08	0.0024	FALSE
UP00071_2 Sox21_secondary	-237	12	-236.429	3.88613	5.4	147	7	TRUE	FALSE	2.5e-08	0.0043	FALSE
UP00051_1 Sox8_primary	-231.5	7	-232.5	2.29129	7.1	157	6	TRUE	FALSE	3.3e-08	0.0056	FALSE
UP00219_2 Cutl1_3494.2	-348	26	-345.444	8.01542	1.2	126	9	TRUE	FALSE	5.7e-09	0.00098	FALSE
LHX6_full LHX6_full	-342.5	8	-343.167	2.40947	6.1	153	6	TRUE	FALSE	2.8e-08	0.0048	FALSE
MA0122.1 Nkx3-2	-365.5	19	-364.625	6.12245	4.7	144	8	TRUE	FALSE	2.1e-08	0.0037	FALSE
HSF2_DBD HSF2_DBD	-388.5	5	-388.75	1.47902	1.1	125	4	TRUE	FALSE	5.2e-09	0.0009	FALSE
HSF1_full HSF1_full	-388.5	5	-388.75	1.47902	5.7	148	4	TRUE	FALSE	2.6e-08	0.0045	FALSE
POU3F4_DBD POU3F4_DBD	-443	42	-442.929	13.3976	1.9e-06	42	14	TRUE	TRUE	8.6e-15	1.5e-09	TRUE	20	Oct		7.24
POU2F1_DBD POU2F1_DBD	-443.5	42	-440.5	13.3385	0.0053	73	12	TRUE	TRUE	2.4e-11	4.2e-06	TRUE	20	Oct		7.08
POU3F3_DBD POU3F3_DBD	-443	42	-441.083	13.5244	0.0054	74	12	TRUE	TRUE	2.4e-11	4.2e-06	TRUE	20	Oct		7.24
UP00191_1 Pou2f2_3748.1	-442.5	42	-443.083	13.7323	0.0056	75	12	TRUE	FALSE	2.6e-11	4.4e-06	TRUE	20	Oct		7.4
MAFK_full MAFK_full	-434.5	14	-432.75	4.4088	0.45	117	8	FALSE	FALSE	2e-09	0.00036	TRUE	21	MafK		9.96
MAFK_DBD MAFK_DBD	-434.5	14	-433.286	4.463	8.9	159	7	FALSE	FALSE	4.1e-08	0.007	FALSE
