# Supplementary material for: Conservation analysis of sequences flanking the testis-determining gene Sry in 17 mammalian species
Source: BMC Dev Biol. 2015 Oct 6;15:34. doi: 10.1186/s12861-015-0085-6 (PMC4595323; doi:10.1186/s12861-015-0085-6)
Supplement: Additional file 9: — Windowed FIMO results. Processed results of FIMO analysis with 1 kb windows. (XLS 39 kb) [file 12861_2015_85_MOESM9_ESM.xls]

## Sheet: default
start	end	x	id	win.start	win.end	p.val	e.val	q.val	in.mouse	in.human	in.species	human.pos	median.dist
-99	0
		jolma	Klf12_DBD	801	900	9.41478e-06	0.0694811	0.0590307	FALSE	TRUE	11	877	45
		jaspar	MA0079.2 - SP1	801	900	6.59455e-05	0.0962804	0.164787	FALSE	TRUE	9	877.5	45.5
		jaspar	MA0142.1 - Pou5f1	801	900	7.88454e-05	0.115114	0.164787	FALSE	TRUE	10	832	0
		uniprobe	UP00068_2 - Eomes_secondary	801	900	7.2419e-05	0.279537	0.164787	FALSE	TRUE	10	892.5	60.5
		jaspar	MA0155.1 - INSM1	801	900	0.000100997	0.147455	0.180928	FALSE	FALSE	10	0	832
-199	-100
		jolma	GSC2_DBD	701	800	4.43198e-05	0.32708	0.164787	FALSE	TRUE	8	733.5	98.5
-499	400
		jolma	POU3F4_DBD	401	500	1.63897e-06	0.0120956	0.0205527	FALSE	TRUE	12	472	360

## Sheet: low threshold
start	end	x	id	win.start	win.end	p.val	e.val	q.val	in.mouse	in.human	in.species	human.pos	median.dist
1	100
		jolma	FOXO3_full_3	901	1000	1.46036e-06	0.0107774	0.00466552	FALSE	TRUE	15	903	42.75
-99	0
		jolma	ZBTB7A_DBD	801	900	4.16395e-07	0.003073	0.00466552	TRUE	TRUE	17	898.5	38.25
		uniprobe	UP00068_2 - Eomes_secondary	801	900	7.95169e-07	0.00306935	0.00466552	FALSE	TRUE	15	892.5	32.25
		uniprobe	UP00022_2 - Zfp740_secondary	801	900	9.32641e-06	0.0359999	0.0183147	FALSE	TRUE	15	861	0.75
		jaspar	MA0070.1 - PBX1	801	900	1.24605e-05	0.0181923	0.0217504	TRUE	TRUE	11	831.5	28.75
		uniprobe	UP00070_2 - Gcm1_secondary	801	900	6.80134e-05	0.262532	0.0890409	FALSE	TRUE	15	860	0.25
		jaspar	MA0155.1 - INSM1	801	900	0.000116912	0.170692	0.131192	FALSE	TRUE	15	860.5	0.25
		uniprobe	UP00096_2 - Sox13_secondary	801	900	0.000137385	0.530306	0.143888	TRUE	TRUE	16	878	17.75
		jaspar	MA0014.1 - Pax5	801	900	0.000237056	0.346102	0.232759	FALSE	TRUE	15	898.5	38.25
-199	-100
		jolma	GSC2_DBD	701	800	1.48489e-06	0.0109585	0.00466552	FALSE	TRUE	12	733.5	126.75
		jolma	DPRX_DBD	701	800	1.48489e-06	0.0109585	0.00466552	FALSE	TRUE	12	786.5	73.75
		jolma	GSC_full	701	800	7.46719e-05	0.551078	0.0902381	FALSE	TRUE	12	733.5	126.75
-499	-400
		uniprobe	UP00191_1 - Pou2f2_3748.1	401	500	4.72876e-06	0.018253	0.0106127	FALSE	TRUE	13	472.5	387.75
		uniprobe	UP00179_1 - Pou2f3_3986.2	401	500	4.72876e-06	0.018253	0.0106127	FALSE	TRUE	13	472.5	387.75

## Sheet: default overlap
start	end	x	id	win.start	win.end	p.val	e.val	q.val	in.mouse	in.human	in.species	human.pos	median.dist
1	100
		jaspar	MA0039.2 - Klf4	901	1000	0.000183271	0.508393	0.229821	FALSE	TRUE	14	901.5	24
-49	50
		jaspar	MA0039.2 - Klf4	851	950	1.47298e-06	0.00408604	0.0130167	FALSE	TRUE	16	878.5	1
		jolma	SP4_full	851	950	7.00209e-07	0.00981833	0.0130167	FALSE	TRUE	15	878	0.5
		jolma	Klf12_DBD	851	950	9.41478e-06	0.132014	0.0448633	FALSE	TRUE	11	877	0.5
		jolma	SP1_DBD	851	950	1.57277e-05	0.220534	0.0535327	TRUE	TRUE	17	878	0.5
		jaspar	MA0079.2 - SP1	851	950	6.59455e-05	0.182933	0.134184	TRUE	TRUE	17	877.5	0
		uniprobe	UP00068_2 - Eomes_secondary	851	950	7.2419e-05	0.531121	0.134184	FALSE	TRUE	10	892.5	15
		jaspar	MA0155.1 - INSM1	851	950	0.000100997	0.280165	0.150397	FALSE	FALSE	10	0	877.5
		uniprobe	UP00093_1 - Klf7_primary	851	950	0.000153599	1.12649	0.203313	FALSE	TRUE	16	878.5	1
-99	0
		jolma	Klf12_DBD	801	900	9.41478e-06	0.132014	0.0448633	FALSE	TRUE	11	877	0.5
		jaspar	MA0079.2 - SP1	801	900	6.59455e-05	0.182933	0.134184	FALSE	TRUE	9	877.5	0
		jaspar	MA0142.1 - Pou5f1	801	900	7.88454e-05	0.218717	0.134184	FALSE	TRUE	10	832	45.5
		uniprobe	UP00068_2 - Eomes_secondary	801	900	7.2419e-05	0.531121	0.134184	FALSE	TRUE	10	892.5	15
		jaspar	MA0155.1 - INSM1	801	900	0.000100997	0.280165	0.150397	FALSE	FALSE	10	0	877.5
-149	-50
		jaspar	MA0142.1 - Pou5f1	751	850	7.88454e-05	0.218717	0.134184	FALSE	TRUE	10	832	45.5
-199	-100
		jolma	GSC2_DBD	701	800	4.43198e-05	0.621452	0.131995	FALSE	TRUE	8	733.5	144
-499	-400
		jolma	POU3F4_DBD	401	500	1.63897e-06	0.0229817	0.0130167	FALSE	TRUE	12	472	405.5

## Sheet: low threshold overlap
start	end	x	id	win.start	win.end	p.val	e.val	q.val	in.mouse	in.human	in.species	human.pos	median.dist
1	100
		jolma	FOXO3_full_3	901	1000	1.46036e-06	0.0204771	0.00492472	FALSE	TRUE	15	903	42.5
-49	50
		jolma	FOXO3_full_3	851	950	7.88425e-08	0.00110553	0.00235337	FALSE	TRUE	16	903	42.5
		jolma	ZBTB7A_DBD	851	950	4.16395e-07	0.00583869	0.00414299	TRUE	TRUE	17	898.5	38
		uniprobe	UP00068_2 - Eomes_secondary	851	950	7.95169e-07	0.00583177	0.004747	FALSE	TRUE	15	892.5	32
		uniprobe	UP00022_2 - Zfp740_secondary	851	950	9.32641e-06	0.0683999	0.0214142	FALSE	TRUE	15	861	0.5
		uniprobe	UP00070_2 - Gcm1_secondary	851	950	6.80134e-05	0.49881	0.101507	FALSE	TRUE	15	860	0.5
		jaspar	MA0155.1 - INSM1	851	950	0.000116912	0.324315	0.151727	FALSE	TRUE	15	860.5	0
		uniprobe	UP00096_2 - Sox13_secondary	851	950	0.000137385	1.00758	0.164032	TRUE	TRUE	16	878	17.5
-99	0
		jolma	ZBTB7A_DBD	801	900	4.16395e-07	0.00583869	0.00414299	TRUE	TRUE	17	898.5	38
		uniprobe	UP00068_2 - Eomes_secondary	801	900	7.95169e-07	0.00583177	0.004747	FALSE	TRUE	15	892.5	32
		uniprobe	UP00022_2 - Zfp740_secondary	801	900	9.32641e-06	0.0683999	0.0214142	FALSE	TRUE	15	861	0.5
		jaspar	MA0070.1 - PBX1	801	900	1.24605e-05	0.0345653	0.0247955	TRUE	TRUE	11	831.5	29
		uniprobe	UP00070_2 - Gcm1_secondary	801	900	6.80134e-05	0.49881	0.101507	FALSE	TRUE	15	860	0.5
		jaspar	MA0155.1 - INSM1	801	900	0.000116912	0.324315	0.151727	FALSE	TRUE	15	860.5	0
		uniprobe	UP00096_2 - Sox13_secondary	801	900	0.000137385	1.00758	0.164032	TRUE	TRUE	16	878	17.5
-149	-50
		jolma	DPRX_DBD	751	850	1.48489e-06	0.0208211	0.00492472	FALSE	TRUE	12	786.5	74
		jaspar	MA0070.1 - PBX1	751	850	1.24605e-05	0.0345653	0.0247955	TRUE	TRUE	10	831.5	29
-199	-100
		jolma	GSC2_DBD	701	800	1.48489e-06	0.0208211	0.00492472	FALSE	TRUE	12	733.5	127
		jolma	DPRX_DBD	701	800	1.48489e-06	0.0208211	0.00492472	FALSE	TRUE	12	786.5	74
		jolma	GSC_full	701	800	7.46719e-05	1.04705	0.106137	FALSE	TRUE	12	733.5	127
-499	-400
		uniprobe	UP00191_1 - Pou2f2_3748.1	401	500	4.72876e-06	0.0346808	0.0128317	FALSE	TRUE	13	472.5	388
		uniprobe	UP00179_1 - Pou2f3_3986.2	401	500	4.72876e-06	0.0346808	0.0128317	FALSE	TRUE	13	472.5	388

## Sheet: default wide
No results

## Sheet: low threshold wide
No results

## Sheet: default wide overlap
No results

## Sheet: low threshold wide overlap
No results
