# Supplementary material for: Conservation analysis of sequences flanking the testis-determining gene Sry in 17 mammalian species
Source: BMC Dev Biol. 2015 Oct 6;15:34. doi: 10.1186/s12861-015-0085-6 (PMC4595323; doi:10.1186/s12861-015-0085-6)
Supplement: Additional file 10: — Windowed FIMO results. Processed results of FIMO analysis with 10 kb windows. (XLS 81 kb) [file 12861_2015_85_MOESM10_ESM.xls]

## Sheet: default
start	end	x	id	win.start	win.end	p.val	e.val	q.val	in.mouse	in.human	in.species	human.pos	median.dist
1	100
		jolma	SP1_DBD	9901	10000	8.48752e-09	0.000626379	0.000460468	TRUE	TRUE	13	9901	118.25
		jaspar	MA0039.2 - Klf4	9901	10000	6.13896e-08	0.000896289	0.00157669	FALSE	TRUE	11	9901.5	118.75
		jolma	HSFY2_DBD_2	9901	10000	4.92521e-06	0.363481	0.0505983	FALSE	TRUE	4	9983	200.25
-99	0
		jaspar	MA0143.1 - Sox2	9801	9900	4.62997e-08	0.000675976	0.00142696	FALSE	TRUE	8	9833	50.25
		uniprobe	UP00068_2 - Eomes_secondary	9801	9900	4.24547e-08	0.00163875	0.00142696	FALSE	TRUE	8	9892.5	109.75
		jaspar	MA0079.1 - SP1	9801	9900	1.04231e-07	0.00152177	0.00220649	FALSE	TRUE	11	9878.5	95.75
		jaspar	MA0142.1 - Pou5f1	9801	9900	4.00071e-07	0.00584103	0.0068501	FALSE	TRUE	8	9832	49.25
		uniprobe	UP00043_2 - Bcl6b_secondary	9801	9900	5.35866e-07	0.0206844	0.00825769	FALSE	TRUE	12	9876.5	93.75
		uniprobe	UP00007_1 - Egr1_primary	9801	9900	1.23418e-05	0.476392	0.0864484	FALSE	TRUE	11	9888.5	105.75
		uniprobe	UP00002_1 - Sp4_primary	9801	9900	1.18559e-05	0.457637	0.0864484	FALSE	TRUE	11	9890	107.25
		jolma	KLF14_DBD	9801	9900	2.01906e-05	1.49007	0.124455	FALSE	TRUE	6	9877.5	94.75
		jolma	Hic1_DBD	9801	9900	2.47469e-05	1.82632	0.141241	FALSE	TRUE	7	9858.5	75.75
		jolma	SP8_DBD	9801	9900	3.25005e-05	2.39854	0.172701	FALSE	TRUE	8	9877.5	94.75
		jolma	ZNF740_full	9801	9900	3.16892e-05	2.33866	0.172701	FALSE	TRUE	12	9877.5	94.75
		jaspar	MA0079.2 - SP1	9801	9900	4.95125e-05	0.722883	0.199446	FALSE	TRUE	7	9877.5	94.75
		jolma	Klf12_DBD	9801	9900	5.56535e-05	4.10723	0.199446	FALSE	TRUE	7	9877	94.25
		uniprobe	UP00033_2 - Zfp410_secondary	9801	9900	6.14708e-05	2.37277	0.215288	FALSE	TRUE	11	9877	94.25
-199	-100
		jolma	GSC2_DBD	9701	9800	1.14548e-07	0.00845367	0.00220649	FALSE	TRUE	7	9733.5	49.25
		jolma	DMBX1_DBD	9701	9800	1.60935e-05	1.1877	0.107826	FALSE	FALSE	5	0	9782.75
-299	-200
		jolma	FOXJ3_DBD	9601	9700	1.22022e-05	0.900521	0.0864484	FALSE	TRUE	6	9667.5	115.25
		jolma	Foxj3_DBD_3	9601	9700	1.22022e-05	0.900521	0.0864484	FALSE	TRUE	6	9667.5	115.25
		uniprobe	UP00014_1 - Sox17_primary	9601	9700	7.94409e-06	0.306642	0.0720109	FALSE	TRUE	6	9671	111.75
-399	-300
		uniprobe	UP00069_1 - Sox1_primary	9501	9600	5.37579e-05	2.07505	0.199446	FALSE	TRUE	4	9567.5	215.25
-499	-400
		jolma	POU3F4_DBD	9401	9500	1.09924e-12	8.11239e-08	1.69393e-07	FALSE	TRUE	10	9472	310.75
		jolma	POU3F3_DBD	9401	9500	2.55763e-06	0.188753	0.0328443	FALSE	TRUE	6	9472	310.75
-599	-500
		jolma	RXRG_full	9301	9400	5.45247e-05	4.02393	0.199446	FALSE	TRUE	6	9372.5	410.25
-799	-700
		jolma	Nr2f6_DBD_2	9101	9200	3.41352e-06	0.251918	0.0404633	FALSE	TRUE	7	9143.5	639.25
		jolma	NR4A2_full_3	9101	9200	1.01966e-05	0.752507	0.0864484	FALSE	TRUE	6	9142	640.75
		jolma	NR2F6_DBD_2	9101	9200	5.45247e-05	4.02393	0.199446	FALSE	TRUE	6	9136.5	646.25
		jolma	RXRB_DBD	9101	9200	5.45247e-05	4.02393	0.199446	FALSE	TRUE	6	9143.5	639.25
		jolma	HNF4A_full_2	9101	9200	5.45247e-05	4.02393	0.199446	FALSE	TRUE	6	9136.5	646.25
		uniprobe	UP00009_1 - Nr2f2_primary	9101	9200	4.81468e-05	1.85847	0.199446	FALSE	TRUE	6	9140.5	642.25
-1599	-1500
		jolma	PDX1_DBD	8301	8400	4.91461e-05	3.62699	0.199446	FALSE	TRUE	4	8391.5	1391.25
-3999	-3900
		uniprobe	UP00245_1 - Hoxc10_2779.2	5901	6000	5.37579e-05	2.07505	0.199446	FALSE	TRUE	4	5939.5	3843.25
		uniprobe	UP00246_1 - Hoxa11_2218.1	5901	6000	5.37579e-05	2.07505	0.199446	FALSE	TRUE	4	5939.5	3843.25
		uniprobe	UP00235_1 - Hoxc11_3718.2	5901	6000	5.37579e-05	2.07505	0.199446	FALSE	TRUE	4	5939.5	3843.25
		uniprobe	UP00177_1 - Hoxd12_3481.1	5901	6000	5.14145e-05	1.9846	0.199446	FALSE	TRUE	4	5939	3843.75
		uniprobe	UP00117_1 - Hoxd11_3873.1	5901	6000	5.14145e-05	1.9846	0.199446	FALSE	TRUE	4	5939	3843.75

## Sheet: low threshold
start	end	x	id	win.start	win.end	p.val	e.val	q.val	in.mouse	in.human	in.species	human.pos	median.dist
1	100
		uniprobe	UP00093_2 - Klf7_secondary	9901	10000	2.83331e-08	0.00109366	0.000890792	FALSE	TRUE	11	9901	40.75
		jolma	FOXO3_full_3	9901	10000	1.21426e-07	0.00896121	0.00190881	FALSE	TRUE	12	9903	42.75
		jolma	SP1_DBD	9901	10000	3.21987e-06	0.237626	0.0202465	TRUE	TRUE	13	9901	40.75
		jaspar	MA0025.1 - NFIL3	9901	10000	9.9605e-06	0.145423	0.0505094	FALSE	TRUE	7	9922	61.75
		jolma	NFATC1_full	9901	10000	1.68891e-05	1.24641	0.075856	FALSE	TRUE	9	9911.5	51.25
		jolma	SP4_full	9901	10000	3.90992e-05	2.88552	0.133617	TRUE	TRUE	12	9901	40.75
-99	0
		jolma	ZBTB7A_DBD	9801	9900	5.75787e-10	4.2493e-05	6.61153e-05	TRUE	TRUE	13	9898.5	38.25
		uniprobe	UP00068_2 - Eomes_secondary	9801	9900	1.24425e-08	0.000480282	0.000488991	FALSE	TRUE	12	9892.5	32.25
		jaspar	MA0142.1 - Pou5f1	9801	9900	6.06339e-08	0.000885255	0.00136166	FALSE	TRUE	11	9832	28.25
		jaspar	MA0143.1 - Sox2	9801	9900	3.87457e-07	0.00565687	0.00380677	FALSE	TRUE	11	9833	27.25
		uniprobe	UP00227_1 - Duxl_1286.2	9801	9900	1.33998e-06	0.0517234	0.00991025	TRUE	TRUE	9	9872	11.75
		jaspar	MA0070.1 - PBX1	9801	9900	4.01078e-06	0.0585573	0.0233516	TRUE	TRUE	10	9831.5	28.75
		jaspar	MA0014.1 - Pax5	9801	9900	8.60303e-06	0.125604	0.0450799	FALSE	TRUE	11	9898.5	38.25
		uniprobe	UP00096_2 - Sox13_secondary	9801	9900	1.52796e-05	0.589794	0.0706458	TRUE	TRUE	12	9878	17.75
		jaspar	MA0079.1 - SP1	9801	9900	2.59727e-05	0.379201	0.10469	FALSE	TRUE	12	9878.5	18.25
		jolma	ZBTB7C_full	9801	9900	2.59194e-05	1.91285	0.10469	FALSE	TRUE	12	9862.5	2.25
		uniprobe	UP00047_1 - Zbtb7b_primary	9801	9900	3.37543e-05	1.30291	0.11912	TRUE	TRUE	13	9888	27.75
		uniprobe	UP00053_2 - Rxra_secondary	9801	9900	3.40991e-05	1.31623	0.11912	FALSE	TRUE	8	9867.5	7.25
		jaspar	MA0155.1 - INSM1	9801	9900	4.57942e-05	0.668595	0.146915	FALSE	TRUE	12	9860.5	0.25
		jolma	KLF14_DBD	9801	9900	4.47973e-05	3.30604	0.146915	FALSE	TRUE	9	9877.5	17.25
		jolma	Klf12_DBD	9801	9900	4.51287e-05	3.33049	0.146915	FALSE	TRUE	10	9877	16.75
		uniprobe	UP00070_2 - Gcm1_secondary	9801	9900	6.14708e-05	2.37277	0.185831	FALSE	TRUE	11	9860	0.25
		uniprobe	UP00021_2 - Zfp281_secondary	9801	9900	8.28937e-05	3.1997	0.241313	FALSE	TRUE	10	9862	1.75
-199	-100
		jolma	DPRX_DBD	9701	9800	7.25869e-07	0.0535691	0.00600561	FALSE	TRUE	9	9786.5	73.75
		jolma	GSC2_DBD	9701	9800	7.25869e-07	0.0535691	0.00600561	FALSE	TRUE	9	9733.5	126.75
		jolma	GSC_full	9701	9800	1.38693e-06	0.102356	0.00991025	FALSE	TRUE	9	9733.5	126.75
		jolma	DMBX1_DBD	9701	9800	3.35823e-05	2.47838	0.11912	FALSE	TRUE	8	9733.5	126.75
-299	-200
		uniprobe	UP00014_1 - Sox17_primary	9601	9700	7.68234e-06	0.296538	0.0416436	FALSE	TRUE	8	9671	189.25
		jaspar	MA0030.1 - FOXF2	9601	9700	1.46918e-05	0.2145	0.0699862	TRUE	TRUE	8	9665.5	194.75
		jaspar	MA0084.1 - SRY	9601	9700	2.96292e-05	0.432587	0.116443	FALSE	TRUE	9	9668	192.25
-399	-300
		uniprobe	UP00219_2 - Cutl1_3494.2	9501	9600	2.06367e-06	0.0796578	0.0141048	FALSE	TRUE	8	9551	309.25
-499	-400
		jolma	POU3F3_DBD	9401	9500	3.61024e-09	0.000266436	0.000189177	TRUE	TRUE	11	9472	388.25
		jolma	POU3F2_DBD_2	9401	9500	5.69497e-08	0.00420289	0.00136166	FALSE	TRUE	10	9472.5	387.75
		jolma	Pou2f2_DBD_2	9401	9500	7.653e-08	0.00564791	0.00150381	FALSE	TRUE	10	9472	388.25
		jolma	POU3F1_DBD	9401	9500	1.11642e-07	0.00823915	0.00190881	FALSE	TRUE	10	9472.5	387.75
		jolma	POU3F4_DBD	9401	9500	1.49694e-07	0.0110474	0.00196099	FALSE	TRUE	10	9472	388.25
		uniprobe	UP00191_1 - Pou2f2_3748.1	9401	9500	1.3864e-07	0.00535152	0.00196099	FALSE	TRUE	10	9472.5	387.75
		jolma	POU2F2_DBD	9401	9500	2.29426e-07	0.0169316	0.00277428	FALSE	TRUE	10	9472	388.25
		jolma	POU2F3_DBD	9401	9500	2.78228e-07	0.0205333	0.00291583	FALSE	TRUE	10	9472	388.25
		jolma	POU5F1P1_DBD	9401	9500	2.78228e-07	0.0205333	0.00291583	FALSE	TRUE	10	9472	388.25
		uniprobe	UP00179_1 - Pou2f3_3986.2	9401	9500	7.06869e-07	0.0272851	0.00600561	FALSE	TRUE	10	9472.5	387.75
		jolma	POU2F1_DBD	9401	9500	3.65867e-06	0.27001	0.0221209	FALSE	TRUE	9	9471.5	388.75
-4999	-4900
		uniprobe	UP00232_1 - Dobox4_3956.2	4901	5000	3.14632e-05	1.21448	0.117762	FALSE	TRUE	8	4924	4936.25

## Sheet: default overlap
start	end	x	id	win.start	win.end	p.val	e.val	q.val	in.mouse	in.human	in.species	human.pos	median.dist
1	100
		jolma	SP1_DBD	9901	10000	8.48752e-09	0.00124649	0.000549799	TRUE	TRUE	13	9901	28
		jaspar	MA0039.2 - Klf4	9901	10000	6.13896e-08	0.00178361	0.00171143	FALSE	TRUE	11	9901.5	28.5
		jolma	HSFY2_DBD_2	9901	10000	4.92521e-06	0.723327	0.0503454	FALSE	TRUE	4	9983	110
-49	50
		jaspar	MA0039.2 - Klf4	9851	9950	1.81637e-09	5.27728e-05	0.000278503	FALSE	TRUE	12	9878.5	5.5
		jolma	SP1_DBD	9851	9950	8.48752e-09	0.00124649	0.000549799	TRUE	TRUE	13	9878	5
		uniprobe	UP00068_2 - Eomes_secondary	9851	9950	4.24547e-08	0.00326112	0.00141982	FALSE	TRUE	8	9892.5	19.5
		uniprobe	UP00093_1 - Klf7_primary	9851	9950	4.5638e-08	0.00350564	0.00141982	FALSE	TRUE	12	9878.5	5.5
		jaspar	MA0079.1 - SP1	9851	9950	1.04231e-07	0.00302832	0.00245872	FALSE	TRUE	11	9878.5	5.5
		jolma	SP4_full	9851	9950	1.28811e-07	0.0189175	0.00246882	FALSE	TRUE	11	9878	5
		uniprobe	UP00043_2 - Bcl6b_secondary	9851	9950	5.35866e-07	0.041162	0.00782515	FALSE	TRUE	12	9876.5	3.5
		uniprobe	UP00002_1 - Sp4_primary	9851	9950	6.44704e-07	0.0495223	0.00898656	TRUE	TRUE	12	9890	17
		jolma	SP3_DBD	9851	9950	1.69346e-06	0.248705	0.0225789	FALSE	TRUE	12	9878	5
		uniprobe	UP00007_1 - Egr1_primary	9851	9950	1.23418e-05	0.94802	0.0880166	FALSE	TRUE	11	9888.5	15.5
		jolma	KLF14_DBD	9851	9950	2.01906e-05	2.96523	0.131737	FALSE	TRUE	10	9877.5	4.5
		jolma	Hic1_DBD	9851	9950	2.47469e-05	3.63438	0.151777	FALSE	TRUE	7	9858.5	14.5
		jolma	KLF16_DBD	9851	9950	2.79407e-05	4.10343	0.168005	FALSE	TRUE	11	9878	5
		jolma	SP8_DBD	9851	9950	3.25005e-05	4.77309	0.177975	FALSE	TRUE	11	9877.5	4.5
		jolma	ZNF740_full	9851	9950	3.16892e-05	4.65394	0.177975	FALSE	TRUE	12	9877.5	4.5
		uniprobe	UP00096_2 - Sox13_secondary	9851	9950	3.14632e-05	2.41682	0.177975	FALSE	TRUE	8	9878	5
		jaspar	MA0079.2 - SP1	9851	9950	4.95125e-05	1.43854	0.23379	TRUE	TRUE	13	9877.5	4.5
		jolma	Klf12_DBD	9851	9950	5.56535e-05	8.17338	0.23379	FALSE	TRUE	7	9877	4
-99	0
		jaspar	MA0143.1 - Sox2	9801	9900	4.62997e-08	0.00134519	0.00141982	FALSE	TRUE	8	9833	40
		uniprobe	UP00068_2 - Eomes_secondary	9801	9900	4.24547e-08	0.00326112	0.00141982	FALSE	TRUE	8	9892.5	19.5
		jaspar	MA0079.1 - SP1	9801	9900	1.04231e-07	0.00302832	0.00245872	FALSE	TRUE	11	9878.5	5.5
		jaspar	MA0142.1 - Pou5f1	9801	9900	4.00071e-07	0.0116237	0.00645712	FALSE	TRUE	8	9832	41
		uniprobe	UP00043_2 - Bcl6b_secondary	9801	9900	5.35866e-07	0.041162	0.00782515	FALSE	TRUE	12	9876.5	3.5
		uniprobe	UP00007_1 - Egr1_primary	9801	9900	1.23418e-05	0.94802	0.0880166	FALSE	TRUE	11	9888.5	15.5
		uniprobe	UP00002_1 - Sp4_primary	9801	9900	1.18559e-05	0.910698	0.0880166	FALSE	TRUE	11	9890	17
		jolma	KLF14_DBD	9801	9900	2.01906e-05	2.96523	0.131737	FALSE	TRUE	6	9877.5	4.5
		jolma	Hic1_DBD	9801	9900	2.47469e-05	3.63438	0.151777	FALSE	TRUE	7	9858.5	14.5
		jolma	SP8_DBD	9801	9900	3.25005e-05	4.77309	0.177975	FALSE	TRUE	8	9877.5	4.5
		jolma	ZNF740_full	9801	9900	3.16892e-05	4.65394	0.177975	FALSE	TRUE	12	9877.5	4.5
		jaspar	MA0079.2 - SP1	9801	9900	4.95125e-05	1.43854	0.23379	FALSE	TRUE	7	9877.5	4.5
		jolma	Klf12_DBD	9801	9900	5.56535e-05	8.17338	0.23379	FALSE	TRUE	7	9877	4
-149	-50
		jaspar	MA0143.1 - Sox2	9751	9850	4.62997e-08	0.00134519	0.00141982	FALSE	TRUE	8	9833	40
		jolma	GSC2_DBD	9701	9800	1.14548e-07	0.0168228	0.00246882	FALSE	TRUE	7	9733.5	139.5
		jaspar	MA0142.1 - Pou5f1	9751	9850	4.00071e-07	0.0116237	0.00645712	FALSE	TRUE	8	9832	41
		jolma	DMBX1_DBD	9701	9800	1.60935e-05	2.36352	0.112164	FALSE	FALSE	5	0	9873
-249	-150
		uniprobe	UP00014_1 - Sox17_primary	9651	9750	7.94409e-06	0.610217	0.0716508	FALSE	TRUE	6	9671	202
		jaspar	MA0030.1 - FOXF2	9651	9750	8.46531e-06	0.245951	0.0741704	FALSE	TRUE	6	9665.5	207.5
		jolma	FOXJ3_DBD	9651	9750	1.22022e-05	1.79204	0.0880166	FALSE	TRUE	6	9667.5	205.5
		jolma	Foxj3_DBD_3	9651	9750	1.22022e-05	1.79204	0.0880166	FALSE	TRUE	6	9667.5	205.5
-299	-200
		uniprobe	UP00014_1 - Sox17_primary	9601	9700	7.94409e-06	0.610217	0.0716508	FALSE	TRUE	6	9671	202
		jolma	FOXJ3_DBD	9601	9700	1.22022e-05	1.79204	0.0880166	FALSE	TRUE	6	9667.5	205.5
		jolma	Foxj3_DBD_3	9601	9700	1.22022e-05	1.79204	0.0880166	FALSE	TRUE	6	9667.5	205.5
-349	-250
		uniprobe	UP00069_1 - Sox1_primary	9551	9650	5.37579e-05	4.12936	0.23379	FALSE	TRUE	4	9567.5	305.5
-399	-300
		uniprobe	UP00069_1 - Sox1_primary	9501	9600	5.37579e-05	4.12936	0.23379	FALSE	TRUE	4	9567.5	305.5
-449	-350
		jolma	POU3F4_DBD	9451	9550	1.23042e-07	0.0180702	0.00246882	FALSE	TRUE	7	9472	401
-499	-400
		jolma	POU3F4_DBD	9401	9500	1.09924e-12	1.61437e-07	3.37092e-07	FALSE	TRUE	10	9472	401
		jolma	POU3F3_DBD	9401	9500	2.55763e-06	0.375619	0.0301662	FALSE	TRUE	6	9472	401
-599	-500
		jolma	RXRG_full	9301	9400	5.45247e-05	8.00761	0.23379	FALSE	TRUE	6	9372.5	500.5
-799	-700
		jolma	Nr2f6_DBD_2	9101	9200	3.41352e-06	0.501316	0.0387699	FALSE	TRUE	7	9143.5	729.5
		jolma	NR4A2_full_3	9101	9200	1.01966e-05	1.49749	0.0868575	FALSE	TRUE	6	9142	731
		jolma	NR2F6_DBD_2	9101	9200	5.45247e-05	8.00761	0.23379	FALSE	TRUE	6	9136.5	736.5
		jolma	RXRB_DBD	9101	9200	5.45247e-05	8.00761	0.23379	FALSE	TRUE	6	9143.5	729.5
		jolma	HNF4A_full_2	9101	9200	5.45247e-05	8.00761	0.23379	FALSE	TRUE	6	9136.5	736.5
		uniprobe	UP00009_1 - Nr2f2_primary	9101	9200	4.81468e-05	3.69835	0.23379	FALSE	TRUE	6	9140.5	732.5
-1599	-1500
		jolma	PDX1_DBD	8301	8400	4.91461e-05	7.2177	0.23379	FALSE	TRUE	4	8391.5	1481.5
-3999	-3900
		uniprobe	UP00245_1 - Hoxc10_2779.2	5901	6000	5.37579e-05	4.12936	0.23379	FALSE	TRUE	4	5939.5	3933.5
		uniprobe	UP00246_1 - Hoxa11_2218.1	5901	6000	5.37579e-05	4.12936	0.23379	FALSE	TRUE	4	5939.5	3933.5
		uniprobe	UP00235_1 - Hoxc11_3718.2	5901	6000	5.37579e-05	4.12936	0.23379	FALSE	TRUE	4	5939.5	3933.5
		uniprobe	UP00177_1 - Hoxd12_3481.1	5901	6000	5.14145e-05	3.94936	0.23379	FALSE	TRUE	4	5939	3934
		uniprobe	UP00117_1 - Hoxd11_3873.1	5901	6000	5.14145e-05	3.94936	0.23379	FALSE	TRUE	4	5939	3934

## Sheet: low threshold overlap
start	end	x	id	win.start	win.end	p.val	e.val	q.val	in.mouse	in.human	in.species	human.pos	median.dist
1	100
		uniprobe	UP00093_2 - Klf7_secondary	9901	10000	2.83331e-08	0.00217638	0.00110792	FALSE	TRUE	11	9901	40.5
		jolma	FOXO3_full_3	9901	10000	1.21426e-07	0.0178328	0.00223443	FALSE	TRUE	12	9903	42.5
		jolma	SP1_DBD	9901	10000	3.21987e-06	0.472877	0.0245675	TRUE	TRUE	13	9901	40.5
		jaspar	MA0025.1 - NFIL3	9901	10000	9.9605e-06	0.289392	0.0599216	FALSE	TRUE	7	9922	61.5
		jolma	NFATC1_full	9901	10000	1.68891e-05	2.48036	0.0888095	FALSE	TRUE	9	9911.5	51
		jolma	SP4_full	9901	10000	3.90992e-05	5.74218	0.158848	TRUE	TRUE	12	9901	40.5
-49	50
		jolma	ZBTB7A_DBD	9851	9950	5.75787e-10	8.45612e-05	8.7713e-05	TRUE	TRUE	13	9898.5	38
		uniprobe	UP00068_2 - Eomes_secondary	9851	9950	1.24425e-08	0.00095576	0.000648728	FALSE	TRUE	12	9892.5	32
		uniprobe	UP00093_2 - Klf7_secondary	9851	9950	2.83331e-08	0.00217638	0.00110792	FALSE	TRUE	11	9901	40.5
		jolma	FOXO3_full_3	9851	9950	1.21426e-07	0.0178328	0.00223443	FALSE	TRUE	12	9903	42.5
		jolma	SP4_full	9851	9950	1.61099e-06	0.236593	0.0149624	TRUE	TRUE	13	9878	17.5
		jolma	KLF14_DBD	9851	9950	1.87878e-06	0.275921	0.016326	TRUE	TRUE	13	9877.5	17
		jolma	SP1_DBD	9851	9950	3.21987e-06	0.472877	0.0245675	TRUE	TRUE	13	9878	17.5
		jaspar	MA0014.1 - Pax5	9851	9950	8.60303e-06	0.249952	0.0538253	FALSE	TRUE	11	9898.5	38
		jolma	FOXO1_DBD_3	9851	9950	8.98741e-06	1.31991	0.0551277	FALSE	TRUE	12	9902.5	42
		uniprobe	UP00096_2 - Sox13_secondary	9851	9950	1.52796e-05	1.17369	0.082412	TRUE	TRUE	12	9878	17.5
		uniprobe	UP00093_1 - Klf7_primary	9851	9950	1.70335e-05	1.30841	0.0888095	TRUE	TRUE	13	9878.5	18
		jaspar	MA0079.1 - SP1	9851	9950	2.59727e-05	0.75461	0.116071	FALSE	TRUE	12	9878.5	18
		jolma	ZBTB7C_full	9851	9950	2.59194e-05	3.80657	0.116071	FALSE	TRUE	12	9862.5	2
		jaspar	MA0155.1 - INSM1	9851	9950	4.57942e-05	1.3305	0.174704	FALSE	TRUE	12	9860.5	0
		jolma	Klf12_DBD	9851	9950	4.51287e-05	6.62768	0.174704	FALSE	TRUE	10	9877	16.5
		uniprobe	UP00070_2 - Gcm1_secondary	9851	9950	6.14708e-05	4.72182	0.21852	FALSE	TRUE	11	9860	0.5
		jaspar	MA0039.2 - Klf4	9851	9950	6.48817e-05	1.88507	0.228054	TRUE	TRUE	13	9878.5	18
-99	0
		jolma	ZBTB7A_DBD	9801	9900	5.75787e-10	8.45612e-05	8.7713e-05	TRUE	TRUE	13	9898.5	38
		uniprobe	UP00068_2 - Eomes_secondary	9801	9900	1.24425e-08	0.00095576	0.000648728	FALSE	TRUE	12	9892.5	32
		jaspar	MA0142.1 - Pou5f1	9801	9900	6.06339e-08	0.00176166	0.00163313	FALSE	TRUE	11	9832	28.5
		jaspar	MA0143.1 - Sox2	9801	9900	3.87457e-07	0.0112572	0.00505031	FALSE	TRUE	11	9833	27.5
		uniprobe	UP00227_1 - Duxl_1286.2	9801	9900	1.33998e-06	0.10293	0.0135221	TRUE	TRUE	9	9872	11.5
		jaspar	MA0070.1 - PBX1	9801	9900	4.01078e-06	0.116529	0.0285155	TRUE	TRUE	10	9831.5	29
		jaspar	MA0014.1 - Pax5	9801	9900	8.60303e-06	0.249952	0.0538253	FALSE	TRUE	11	9898.5	38
		uniprobe	UP00096_2 - Sox13_secondary	9801	9900	1.52796e-05	1.17369	0.082412	TRUE	TRUE	12	9878	17.5
		jaspar	MA0079.1 - SP1	9801	9900	2.59727e-05	0.75461	0.116071	FALSE	TRUE	12	9878.5	18
		jolma	ZBTB7C_full	9801	9900	2.59194e-05	3.80657	0.116071	FALSE	TRUE	12	9862.5	2
		uniprobe	UP00047_1 - Zbtb7b_primary	9801	9900	3.37543e-05	2.5928	0.140357	TRUE	TRUE	13	9888	27.5
		uniprobe	UP00053_2 - Rxra_secondary	9801	9900	3.40991e-05	2.61929	0.140357	FALSE	TRUE	8	9867.5	7
		jaspar	MA0155.1 - INSM1	9801	9900	4.57942e-05	1.3305	0.174704	FALSE	TRUE	12	9860.5	0
		jolma	KLF14_DBD	9801	9900	4.47973e-05	6.57902	0.174704	FALSE	TRUE	9	9877.5	17
		jolma	Klf12_DBD	9801	9900	4.51287e-05	6.62768	0.174704	FALSE	TRUE	10	9877	16.5
		uniprobe	UP00070_2 - Gcm1_secondary	9801	9900	6.14708e-05	4.72182	0.21852	FALSE	TRUE	11	9860	0.5
-149	-50
		jaspar	MA0142.1 - Pou5f1	9751	9850	6.06339e-08	0.00176166	0.00163313	FALSE	TRUE	11	9832	28.5
		jaspar	MA0143.1 - Sox2	9751	9850	3.87457e-07	0.0112572	0.00505031	FALSE	TRUE	11	9833	27.5
		jolma	DPRX_DBD	9751	9850	7.25869e-07	0.106603	0.00810972	FALSE	TRUE	9	9786.5	74
		jaspar	MA0070.1 - PBX1	9751	9850	4.01078e-06	0.116529	0.0285155	TRUE	TRUE	9	9831.5	29
-199	-100
		jolma	DPRX_DBD	9701	9800	7.25869e-07	0.106603	0.00810972	FALSE	TRUE	9	9786.5	74
		jolma	GSC2_DBD	9701	9800	7.25869e-07	0.106603	0.00810972	FALSE	TRUE	9	9733.5	127
		jolma	GSC_full	9701	9800	1.38693e-06	0.203687	0.0135585	FALSE	TRUE	9	9733.5	127
		jolma	DMBX1_DBD	9701	9800	3.35823e-05	4.93197	0.140357	FALSE	TRUE	8	9733.5	127
-249	-150
		jaspar	MA0030.1 - FOXF2	9651	9750	9.72089e-07	0.0282431	0.0101366	TRUE	TRUE	9	9665.5	195
		uniprobe	UP00014_1 - Sox17_primary	9651	9750	7.68234e-06	0.590111	0.0500677	FALSE	TRUE	8	9671	189.5
-299	-200
		uniprobe	UP00014_1 - Sox17_primary	9601	9700	7.68234e-06	0.590111	0.0500677	FALSE	TRUE	8	9671	189.5
		jaspar	MA0030.1 - FOXF2	9601	9700	1.46918e-05	0.426854	0.0824001	TRUE	TRUE	8	9665.5	195
		jaspar	MA0084.1 - SRY	9601	9700	2.96292e-05	0.860847	0.130547	FALSE	TRUE	9	9668	192.5
-349	-250
		jolma	EVX1_DBD	9551	9650	6.78668e-08	0.00996705	0.00163313	FALSE	TRUE	9	9606.5	254
		jolma	EVX2_DBD	9551	9650	6.78668e-08	0.00996705	0.00163313	FALSE	TRUE	9	9606.5	254
		jolma	GATA3_DBD	9551	9650	1.67403e-06	0.245851	0.0149624	TRUE	TRUE	8	9640.5	220
		jolma	GATA3_full	9551	9650	1.67403e-06	0.245851	0.0149624	TRUE	TRUE	8	9640.5	220
		uniprobe	UP00219_2 - Cutl1_3494.2	9551	9650	2.06367e-06	0.158519	0.0169888	TRUE	TRUE	8	9551	309.5
		uniprobe	UP00069_1 - Sox1_primary	9551	9650	1.47506e-05	1.13305	0.0824001	FALSE	TRUE	7	9567.5	293
		jolma	GATA4_DBD	9551	9650	2.57067e-05	3.77534	0.116071	TRUE	TRUE	7	9640.5	220
		jolma	GATA5_DBD	9551	9650	4.95836e-05	7.28195	0.186881	TRUE	TRUE	7	9640.5	220
-399	-300
		uniprobe	UP00219_2 - Cutl1_3494.2	9501	9600	2.06367e-06	0.158519	0.0169888	FALSE	TRUE	8	9551	309.5
-499	-400
		jolma	POU3F3_DBD	9401	9500	3.61024e-09	0.000530207	0.000282346	TRUE	TRUE	11	9472	388.5
		jolma	POU3F2_DBD_2	9401	9500	5.69497e-08	0.00836374	0.00163313	FALSE	TRUE	10	9472.5	388
		jolma	Pou2f2_DBD_2	9401	9500	7.653e-08	0.0112393	0.00171005	FALSE	TRUE	10	9472	388.5
		jolma	POU3F1_DBD	9401	9500	1.11642e-07	0.0163959	0.00223443	FALSE	TRUE	10	9472.5	388
		uniprobe	UP00191_1 - Pou2f2_3748.1	9401	9500	1.3864e-07	0.0106495	0.00240948	FALSE	TRUE	10	9472.5	388
		jolma	POU3F4_DBD	9401	9500	1.49694e-07	0.0219843	0.00246465	FALSE	TRUE	10	9472	388.5
		jolma	POU2F2_DBD	9401	9500	2.29426e-07	0.0336939	0.00358854	FALSE	TRUE	10	9472	388.5
		jolma	POU2F3_DBD	9401	9500	2.78228e-07	0.0408612	0.00395626	FALSE	TRUE	10	9472	388.5
		jolma	POU5F1P1_DBD	9401	9500	2.78228e-07	0.0408612	0.00395626	FALSE	TRUE	10	9472	388.5
		uniprobe	UP00179_1 - Pou2f3_3986.2	9401	9500	7.06869e-07	0.0542974	0.00810972	FALSE	TRUE	10	9472.5	388
		jolma	POU2F1_DBD	9401	9500	3.65867e-06	0.53732	0.0272508	FALSE	TRUE	9	9471.5	389
-4999	-4900
		uniprobe	UP00232_1 - Dobox4_3956.2	4901	5000	3.14632e-05	2.41682	0.13483	FALSE	TRUE	8	4924	4936.5

## Sheet: default wide
start	end	x	id	win.start	win.end	p.val	e.val	q.val	in.mouse	in.human	in.species	human.pos	median.dist
-649	-400
		jolma	POU3F4_DBD	9251	9500	2.83866e-10	8.37973e-06	1.74975e-05	FALSE	TRUE	11	9472	0

## Sheet: low threshold wide
start	end	x	id	win.start	win.end	p.val	e.val	q.val	in.mouse	in.human	in.species	human.pos	median.dist
-149	100
		jolma	ZBTB7A_DBD	9751	10000	2.22086e-05	0.655598	0.153484	TRUE	TRUE	13	9898.5	426
		uniprobe	UP00093_2 - Klf7_secondary	9751	10000	2.56914e-05	0.396675	0.153484	FALSE	TRUE	12	9901	428.5
-399	-150
		uniprobe	UP00219_2 - Cutl1_3494.2	9501	9750	2.685e-05	0.414564	0.153484	TRUE	TRUE	10	9551	78.5
-649	-400
		jolma	POU3F3_DBD	9251	9500	2.72952e-06	0.0805753	0.0785387	TRUE	TRUE	12	9472	0.5
		jolma	POU2F3_DBD	9251	9500	6.24513e-06	0.184356	0.0785387	TRUE	TRUE	12	9472	0.5
		jolma	POU5F1P1_DBD	9251	9500	6.24513e-06	0.184356	0.0785387	TRUE	TRUE	12	9472	0.5
		uniprobe	UP00191_1 - Pou2f2_3748.1	9251	9500	4.74241e-06	0.0732227	0.0785387	TRUE	TRUE	12	9472.5	0
		jolma	POU3F2_DBD_2	9251	9500	2.31026e-05	0.681988	0.153484	FALSE	TRUE	11	9472.5	0
		jolma	Pou2f2_DBD_2	9251	9500	2.57044e-05	0.758794	0.153484	FALSE	TRUE	11	9472	0.5
		uniprobe	UP00179_1 - Pou2f3_3986.2	9251	9500	2.66962e-05	0.41219	0.153484	TRUE	TRUE	12	9472.5	0
		jolma	POU3F1_DBD	9251	9500	4.41642e-05	1.30373	0.23142	FALSE	TRUE	11	9472.5	0
		jolma	POU3F4_DBD	9251	9500	4.90429e-05	1.44775	0.237217	FALSE	TRUE	11	9472	0.5

## Sheet: default wide overlap
start	end	x	id	win.start	win.end	p.val	e.val	q.val	in.mouse	in.human	in.species	human.pos	median.dist
-524	-275
		jolma	POU3F4_DBD	9376	9625	1.02986e-08	0.00060043	0.000626872	FALSE	TRUE	10	9472	0
-649	-400
		jolma	POU3F4_DBD	9251	9500	2.83866e-10	1.655e-05	3.45576e-05	FALSE	TRUE	11	9472	0

## Sheet: low threshold wide overlap
start	end	x	id	win.start	win.end	p.val	e.val	q.val	in.mouse	in.human	in.species	human.pos	median.dist
-649	-400
		jolma	POU3F3_DBD	9251	9500	2.72952e-06	0.159136	0.155114	TRUE	TRUE	12	9472	0
		jolma	POU2F3_DBD	9251	9500	6.24513e-06	0.364103	0.155114	TRUE	TRUE	12	9472	0
		jolma	POU5F1P1_DBD	9251	9500	6.24513e-06	0.364103	0.155114	TRUE	TRUE	12	9472	0
		uniprobe	UP00191_1 - Pou2f2_3748.1	9251	9500	4.74241e-06	0.144615	0.155114	TRUE	TRUE	12	9472.5	0.5
